# Supplementary material for: Establishment of Bovine-Induced Pluripotent Stem Cells
Source: Int J Mol Sci. 2021 Sep 28;22(19):10489. doi: 10.3390/ijms221910489 (PMC8508593; doi:10.3390/ijms221910489)
Supplement: Supplementary file 1 [file ijms-22-10489-s001.zip]

Archive with 21 entries (20 files):
- Supplementary Files/
- Supplementary Files/.DS_Store
- __MACOSX/Supplementary Files/._.DS_Store
- Supplementary Files/Table S3_Normalized Gene Counts for Bovine Pluripotency Markers.xlsx
- __MACOSX/Supplementary Files/._Table S3_Normalized Gene Counts for Bovine Pluripotency Markers.xlsx
- Supplementary Files/Table S4_Enriched Biological Processes in Naive-like biPSCs.xlsx
- __MACOSX/Supplementary Files/._Table S4_Enriched Biological Processes in Naive-like biPSCs.xlsx
- Supplementary Files/Table S1_Normalized Gene Counts with FC > 5.xlsx
- __MACOSX/Supplementary Files/._Table S1_Normalized Gene Counts with FC > 5.xlsx
- Supplementary Files/Table S5_Top 10 Enriched Biological Processes in Primed-like biPSCs.xlsx
- __MACOSX/Supplementary Files/._Table S5_Top 10 Enriched Biological Processes in Primed-like biPSCs.xlsx
- Supplementary Files/Figure S1.pdf
- __MACOSX/Supplementary Files/._Figure S1.pdf
- Supplementary Files/Table S6_IPA Signaling Analysis of Naive vs Primed biPSCs.xlsx
- __MACOSX/Supplementary Files/._Table S6_IPA Signaling Analysis of Naive vs Primed biPSCs.xlsx
- Supplementary Files/Table S2_Annotated Bovine Genes Homologous to StemCellDB.xlsx
- __MACOSX/Supplementary Files/._Table S2_Annotated Bovine Genes Homologous to StemCellDB.xlsx
- Supplementary Files/Figure S2.pdf
- __MACOSX/Supplementary Files/._Figure S2.pdf
- Supplementary Files/Figure S3.pdf
- __MACOSX/Supplementary Files/._Figure S3.pdf
