# Supplementary material for: Establishment of Bovine-Induced Pluripotent Stem Cells
Source: Int J Mol Sci. 2021 Sep 28;22(19):10489. doi: 10.3390/ijms221910489 (PMC8508593; doi:10.3390/ijms221910489)
Supplement: Supplementary file 1 [file ijms-22-10489-s001.zip › Supplementary Files/Table S3_Normalized Gene Counts for Bovine Pluripotency Markers.xlsx]

## Sheet: Galaxy945-(Advanced_Cut_on_data
Gene Name	bMSC1	bMSC3	bMSC2	Blastocyst2	Blastocyst1	Blastocyst3	bESCA_P45	bESCB_P46	bESCB_P10	bESCA_P10	4-1_KT-P17	4-6_KT-P17	3-2_KT-P10	16_Cell_3	16_Cell_1	16_Cell_2	4-1_TIF-P46	4-6_TIF-P53	4-1_KT-P43	4-6_KT_P25
ADD2	344.283	307.108	455.048	249.109	29.5625	267.848	134.098	134.298	64.5308	151.197	262.102	469.732	520.87	9.3157	5.40567	4.17045	330.049	181.539	121.953	92.8552
AKIRIN1	1272.59	1353.71	903.537	1152.74	1830.83	2130.72	2429.3	2333.95	1653.92	2044.24	2236.98	1621.71	2046.42	1950.09	3547.92	1055.12	1990.73	1783.71	2834.81	2722.35
ARMH3	584.921	529.584	504.243	338.658	638.141	777	454.666	415.318	494.951	430.447	510.189	447.055	571.654	664.52	1183.84	454.579	446.805	475.303	544.46	466.809
BCAT1	2276.59	1980.07	2037.47	1313.93	1694.23	1802.54	1378.96	1776.64	2469.59	4014.42	2121.35	1201.87	2789.64	80.7361	102.708	58.3863	3136.77	2514.48	1394.2	1395.36
BICD1	410.075	357.804	541.958	421.695	349.652	612.913	51.2219	73.3611	129.707	209.052	94.6091	42.7618	83.7236	170.788	66.6699	379.511	33.2658	48.8506	32.2585	80.1932
BPTF	1442.92	1254.83	1146.23	4186.01	4100.01	7909.96	3004.25	3086.49	4290.01	5544.9	3726.9	2612.36	3340.71	6499.26	5477.75	4207.99	3293.96	3323.82	2554.71	2625.27
CACHD1	553.376	507.797	575.574	849.902	1294.63	1730.15	1555.07	1480.83	2436.68	2473.92	2686.9	1735.74	1606.53	99.3675	288.302	450.409	1999.21	1563.22	1453.21	1493.28
CASP3	346.085	398.026	167.261	540.551	606.54	907.305	797.68	782.124	1175.75	1182.57	958.706	374.49	1159.09	204.945	1046.9	133.454	483.332	756.524	893.796	996.083
CCL26	78.41	76.6723	149.223	169.329	280.334	48.2609	0	0	0	0	0	0	0	0	0	4.17045	0	0	0	0
CDC25A	362.308	383.362	450.949	3344.25	2288.54	1915.96	1323.71	1224.06	830.511	1552.08	2477.36	2757.49	2077.31	1313.51	1753.24	1138.53	1705.69	1619.33	1686.1	1768.47
CENPN	81.1138	58.6564	69.6921	250.737	300.722	513.978	83.4514	78.094	98.7321	105.683	363.72	351.165	373.325	251.524	118.925	237.716	427.889	447.577	400.477	396.745
CER1	0	0	0	0	0	0	0	0	1.29062	0	201.833	128.285	0	0	0	0	0	0	3.14717	3.37655
CHAC2	29.7417	39.8026	26.237	1.62817	29.5625	28.9565	7.48185	7.69108	25.167	40.1134	40.6469	16.1977	37.058	46.5785	25.2265	25.0227	43.7021	42.9093	40.9132	31.2331
CNMD	0	1.25692	0	26.0506	0	16.8913	23.5966	22.4816	16.778	40.8848	30.8356	19.4372	15.0977	6.21047	0	0	204.813	110.244	27.5377	26.1683
CNOT6	332.567	377.077	187.759	765.238	1038.76	2000.41	550.204	525.36	836.319	958.864	791.213	345.334	765.865	5359.64	3670.45	3423.94	562.257	596.769	568.851	598.494
DDX18	1138.3	1088.5	1026.52	480.309	442.417	576.718	157.119	143.172	121.963	91.7979	1892.18	1286.74	1626.43	909.834	295.51	454.579	1480	1177.04	2166.83	1912.82
DDX21	4152.12	3927.47	3159.92	2261.52	4449.66	4259.02	2858.64	2854.57	1954.64	2636.68	6127.17	3898.45	6058.29	7558.14	7683.26	4408.17	5122.93	3952.28	7095.29	6447.53
DDX6	4570.31	4619.61	2223.59	4078.55	6280.49	7545.59	3649.42	3514.82	6868.01	9101.88	8767.11	2488.61	6949.74	3595.86	1178.44	1246.97	5385.14	5664.03	6841.16	5724.1
DENR	1174.35	918.811	490.304	104.203	155.967	173.739	126.616	154.413	87.7619	127.283	810.135	266.937	741.846	484.417	333.35	150.136	506.814	483.225	867.832	1012.12
DPPA4	0	0	0	314.236	895.029	2343.07	0.575527	0	0	0	4.20485	1.29581	11.6664	676.941	400.02	784.045	7.17497	1.32029	0	0
EEF1E1	731.827	764.209	651.826	358.196	653.432	371.609	270.498	284.57	190.366	354.849	487.763	511.846	469.401	692.467	416.237	337.807	625.527	543.958	840.294	909.137
EIF2AK4	855.3	912.526	734.636	1782.84	1643.26	2251.37	688.906	746.035	1000.23	1363.85	1096.77	1106.62	1087.03	648.994	178.387	492.113	999.93	961.168	1279.32	1364.13
EMG1	492.09	409.338	652.646	231.199	107.036	248.544	354.525	431.884	263.286	266.908	473.747	840.982	479.009	434.733	234.246	592.204	348.312	431.073	538.166	586.676
ESRP1	4.50632	2.51385	0.819907	1265.08	1901.17	2574.72	14.9637	31.3559	0.645308	6.17129	686.792	323.953	17.8427	742.151	1122.58	963.375	435.716	138.63	489.385	243.112
EXOC2	1627.68	1751.73	2037.47	1729.11	1287.5	999	1042.28	1011.67	1019.59	1064.55	1447.17	1773.97	971.056	614.836	891.936	604.716	2003.12	1585	2056.67	1824.18
FGD6	452.435	418.555	370.598	2875.34	1519.92	2630.22	671.64	753.726	1184.14	1560.56	791.914	390.687	723.317	7766.19	9530.2	5867.83	498.987	498.408	541.313	516.613
FGF2	1114.86	1294.63	361.579	17.9098	56.0667	14.4783	168.629	179.853	276.837	140.397	301.348	106.905	237.446	493.732	86.4907	25.0227	116.104	73.2759	427.228	434.731
FKBP4	2661.43	2550.3	3827.32	1504.42	1476.08	605.674	10446.4	12138.3	6864.79	7061.5	10613	16538.5	8257.75	93.157	436.057	112.602	7037.99	7456.98	8912.78	8530.02
G3BP2	2089.13	1921.84	1183.13	1528.85	2252.86	3438.59	12424.5	13890.1	4814	9210.65	8048.79	8127.98	12220.2	2372.4	2252.36	1559.75	11292.1	7505.17	19193.8	14727.7
GABRB3	0	0.418974	2.45972	6.51266	1.01939	9.65218	789.623	735.386	520.764	416.562	206.038	310.347	259.406	0	0	0	213.945	134.009	251.774	160.386
GAL	124.374	137.843	162.342	0	0	0	9.78396	8.87432	1.29062	0	3.50404	9.07069	32.9404	0	0	0	2.60908	0	20.4566	87.7904
GDF3	0	0	0	9.76899	15.2909	14.4783	1.72658	10.0576	0	0	27.3315	31.0995	0.686259	6.21047	1.80189	12.5114	15.6545	6.60143	207.713	196.684
GLB1L3	6.30885	3.77077	3.27963	0	0	0	2.87763	1.18324	7.7437	2.31423	0	0	0	0	0	0	0	0	0	0
GNPTAB	748.951	726.083	696.101	7522.12	6666.84	12096.6	559.412	666.757	290.389	356.392	1023.18	818.953	572.34	5580.11	4683.11	3565.74	904.699	449.557	1147.93	1068.68
GRPR	1.80253	0.837949	0	0	0	0	276.253	293.444	67.7573	20.8281	48.3558	99.7775	104.311	0	0	0	53.4861	26.4057	43.2736	24.48
HSPD1	7139.82	6544.8	4962.08	1927.75	4055.15	7468.37	1057.24	1161.35	837.61	743.64	9814.82	5914.09	9893.11	897.413	560.388	246.057	7382.39	6761.85	10652.4	9926.22
JMJD1C	1335.67	1251.48	583.774	2220.82	2650.43	5863.7	3401.94	3568.07	3167.17	4673.98	2890.83	949.182	2223.48	2477.98	1264.93	1580.6	2059.22	1561.24	2911.92	2556.9
KIF13A	2057.59	1775.61	2399.87	1108.78	843.04	1380.26	758.544	708.171	1182.85	1279.77	765.984	1341.81	971.743	490.627	0	563.011	1003.19	1056.23	1362.72	1261.99
LARP7	459.645	452.073	171.36	1263.46	4094.91	4748.87	5428.95	5027.01	5786.48	5059.69	2593.69	207.978	1993.58	3449.92	2484.81	1851.68	2074.87	2529.67	3624.75	4310.17
LRR1	20.7291	21.3677	7.37916	340.287	369.021	255.783	80.5738	60.3454	96.7962	145.025	197.628	130.877	201.074	676.941	181.991	187.67	118.061	106.283	140.836	156.166
MDN1	2076.51	1597.13	2719.63	4293.47	3341.58	4978.11	1012.93	1146.56	1569.39	1831.33	3844.64	4530.16	4183.43	7303.51	4398.41	6409.99	1220.4	1652.34	3017.35	2678.45
METTL8	182.055	238.815	107.408	83.0364	191.646	24.1304	139.278	139.623	121.963	133.454	113.531	77.1008	145.487	580.679	830.671	412.875	180.679	108.924	247.84	156.166
MKKS	266.774	279.875	245.152	288.185	319.071	234.065	83.4514	82.2354	130.352	197.481	237.574	259.162	268.327	329.155	273.887	367	322.221	337.333	353.27	357.071
MMS22L	120.769	120.246	58.2134	897.119	702.363	967.631	343.59	379.821	423.322	638.728	698.005	169.103	564.791	1496.72	1663.14	1572.26	428.541	419.191	653.038	547.846
MRPS30	409.174	398.445	348.46	1237.41	1794.14	960.392	517.399	561.449	493.015	521.474	760.377	932.337	830.373	1422.2	2526.25	1213.6	551.168	650.901	926.054	1038.29
MRS2	700.282	718.541	458.328	1059.94	1209	2729.15	435.674	431.884	483.981	469.789	674.178	480.746	685.573	3378.5	2115.42	2865.1	885.783	743.321	1121.97	978.356
MSH2	376.728	338.531	196.778	1997.76	4437.43	2808.78	2206.57	2276.56	2398.61	3034.73	2552.34	1377.45	2693.57	3021.39	2929.87	3186.23	1725.91	2038.52	2531.9	2354.3
MTAP	943.624	944.787	907.637	288.185	555.57	808.37	254.958	249.664	234.892	250.709	1440.86	1343.11	1372.52	742.151	1459.53	550.5	913.178	808.015	1394.2	1583.6
MTHFD1L	2954.34	3007.82	3742.05	7531.89	9641.44	6170.15	1708.16	1813.91	1443.55	2188.49	1983.99	2708.9	2308.57	11064	14191.7	8036.46	2633.21	2030.6	2244.72	1985.41
MYO1E	1780.9	1689.72	2256.38	1353.01	971.483	1884.59	1657.52	1744.1	851.807	1237.34	2180.92	2296.18	1204.38	298.103	982.03	354.488	2027.91	1426.57	1458.71	942.059
NANOG	0	0	0	161.188	574.939	376.435	812.644	1149.52	65.1761	130.368	1529.86	657.625	563.419	1714.09	3405.57	2990.21	151.979	99.6816	2521.67	2827.02
NIP7	481.275	375.82	346.001	494.962	786.973	1356.13	157.694	143.764	158.1	305.479	777.197	473.619	622.437	2366.19	1632.51	1171.9	339.833	320.169	423.294	513.236
NLN	629.082	683.766	447.669	151.419	106.017	164.087	758.544	758.459	801.473	847.781	585.175	460.013	475.577	639.678	311.727	521.307	382.23	396.086	705.753	489.6
NOCT	272.182	276.523	291.887	2103.59	1615.74	2678.48	510.492	495.187	212.306	204.424	246.685	344.038	262.151	9831.17	16159.4	14275.5	512.032	260.096	297.407	318.24
NODAL	0	0.418974	0	0	0	31.3696	2.30211	2.36649	0	0.771411	543.127	49.2409	13.0389	0	0	0	17.6113	1.32029	391.823	1172.51
NOLC1	1578.11	1655.37	2130.12	1650.96	1596.37	4826.09	4788.38	4622.93	2484.44	3160.47	4450.13	6641.04	4042.75	4490.17	10211.3	6435.01	3500.73	3452.55	5103.92	4824.25
NUDT15	112.658	95.9451	62.3129	40.7041	63.2025	43.4348	33.9561	28.3978	48.3981	46.2847	63.7736	60.9032	102.253	6.21047	10.8113	4.17045	54.1384	55.452	49.5679	81.0373
NUP160	762.47	744.517	886.319	2372.24	2324.22	3298.63	1730.03	1860.06	2177.91	2195.44	2249.6	2412.15	2430.73	4005.75	2684.82	1643.16	1553.71	1579.72	2832.45	2457.29
PHAX	1871.02	1884.55	1106.05	1620.02	2679.99	1496.09	837.392	888.024	745.331	1499.62	1602.05	666.695	1281.25	2043.24	2099.2	1288.67	1514.57	1327.55	1303.71	1615.68
PHC1	298.318	357.804	468.987	735.931	190.627	603.261	6820.57	8368.49	2214.05	2750.85	4708.73	10075.6	4107.95	627.257	852.294	429.557	4263.89	2839.94	5449.32	5535.02
PINX1	179.352	253.479	234.493	906.888	746.197	805.957	235.966	204.109	165.199	210.595	430.296	586.355	389.109	1021.62	618.048	930.011	283.085	260.096	466.568	494.665
PMAIP1	127.078	109.771	81.9907	3.25633	45.8728	50.6739	305.605	325.392	25.8123	33.9421	42.7493	85.5236	29.5091	0	0	0	120.018	68.6549	252.56	111.426
PNO1	797.619	823.285	928.954	504.731	1112.16	856.631	449.487	511.753	379.441	616.357	787.008	728.894	758.316	1608.51	2333.45	2277.07	652.922	570.364	787.579	899.007
POU5F1	0	0	0	4213.69	1842.05	3235.89	6069.51	6354.02	2225.02	2997.7	12680.4	28333.6	9567.13	633.468	490.114	446.238	14067.5	8410.88	20166.3	22186.5
PPP1R17	0	0	0	0	0	0	11.5105	14.1989	20.0046	61.7129	6.30728	3.23953	22.6465	0	0	0	23.4817	35.6477	8.65471	6.75311
PSME3	2172.95	2109.95	2209.65	3065.84	3263.08	3658.17	1934.35	1809.77	1875.27	2882.76	3033.8	2876.06	3184.93	1356.99	4564.19	2448.06	3243.74	2863.7	2830.88	3016.95
RAC3	68.4961	56.9805	78.711	22.7943	17.3297	7.23913	253.232	264.455	256.187	171.253	137.358	192.428	111.174	0	0	0	309.176	271.979	142.409	117.335
RC3H2	698.48	705.972	682.162	734.303	470.96	1107.59	398.84	395.203	625.304	696.584	639.137	370.602	572.34	1915.93	1956.85	704.806	482.028	438.335	462.634	435.575
RLIM	848.991	646.058	578.854	586.139	1396.57	2046.26	1030.77	1028.24	746.621	777.582	721.833	400.406	798.805	7151.36	5616.49	4637.54	625.527	534.716	574.358	521.678
RNASEH1	554.278	438.247	757.594	397.272	272.178	308.87	482.867	424.784	272.32	418.105	674.178	949.83	547.635	503.048	594.624	533.818	448.762	429.093	502.76	525.898
RPL22L1	2133.29	2107.86	582.954	810.826	2242.67	1838.74	382.15	369.172	394.929	330.935	1419.84	353.757	1874.17	742.151	605.435	980.056	383.535	58.0926	1214.81	1771
RPRM	18.0253	26.3954	45.0949	0	3.05818	0	527.758	637.768	746.621	384.934	114.232	371.25	191.466	0	0	0	338.528	320.83	165.226	189.931
RRAS2	1732.23	1733.72	1037.18	1794.24	3057.17	2128.3	609.483	583.93	414.933	507.589	442.911	252.035	404.893	1037.15	2571.3	1943.43	382.23	289.143	443.751	514.08
RRM2	939.117	875.656	734.636	10859.9	14494.8	9080.28	4916.15	4302.27	4026.08	7889.99	7720.11	4519.15	8235.79	4928.01	8234.64	3857.67	5473.2	6527.49	7119.68	7712.89
RRP15	344.283	314.65	312.384	630.1	530.085	682.891	293.519	251.439	187.139	296.993	541.725	410.125	452.931	1294.88	1097.35	867.454	451.371	359.118	624.713	631.416
RTP1	0	0	0	0	0	0	1.72658	0.591622	3.22654	0.771411	0	0	0	0	0	0	0	0.660143	0	0
SCLY	146.906	175.969	334.522	99.3181	79.5128	48.2609	214.096	217.125	99.3774	129.597	116.334	402.35	349.992	77.6309	169.378	83.409	153.283	102.982	236.038	259.995
SEPHS1	602.946	576.928	788.75	542.179	433.243	733.565	1795.07	1867.16	1937.21	1695.56	2671.48	4358.46	2762.19	1695.46	2816.35	1030.1	2181.19	2110.48	2799.41	2493.59
SHISA9	0	0	0	3.25633	0	0	33.9561	33.7224	5.80777	12.3426	11.9137	53.1283	10.2939	0	0	0	19.5681	23.7651	45.634	35.4538
SKIL	914.783	909.593	331.242	211.661	702.363	859.044	590.491	647.234	383.958	569.301	1152.13	147.723	557.928	499.943	461.284	196.011	794.465	636.378	1317.09	1299.97
SKP2	500.202	565.196	444.389	778.263	580.036	1008.65	848.902	849.569	700.159	1025.98	1618.17	1293.22	1434.97	1242.09	5445.31	1951.77	1163.65	1330.19	1517.72	1177.57
SLC25A21	88.3239	87.9846	69.6921	32.5633	49.9504	31.3696	2.87763	7.09946	7.7437	10.0283	9.11051	10.3665	32.9404	18.6314	1.80189	0	12.3931	14.5231	15.7358	12.6621
SLIRP	700.282	391.741	619.03	558.461	1205.94	342.652	735.523	730.653	426.549	503.731	664.366	673.822	597.731	229.787	68.4718	279.42	549.864	481.904	762.402	917.579
SMPDL3B	19.8278	15.0831	20.4977	17.9098	9.17455	0	3.45316	3.54973	1.29062	0.771411	2.10243	1.29581	1.37252	43.4733	75.6794	25.0227	0.65227	0.660143	1.57358	0
SNX5	1056.28	1114.47	1265.12	1764.93	2612.71	3648.52	1106.74	985.05	800.182	1027.52	1597.14	1654.1	1585.26	3642.44	4800.24	2473.08	2100.31	1655.64	2114.11	1987.95
TDGF1	0	0	0	0	3.05818	41.0217	13.2371	13.6073	1.93592	4.62847	107.925	33.6911	2.74504	21.7366	0	0	11.0886	2.64057	51.1415	70.9076
TERF1	545.265	543.41	238.593	1012.72	1605.55	967.631	1736.94	1786.11	1659.09	2290.32	1473.1	743.148	1749.96	2735.71	2558.68	1138.53	1446.73	1291.9	2408.37	2830.4
TFAM	206.39	187.282	127.905	431.464	803.283	637.044	507.039	484.538	513.02	743.64	1232.72	607.736	1012.92	695.573	673.907	875.795	782.072	781.609	846.588	904.072
TIMM8A	247.848	268.144	218.095	503.103	962.309	1206.52	233.664	241.382	193.592	242.223	541.725	500.184	518.125	1245.2	358.576	308.613	577.259	501.709	762.402	674.467
TMPO	517.326	418.136	306.645	608.934	1314	1438.17	2931.73	3134.41	4243.55	4163.31	3454.99	1945.66	3452.57	1887.98	1709.99	1338.72	2713.44	3068.34	3061.41	2945.2
TOMM40	1617.77	1542.24	2454.8	714.765	240.577	470.544	2048.88	2137.53	1474.53	1456.42	2897.84	5179.36	2804.05	357.102	203.614	517.136	2551.03	2407.54	2631.03	2790.72
TXLNG	188.364	177.645	154.962	457.514	764.546	912.131	404.02	421.826	223.922	340.964	546.631	539.706	485.185	1061.99	774.813	596.375	372.446	336.673	689.23	588.365
UNC5D	0	0	0	58.6139	6.11637	12.0652	94.9619	101.759	336.851	155.054	48.3558	75.1571	87.8411	65.2099	0	271.079	207.422	370.34	86.5471	61.6221
USP44	0	0	0	32.5633	97.8619	16.8913	721.135	757.867	871.166	1255.09	979.73	299.981	672.534	263.945	360.378	116.773	817.947	720.876	1203.01	1185.17
USP45	133.387	110.609	48.3745	330.518	346.594	890.413	105.321	110.042	40.6544	42.4276	76.3881	12.9581	40.4893	807.361	57.6605	517.136	69.1406	50.1709	74.7453	48.96
VRTN	0	0	0	0	1.01939	0	988.755	932.396	797.601	975.064	3092.67	5180.66	3109.44	0	198.208	0	2284.9	1888.67	2629.46	3304.8
ZIC3	0	0	0	53.7295	27.5237	79.6305	198.557	175.12	330.398	508.36	857.089	1109.22	667.044	0	0	0	1502.18	1238.43	276.951	348.629
