# Supplementary material for: Establishment of Bovine-Induced Pluripotent Stem Cells
Source: Int J Mol Sci. 2021 Sep 28;22(19):10489. doi: 10.3390/ijms221910489 (PMC8508593; doi:10.3390/ijms221910489)
Supplement: Supplementary file 1 [file ijms-22-10489-s001.zip › Supplementary Files/Table S4_Enriched Biological Processes in Naive-like biPSCs.xlsx]

## Sheet: Sheet 1 - gsea_report_for_TiF-b
gsea_report_for_TiF-biPSC_1619804110593 (1)
NAME	GS<br> follow link to MSigDB	GS DETAILS	SIZE	ES	NES	NOM p-val	FDR q-val	FWER p-val	RANK AT MAX	LEADING EDGE
HALLMARK_KRAS_SIGNALING_DN	HALLMARK_KRAS_SIGNALING_DN	Details ...	187	0.408845	1.52062	0	0.0490611	0.156	3795	tags=30%, list=20%, signal=38%
HALLMARK_SPERMATOGENESIS	HALLMARK_SPERMATOGENESIS	Details ...	128	0.373608	1.32606	0.0393185	0.230517	0.797	3579	tags=26%, list=19%, signal=32%
HALLMARK_WNT_BETA_CATENIN_SIGNALING	HALLMARK_WNT_BETA_CATENIN_SIGNALING	Details ...	41	0.408532	1.21261	0.179012	0.422422	0.986	4370	tags=54%, list=23%, signal=70%
HALLMARK_NOTCH_SIGNALING	HALLMARK_NOTCH_SIGNALING	Details ...	32	0.377307	1.08624	0.329074	0.79895	1	3410	tags=34%, list=18%, signal=42%
HALLMARK_HEME_METABOLISM	HALLMARK_HEME_METABOLISM	Details ...	189	0.261229	0.962934	0.566452	1	1	3009	tags=19%, list=16%, signal=22%
HALLMARK_CHOLESTEROL_HOMEOSTASIS	HALLMARK_CHOLESTEROL_HOMEOSTASIS	Details ...	70	0.294424	0.960405	0.529167	1	1	4586	tags=39%, list=24%, signal=51%
HALLMARK_P53_PATHWAY	HALLMARK_P53_PATHWAY	Details ...	191	0.255481	0.944352	0.6139	0.92553	1	4720	tags=36%, list=25%, signal=48%
HALLMARK_HEDGEHOG_SIGNALING	HALLMARK_HEDGEHOG_SIGNALING	Details ...	36	0.327966	0.943435	0.551145	0.812948	1	3171	tags=33%, list=17%, signal=40%
HALLMARK_PEROXISOME	HALLMARK_PEROXISOME	Details ...	101	0.266379	0.919866	0.628169	0.789392	1	3521	tags=27%, list=19%, signal=33%
HALLMARK_ESTROGEN_RESPONSE_LATE	HALLMARK_ESTROGEN_RESPONSE_LATE	Details ...	188	0.24503	0.908799	0.688504	0.738394	1	3518	tags=28%, list=19%, signal=34%
HALLMARK_BILE_ACID_METABOLISM	HALLMARK_BILE_ACID_METABOLISM	Details ...	108	0.260906	0.898579	0.661765	0.693332	1	2893	tags=21%, list=15%, signal=25%

## Sheet: HALLMARK_KRAS_SIGNALING_DN
NAME	SYMBOL	TITLE	RANK IN GENE LIST	RANK METRIC SCORE	RUNNING ES	CORE ENRICHMENT
row_0	KCNE2	potassium voltage-gated channel subfamily E regulatory subunit 2 [Source:HGNC Symbol;Acc:HGNC:6242]	81	3.31572	0.019168	Yes
row_1	ABCG4	ATP binding cassette subfamily G member 4 [Source:HGNC Symbol;Acc:HGNC:13884]	156	2.85319	0.035432	Yes
row_2	BTG2	BTG anti-proliferation factor 2 [Source:HGNC Symbol;Acc:HGNC:1131]	190	2.78244	0.0533898	Yes
row_3	WNT16	Wnt family member 16 [Source:HGNC Symbol;Acc:HGNC:16267]	191	2.77579	0.0730674	Yes
row_4	PRODH	proline dehydrogenase 1 [Source:HGNC Symbol;Acc:HGNC:9453]	211	2.70434	0.0912211	Yes
row_5	LFNG	LFNG O-fucosylpeptide 3-beta-N-acetylglucosaminyltransferase [Source:HGNC Symbol;Acc:HGNC:6560]	219	2.68431	0.109875	Yes
row_6	DCC	DCC netrin 1 receptor [Source:HGNC Symbol;Acc:HGNC:2701]	252	2.55492	0.126274	Yes
row_7	CNTFR	ciliary neurotrophic factor receptor [Source:HGNC Symbol;Acc:HGNC:2170]	254	2.54676	0.144274	Yes
row_8	LYPD3	LY6/PLAUR domain containing 3 [Source:HGNC Symbol;Acc:HGNC:24880]	364	2.34729	0.155078	Yes
row_9	RYR1	ryanodine receptor 1 [Source:HGNC Symbol;Acc:HGNC:10483]	376	2.32559	0.170975	Yes
row_10	EDAR	ectodysplasin A receptor [Source:HGNC Symbol;Acc:HGNC:2895]	434	2.23405	0.18376	Yes
row_11	MTHFR	methylenetetrahydrofolate reductase [Source:HGNC Symbol;Acc:HGNC:7436]	440	2.22794	0.199286	Yes
row_12	CLSTN3	calsyntenin 3 [Source:HGNC Symbol;Acc:HGNC:18371]	541	2.0524	0.208481	Yes
row_13	IRS4	insulin receptor substrate 4 [Source:HGNC Symbol;Acc:HGNC:6128]	658	1.9362	0.215996	Yes
row_14	KCNQ2	potassium voltage-gated channel subfamily Q member 2 [Source:HGNC Symbol;Acc:HGNC:6296]	692	1.89925	0.227693	Yes
row_15	PDK2	pyruvate dehydrogenase kinase 2 [Source:HGNC Symbol;Acc:HGNC:8810]	835	1.75317	0.232518	Yes
row_16	CHST2	carbohydrate sulfotransferase 2 [Source:HGNC Symbol;Acc:HGNC:1970]	839	1.75017	0.244764	Yes
row_17	YBX2	Y-box binding protein 2 [Source:HGNC Symbol;Acc:HGNC:17948]	852	1.74038	0.256459	Yes
row_18	SELENOP	selenoprotein P [Source:HGNC Symbol;Acc:HGNC:10751]	871	1.72656	0.267735	Yes
row_19	CELSR2	cadherin EGF LAG seven-pass G-type receptor 2 [Source:HGNC Symbol;Acc:HGNC:3231]	881	1.72466	0.279479	Yes
row_20	ATP6V1B1	ATPase H+ transporting V1 subunit B1 [Source:HGNC Symbol;Acc:HGNC:853]	933	1.67968	0.288655	Yes
row_21	GPR19	G protein-coupled receptor 19 [Source:HGNC Symbol;Acc:HGNC:4473]	950	1.66438	0.299598	Yes
row_22	KCNN1	potassium calcium-activated channel subfamily N member 1 [Source:HGNC Symbol;Acc:HGNC:6290]	983	1.6429	0.309531	Yes
row_23	YPEL1	yippee like 1 [Source:HGNC Symbol;Acc:HGNC:12845]	1003	1.62789	0.320053	Yes
row_24	SPHK2	sphingosine kinase 2 [Source:HGNC Symbol;Acc:HGNC:18859]	1095	1.57332	0.326334	Yes
row_25	TCF7L1	transcription factor 7 like 1 [Source:HGNC Symbol;Acc:HGNC:11640]	1382	1.42531	0.321124	Yes
row_26	SNN	stannin [Source:HGNC Symbol;Acc:HGNC:11149]	1567	1.32693	0.320679	Yes
row_27	HSD11B2	hydroxysteroid 11-beta dehydrogenase 2 [Source:HGNC Symbol;Acc:HGNC:5209]	1610	1.30202	0.32766	Yes
row_28	MAST3	microtubule associated serine/threonine kinase 3 [Source:HGNC Symbol;Acc:HGNC:19036]	1716	1.25839	0.330958	Yes
row_29	CACNA1F	calcium voltage-gated channel subunit alpha1 F [Source:HGNC Symbol;Acc:HGNC:1393]	1736	1.24982	0.338801	Yes
row_30	DLK2	delta like non-canonical Notch ligand 2 [Source:HGNC Symbol;Acc:HGNC:21113]	1784	1.23154	0.345015	Yes
row_31	TFCP2L1	transcription factor CP2 like 1 [Source:HGNC Symbol;Acc:HGNC:17925]	1828	1.21455	0.351322	Yes
row_32	SPTBN2	spectrin beta, non-erythrocytic 2 [Source:HGNC Symbol;Acc:HGNC:11276]	1966	1.1686	0.352271	Yes
row_33	MFSD6	major facilitator superfamily domain containing 6 [Source:HGNC Symbol;Acc:HGNC:24711]	2032	1.14363	0.356898	Yes
row_34	SLC25A23	solute carrier family 25 member 23 [Source:HGNC Symbol;Acc:HGNC:19375]	2048	1.13793	0.364161	Yes
row_35	MSH5	mutS homolog 5 [Source:HGNC Symbol;Acc:HGNC:7328]	2100	1.12247	0.369388	Yes
row_36	NPHS1	NPHS1 adhesion molecule, nephrin [Source:HGNC Symbol;Acc:HGNC:7908]	2328	1.05475	0.36471	Yes
row_37	MX1	MX dynamin like GTPase 1 [Source:HGNC Symbol;Acc:HGNC:7532]	2346	1.05019	0.371245	Yes
row_38	MAGIX	MAGI family member, X-linked [Source:HGNC Symbol;Acc:HGNC:30006]	2426	1.02773	0.3743	Yes
row_39	STAG3	stromal antigen 3 [Source:HGNC Symbol;Acc:HGNC:11356]	2474	1.01986	0.379014	Yes
row_40	GAMT	guanidinoacetate N-methyltransferase [Source:HGNC Symbol;Acc:HGNC:4136]	2507	1.01064	0.384465	Yes
row_41	IDUA	alpha-L-iduronidase [Source:HGNC Symbol;Acc:HGNC:5391]	2590	0.986634	0.387068	Yes
row_42	CKM	creatine kinase, M-type [Source:HGNC Symbol;Acc:HGNC:1994]	2675	0.962164	0.389391	Yes
row_43	ZC2HC1C	zinc finger C2HC-type containing 1C [Source:HGNC Symbol;Acc:HGNC:20354]	2680	0.961006	0.39599	Yes
row_44	IGFBP2	insulin like growth factor binding protein 2 [Source:HGNC Symbol;Acc:HGNC:5471]	2749	0.940795	0.399018	Yes
row_45	GTF3C5	general transcription factor IIIC subunit 5 [Source:HGNC Symbol;Acc:HGNC:4668]	2967	0.885838	0.393679	Yes
row_46	COQ8A	coenzyme Q8A [Source:HGNC Symbol;Acc:HGNC:16812]	3046	0.866623	0.395646	Yes
row_47	EFHD1	EF-hand domain family member D1 [Source:HGNC Symbol;Acc:HGNC:29556]	3238	0.821195	0.39124	Yes
row_48	KLHDC8A	kelch domain containing 8A [Source:HGNC Symbol;Acc:HGNC:25573]	3374	0.784762	0.389575	Yes
row_49	PRKN	parkin RBR E3 ubiquitin protein ligase [Source:HGNC Symbol;Acc:HGNC:8607]	3424	0.773384	0.392433	Yes
row_50	FGFR3	fibroblast growth factor receptor 3 [Source:HGNC Symbol;Acc:HGNC:3690]	3436	0.771869	0.397316	Yes
row_51	GRID2	glutamate ionotropic receptor delta type subunit 2 [Source:HGNC Symbol;Acc:HGNC:4576]	3551	0.747378	0.39651	Yes
row_52	NR6A1	nuclear receptor subfamily 6 group A member 1 [Source:HGNC Symbol;Acc:HGNC:7985]	3696	0.71834	0.393892	Yes
row_53	MACROH2A2	macroH2A.2 histone [Source:HGNC Symbol;Acc:HGNC:14453]	3720	0.713628	0.39772	Yes
row_54	TGFB2	transforming growth factor beta 2 [Source:HGNC Symbol;Acc:HGNC:11768]	3748	0.708563	0.401297	Yes
row_55	KCND1	potassium voltage-gated channel subfamily D member 1 [Source:HGNC Symbol;Acc:HGNC:6237]	3765	0.706178	0.405446	Yes
row_56	THNSL2	threonine synthase like 2 [Source:HGNC Symbol;Acc:HGNC:25602]	3795	0.69848	0.408845	Yes
row_57	TFAP2B	transcription factor AP-2 beta [Source:HGNC Symbol;Acc:HGNC:11743]	4095	0.638694	0.397363	No
row_58	ZBTB16	zinc finger and BTB domain containing 16 [Source:HGNC Symbol;Acc:HGNC:12930]	4210	0.620215	0.395655	No
row_59	C5	complement C5 [Source:HGNC Symbol;Acc:HGNC:1331]	4220	0.618739	0.39956	No
row_60	P2RX6	purinergic receptor P2X 6 [Source:HGNC Symbol;Acc:HGNC:8538]	4258	0.617807	0.401958	No
row_61	UPK3B	uroplakin 3B [Source:HGNC Symbol;Acc:HGNC:21444]	4408	0.590749	0.398168	No
row_62	CD207	CD207 molecule [Source:HGNC Symbol;Acc:HGNC:17935]	4473	0.582351	0.398869	No
row_63	PROP1	PROP paired-like homeobox 1 [Source:HGNC Symbol;Acc:HGNC:9455]	4474	0.582351	0.402998	No
row_64	ITIH3	inter-alpha-trypsin inhibitor heavy chain 3 [Source:HGNC Symbol;Acc:HGNC:6168]	4492	0.582351	0.406216	No
row_65	INSL5	insulin like 5 [Source:HGNC Symbol;Acc:HGNC:6088]	4548	0.581113	0.40739	No
row_66	SOX10	SRY-box transcription factor 10 [Source:HGNC Symbol;Acc:HGNC:11190]	4623	0.569962	0.407468	No
row_67	GP1BA	glycoprotein Ib platelet subunit alpha [Source:HGNC Symbol;Acc:HGNC:4439]	4793	0.537962	0.402233	No
row_68	ARPP21	cAMP regulated phosphoprotein 21 [Source:HGNC Symbol;Acc:HGNC:16968]	4857	0.527665	0.4026	No
row_69	CYP39A1	cytochrome P450 family 39 subfamily A member 1 [Source:HGNC Symbol;Acc:HGNC:17449]	4945	0.511102	0.401565	No
row_70	TG	thyroglobulin [Source:HGNC Symbol;Acc:HGNC:11764]	5052	0.495014	0.399399	No
row_71	IL5	interleukin 5 [Source:HGNC Symbol;Acc:HGNC:6016]	5063	0.495014	0.402372	No
row_72	PCDHB1	protocadherin beta 1 [Source:HGNC Symbol;Acc:HGNC:8680]	5112	0.495014	0.403311	No
row_73	KRT15	keratin 15 [Source:HGNC Symbol;Acc:HGNC:6421]	5143	0.495014	0.405214	No
row_74	RYR2	ryanodine receptor 2 [Source:HGNC Symbol;Acc:HGNC:10484]	5336	0.48029	0.398338	No
row_75	GPR3	G protein-coupled receptor 3 [Source:HGNC Symbol;Acc:HGNC:4484]	5434	0.464404	0.396437	No
row_76	ALOX12B	arachidonate 12-lipoxygenase, 12R type [Source:HGNC Symbol;Acc:HGNC:430]	5670	0.421851	0.386844	No
row_77	ZNF112	zinc finger protein 112 [Source:HGNC Symbol;Acc:HGNC:12892]	5705	0.415796	0.387971	No
row_78	ITGB1BP2	integrin subunit beta 1 binding protein 2 [Source:HGNC Symbol;Acc:HGNC:6154]	5802	0.399577	0.385664	No
row_79	CCDC106	coiled-coil domain containing 106 [Source:HGNC Symbol;Acc:HGNC:30181]	5834	0.394644	0.386801	No
row_80	SIDT1	SID1 transmembrane family member 1 [Source:HGNC Symbol;Acc:HGNC:25967]	5875	0.38846	0.387413	No
row_81	EDN2	endothelin 2 [Source:HGNC Symbol;Acc:HGNC:3177]	5964	0.379447	0.385391	No
row_82	THRB	thyroid hormone receptor beta [Source:HGNC Symbol;Acc:HGNC:11799]	6330	0.321557	0.368127	No
row_83	HTR1B	5-hydroxytryptamine receptor 1B [Source:HGNC Symbol;Acc:HGNC:5287]	6405	0.309594	0.366359	No
row_84	TENT5C	terminal nucleotidyltransferase 5C [Source:HGNC Symbol;Acc:HGNC:24712]	6658	0.27624	0.354824	No
row_85	CALCB	calcitonin related polypeptide beta [Source:HGNC Symbol;Acc:HGNC:1438]	6940	0.235159	0.341445	No
row_86	PLAG1	PLAG1 zinc finger [Source:HGNC Symbol;Acc:HGNC:9045]	7079	0.214801	0.335579	No
row_87	FGGY	FGGY carbohydrate kinase domain containing [Source:HGNC Symbol;Acc:HGNC:25610]	7192	0.198586	0.33099	No
row_88	COL2A1	collagen type II alpha 1 chain [Source:HGNC Symbol;Acc:HGNC:2200]	7282	0.185805	0.327541	No
row_89	SLC38A3	solute carrier family 38 member 3 [Source:HGNC Symbol;Acc:HGNC:18044]	7327	0.179446	0.326458	No
row_90	CD80	CD80 molecule [Source:HGNC Symbol;Acc:HGNC:1700]	7343	0.179033	0.326924	No
row_91	CDKAL1	CDK5 regulatory subunit associated protein 1 like 1 [Source:HGNC Symbol;Acc:HGNC:21050]	7685	0.135702	0.309627	No
row_92	ASB7	ankyrin repeat and SOCS box containing 7 [Source:HGNC Symbol;Acc:HGNC:17182]	7710	0.132242	0.309279	No
row_93	SNCB	synuclein beta [Source:HGNC Symbol;Acc:HGNC:11140]	7727	0.128751	0.309335	No
row_94	GDNF	glial cell derived neurotrophic factor [Source:HGNC Symbol;Acc:HGNC:4232]	8062	0.0803986	0.292021	No
row_95	SLC16A7	solute carrier family 16 member 7 [Source:HGNC Symbol;Acc:HGNC:10928]	8144	0.0692813	0.288175	No
row_96	TENM2	teneurin transmembrane protein 2 [Source:HGNC Symbol;Acc:HGNC:29943]	8356	0.0390269	0.277154	No
row_97	IFNG	interferon gamma [Source:HGNC Symbol;Acc:HGNC:5438]	8647	0	0.261626	No
row_98	PDCD1	programmed cell death 1 [Source:HGNC Symbol;Acc:HGNC:8760]	8673	0	0.260287	No
row_99	TCL1A	TCL1 family AKT coactivator A [Source:HGNC Symbol;Acc:HGNC:11648]	8821	0	0.252416	No
row_100	PDE6B	phosphodiesterase 6B [Source:HGNC Symbol;Acc:HGNC:8786]	8940	0	0.246098	No
row_101	SCN10A	sodium voltage-gated channel alpha subunit 10 [Source:HGNC Symbol;Acc:HGNC:10582]	9097	0	0.237745	No
row_102	EGF	epidermal growth factor [Source:HGNC Symbol;Acc:HGNC:3229]	9236	0	0.230356	No
row_103	PNMT	phenylethanolamine N-methyltransferase [Source:HGNC Symbol;Acc:HGNC:9160]	9239	0	0.230249	No
row_104	NRIP2	nuclear receptor interacting protein 2 [Source:HGNC Symbol;Acc:HGNC:23078]	9316	0	0.22618	No
row_105	FSHB	follicle stimulating hormone subunit beta [Source:HGNC Symbol;Acc:HGNC:3964]	9347	0	0.224573	No
row_106	CALML5	calmodulin like 5 [Source:HGNC Symbol;Acc:HGNC:18180]	9418	0	0.220825	No
row_107	CLPS	colipase [Source:HGNC Symbol;Acc:HGNC:2085]	9561	0	0.213222	No
row_108	SERPINB2	serpin family B member 2 [Source:HGNC Symbol;Acc:HGNC:8584]	9581	0	0.212204	No
row_109	CHRNG	cholinergic receptor nicotinic gamma subunit [Source:HGNC Symbol;Acc:HGNC:1967]	9591	0	0.211722	No
row_110	PTGFR	prostaglandin F receptor [Source:HGNC Symbol;Acc:HGNC:9600]	9614	0	0.210544	No
row_111	CD40LG	CD40 ligand [Source:HGNC Symbol;Acc:HGNC:11935]	9785	0	0.201442	No
row_112	CPB1	carboxypeptidase B1 [Source:HGNC Symbol;Acc:HGNC:2299]	9845	0	0.198283	No
row_113	SCGB1A1	secretoglobin family 1A member 1 [Source:HGNC Symbol;Acc:HGNC:12523]	10024	0	0.188752	No
row_114	RIBC2	RIB43A domain with coiled-coils 2 [Source:HGNC Symbol;Acc:HGNC:13241]	10039	0	0.188002	No
row_115	AMBN	ameloblastin [Source:HGNC Symbol;Acc:HGNC:452]	10111	0	0.184201	No
row_116	CLDN16	claudin 16 [Source:HGNC Symbol;Acc:HGNC:2037]	10145	0	0.182434	No
row_117	CLDN8	claudin 8 [Source:HGNC Symbol;Acc:HGNC:2050]	10177	0	0.180774	No
row_118	BRDT	bromodomain testis associated [Source:HGNC Symbol;Acc:HGNC:1105]	10283	0	0.175151	No
row_119	CACNG1	calcium voltage-gated channel auxiliary subunit gamma 1 [Source:HGNC Symbol;Acc:HGNC:1405]	10296	0	0.174509	No
row_120	KLK8	kallikrein related peptidase 8 [Source:HGNC Symbol;Acc:HGNC:6369]	10305	0	0.174081	No
row_121	TFF2	trefoil factor 2 [Source:HGNC Symbol;Acc:HGNC:11756]	10312	0	0.173759	No
row_122	P2RY4	pyrimidinergic receptor P2Y4 [Source:HGNC Symbol;Acc:HGNC:8542]	10346	0	0.171992	No
row_123	KRT4	keratin 4 [Source:HGNC Symbol;Acc:HGNC:6441]	10350	0	0.171832	No
row_124	KRT1	keratin 1 [Source:HGNC Symbol;Acc:HGNC:6412]	10352	0	0.171778	No
row_125	TLX1	T cell leukemia homeobox 1 [Source:HGNC Symbol;Acc:HGNC:5056]	10381	0	0.170279	No
row_126	MYOT	myotilin [Source:HGNC Symbol;Acc:HGNC:12399]	10413	0	0.168619	No
row_127	ATP4A	ATPase H+/K+ transporting subunit alpha [Source:HGNC Symbol;Acc:HGNC:819]	10434	0	0.167548	No
row_128	PAX4	paired box 4 [Source:HGNC Symbol;Acc:HGNC:8618]	10478	0	0.165246	No
row_129	SMPX	small muscle protein X-linked [Source:HGNC Symbol;Acc:HGNC:11122]	10688	0	0.154055	No
row_130	TSHB	thyroid stimulating hormone subunit beta [Source:HGNC Symbol;Acc:HGNC:12372]	10958	0	0.139651	No
row_131	SERPINA10	serpin family A member 10 [Source:HGNC Symbol;Acc:HGNC:15996]	11058	0	0.13435	No
row_132	VPREB1	V-set pre-B cell surrogate light chain 1 [Source:HGNC Symbol;Acc:HGNC:12709]	11132	0	0.130442	No
row_133	IL12B	interleukin 12B [Source:HGNC Symbol;Acc:HGNC:5970]	11169	0	0.128514	No
row_134	SLC5A5	solute carrier family 5 member 5 [Source:HGNC Symbol;Acc:HGNC:11040]	11473	-0.0208218	0.112438	No
row_135	ADRA2C	adrenoceptor alpha 2C [Source:HGNC Symbol;Acc:HGNC:283]	11623	-0.0398003	0.104742	No
row_136	RGS11	regulator of G protein signaling 11 [Source:HGNC Symbol;Acc:HGNC:9993]	11883	-0.0718441	0.0913829	No
row_137	NUDT11	nudix hydrolase 11 [Source:HGNC Symbol;Acc:HGNC:18011]	12266	-0.11493	0.0717436	No
row_138	SGK1	serum/glucocorticoid regulated kinase 1 [Source:HGNC Symbol;Acc:HGNC:10810]	12334	-0.124544	0.069039	No
row_139	FGF22	fibroblast growth factor 22 [Source:HGNC Symbol;Acc:HGNC:3679]	12472	-0.142406	0.0627129	No
row_140	CDH16	cadherin 16 [Source:HGNC Symbol;Acc:HGNC:1755]	12531	-0.150335	0.060673	No
row_141	NR4A2	nuclear receptor subfamily 4 group A member 2 [Source:HGNC Symbol;Acc:HGNC:7981]	12708	-0.178741	0.0525162	No
row_142	SHOX2	short stature homeobox 2 [Source:HGNC Symbol;Acc:HGNC:10854]	13050	-0.226397	0.0358624	No
row_143	CPEB3	cytoplasmic polyadenylation element binding protein 3 [Source:HGNC Symbol;Acc:HGNC:21746]	13175	-0.245456	0.0309629	No
row_144	BARD1	BRCA1 associated RING domain 1 [Source:HGNC Symbol;Acc:HGNC:952]	13393	-0.277303	0.0213096	No
row_145	NTF3	neurotrophin 3 [Source:HGNC Symbol;Acc:HGNC:8023]	13423	-0.281881	0.021755	No
row_146	PTPRJ	protein tyrosine phosphatase receptor type J [Source:HGNC Symbol;Acc:HGNC:9673]	13431	-0.283025	0.0233866	No
row_147	TGM1	transglutaminase 1 [Source:HGNC Symbol;Acc:HGNC:11777]	13451	-0.28708	0.0244043	No
row_148	FGF16	fibroblast growth factor 16 [Source:HGNC Symbol;Acc:HGNC:3672]	13491	-0.292478	0.0243895	No
row_149	SLC29A3	solute carrier family 29 member 3 [Source:HGNC Symbol;Acc:HGNC:23096]	13835	-0.344724	0.00846741	No
row_150	ENTPD7	ectonucleoside triphosphate diphosphohydrolase 7 [Source:HGNC Symbol;Acc:HGNC:19745]	14129	-0.39003	-0.00445625	No
row_151	VPS50	VPS50 subunit of EARP/GARPII complex [Source:HGNC Symbol;Acc:HGNC:25956]	14759	-0.489888	-0.034663	No
row_152	CCNA1	cyclin A1 [Source:HGNC Symbol;Acc:HGNC:1577]	14889	-0.512821	-0.0379349	No
row_153	LGALS7	galectin 7 [Source:HGNC Symbol;Acc:HGNC:6568]	14929	-0.520127	-0.0363359	No
row_154	GP2	glycoprotein 2 [Source:HGNC Symbol;Acc:HGNC:4441]	15093	-0.529642	-0.0413091	No
row_155	IFI44L	interferon induced protein 44 like [Source:HGNC Symbol;Acc:HGNC:17817]	15119	-0.529642	-0.0388931	No
row_156	RSAD2	radical S-adenosyl methionine domain containing 2 [Source:HGNC Symbol;Acc:HGNC:30908]	15147	-0.529642	-0.0365841	No
row_157	PKP1	plakophilin 1 [Source:HGNC Symbol;Acc:HGNC:9023]	15311	-0.545472	-0.0414451	No
row_158	MYH7	myosin heavy chain 7 [Source:HGNC Symbol;Acc:HGNC:7577]	15312	-0.545481	-0.0375782	No
row_159	KMT2D	lysine methyltransferase 2D [Source:HGNC Symbol;Acc:HGNC:7133]	15329	-0.549224	-0.0345414	No
row_160	KRT5	keratin 5 [Source:HGNC Symbol;Acc:HGNC:6442]	15355	-0.554566	-0.0319487	No
row_161	TAS2R4	taste 2 receptor member 4 [Source:HGNC Symbol;Acc:HGNC:14911]	15582	-0.599373	-0.0398008	No
row_162	COPZ2	COPI coat complex subunit zeta 2 [Source:HGNC Symbol;Acc:HGNC:19356]	15764	-0.618417	-0.0451085	No
row_163	MEFV	MEFV innate immuity regulator, pyrin [Source:HGNC Symbol;Acc:HGNC:6998]	15851	-0.632063	-0.0452326	No
row_164	KLK7	kallikrein related peptidase 7 [Source:HGNC Symbol;Acc:HGNC:6368]	15852	-0.632193	-0.040751	No
row_165	EDN1	endothelin 1 [Source:HGNC Symbol;Acc:HGNC:3176]	16366	-0.725923	-0.0630733	No
row_166	PAX3	paired box 3 [Source:HGNC Symbol;Acc:HGNC:8617]	16376	-0.728402	-0.0583916	No
row_167	NPY4R	neuropeptide Y receptor Y4 [Source:HGNC Symbol;Acc:HGNC:9329]	16515	-0.765787	-0.0603521	No
row_168	NOS1	nitric oxide synthase 1 [Source:HGNC Symbol;Acc:HGNC:7872]	16545	-0.774321	-0.0564157	No
row_169	SLC12A3	solute carrier family 12 member 3 [Source:HGNC Symbol;Acc:HGNC:10912]	16586	-0.783784	-0.0530012	No
row_170	GPRC5C	G protein-coupled receptor class C group 5 member C [Source:HGNC Symbol;Acc:HGNC:13309]	16666	-0.803856	-0.0515327	No
row_171	NGB	neuroglobin [Source:HGNC Symbol;Acc:HGNC:14077]	17067	-0.924675	-0.0663956	No
row_172	KCNMB1	potassium calcium-activated channel subfamily M regulatory beta subunit 1 [Source:HGNC Symbol;Acc:HGNC:6285]	17177	-0.965007	-0.065391	No
row_173	SYNPO	synaptopodin [Source:HGNC Symbol;Acc:HGNC:30672]	17229	-0.982518	-0.0611567	No
row_174	SLC30A3	solute carrier family 30 member 3 [Source:HGNC Symbol;Acc:HGNC:11014]	17286	-1.01082	-0.0569894	No
row_175	HTR1D	5-hydroxytryptamine receptor 1D [Source:HGNC Symbol;Acc:HGNC:5289]	17313	-1.02483	-0.0511166	No
row_176	BMPR1B	bone morphogenetic protein receptor type 1B [Source:HGNC Symbol;Acc:HGNC:1077]	17687	-1.18734	-0.0626717	No
row_177	SLC6A3	solute carrier family 6 member 3 [Source:HGNC Symbol;Acc:HGNC:11049]	17818	-1.28214	-0.0605434	No
row_178	EPHA5	EPH receptor A5 [Source:HGNC Symbol;Acc:HGNC:3389]	17869	-1.32183	-0.0538502	No
row_179	TEX15	testis expressed 15, meiosis and synapsis associated [Source:HGNC Symbol;Acc:HGNC:11738]	18016	-1.43488	-0.0514958	No
row_180	SKIL	SKI like proto-oncogene [Source:HGNC Symbol;Acc:HGNC:10897]	18055	-1.46523	-0.0431435	No
row_181	CCR8	C-C motif chemokine receptor 8 [Source:HGNC Symbol;Acc:HGNC:1609]	18163	-1.57035	-0.0377406	No
row_182	OXT	oxytocin/neurophysin I prepropeptide [Source:HGNC Symbol;Acc:HGNC:8528]	18299	-1.70708	-0.0328676	No
row_183	ABCB11	ATP binding cassette subfamily B member 11 [Source:HGNC Symbol;Acc:HGNC:42]	18374	-1.8134	-0.0239747	No
row_184	HNF1A	HNF1 homeobox A [Source:HGNC Symbol;Acc:HGNC:11621]	18483	-2.02322	-0.0154149	No
row_185	ACTC1	actin alpha cardiac muscle 1 [Source:HGNC Symbol;Acc:HGNC:143]	18497	-2.04709	-0.00159918	No
row_186	CAMK1D	calcium/calmodulin dependent protein kinase ID [Source:HGNC Symbol;Acc:HGNC:19341]	18745	-2.97495	0.00626475	No

## Sheet: HALLMARK_SPERMATOGENESIS
NAME	SYMBOL	TITLE	RANK IN GENE LIST	RANK METRIC SCORE	RUNNING ES	CORE ENRICHMENT
row_0	CAMK4	calcium/calmodulin dependent protein kinase IV [Source:HGNC Symbol;Acc:HGNC:1464]	77	3.36315	0.0342633	Yes
row_1	SCG5	secretogranin V [Source:HGNC Symbol;Acc:HGNC:10816]	204	2.72655	0.0586476	Yes
row_2	DCC	DCC netrin 1 receptor [Source:HGNC Symbol;Acc:HGNC:2701]	252	2.55492	0.0852903	Yes
row_3	CRISP2	cysteine rich secretory protein 2 [Source:HGNC Symbol;Acc:HGNC:12024]	296	2.45118	0.110963	Yes
row_4	ACTL7B	actin like 7B [Source:HGNC Symbol;Acc:HGNC:162]	350	2.37024	0.135178	Yes
row_5	PACRG	parkin coregulated [Source:HGNC Symbol;Acc:HGNC:19152]	420	2.25958	0.157277	Yes
row_6	GSG1	germ cell associated 1 [Source:HGNC Symbol;Acc:HGNC:19716]	602	1.98105	0.170219	Yes
row_7	TULP2	TUB like protein 2 [Source:HGNC Symbol;Acc:HGNC:12424]	666	1.92647	0.188838	Yes
row_8	OAZ3	ornithine decarboxylase antizyme 3 [Source:HGNC Symbol;Acc:HGNC:8097]	678	1.9159	0.210111	Yes
row_9	ACRBP	acrosin binding protein [Source:HGNC Symbol;Acc:HGNC:17195]	763	1.81662	0.226354	Yes
row_10	SCG3	secretogranin III [Source:HGNC Symbol;Acc:HGNC:13707]	765	1.81611	0.247023	Yes
row_11	YBX2	Y-box binding protein 2 [Source:HGNC Symbol;Acc:HGNC:17948]	852	1.74038	0.26229	Yes
row_12	CNIH2	cornichon family AMPA receptor auxiliary protein 2 [Source:HGNC Symbol;Acc:HGNC:28744]	1268	1.47094	0.256922	Yes
row_13	ACRV1	acrosomal vesicle protein 1 [Source:HGNC Symbol;Acc:HGNC:127]	1276	1.46689	0.273286	Yes
row_14	GRM8	glutamate metabotropic receptor 8 [Source:HGNC Symbol;Acc:HGNC:4600]	1365	1.4292	0.284896	Yes
row_15	PCSK4	proprotein convertase subtilisin/kexin type 4 [Source:HGNC Symbol;Acc:HGNC:8746]	1374	1.4273	0.300754	Yes
row_16	MLF1	myeloid leukemia factor 1 [Source:HGNC Symbol;Acc:HGNC:7125]	1439	1.39681	0.313276	Yes
row_17	TEKT2	tektin 2 [Source:HGNC Symbol;Acc:HGNC:11725]	1586	1.31486	0.320485	Yes
row_18	PHKG2	phosphorylase kinase catalytic subunit gamma 2 [Source:HGNC Symbol;Acc:HGNC:8931]	1930	1.17808	0.315619	Yes
row_19	PHF7	PHD finger protein 7 [Source:HGNC Symbol;Acc:HGNC:18458]	2071	1.13115	0.321052	Yes
row_20	TCP11	t-complex 11 [Source:HGNC Symbol;Acc:HGNC:11658]	2243	1.0809	0.324258	Yes
row_21	EZH2	enhancer of zeste 2 polycomb repressive complex 2 subunit [Source:HGNC Symbol;Acc:HGNC:3527]	2275	1.07223	0.334837	Yes
row_22	MLLT10	MLLT10 histone lysine methyltransferase DOT1L cofactor [Source:HGNC Symbol;Acc:HGNC:16063]	2458	1.0223	0.336787	Yes
row_23	DDX25	DEAD-box helicase 25 [Source:HGNC Symbol;Acc:HGNC:18698]	2627	0.974494	0.338939	Yes
row_24	GAD1	glutamate decarboxylase 1 [Source:HGNC Symbol;Acc:HGNC:4092]	2677	0.961465	0.347294	Yes
row_25	ZC2HC1C	zinc finger C2HC-type containing 1C [Source:HGNC Symbol;Acc:HGNC:20354]	2680	0.961006	0.358152	Yes
row_26	GAPDHS	glyceraldehyde-3-phosphate dehydrogenase, spermatogenic [Source:HGNC Symbol;Acc:HGNC:24864]	3161	0.840535	0.342122	Yes
row_27	CHFR	checkpoint with forkhead and ring finger domains [Source:HGNC Symbol;Acc:HGNC:20455]	3186	0.834531	0.350363	Yes
row_28	TLE4	TLE family member 4, transcriptional corepressor [Source:HGNC Symbol;Acc:HGNC:11840]	3293	0.807016	0.353913	Yes
row_29	HSPA4L	heat shock protein family A (Hsp70) member 4 like [Source:HGNC Symbol;Acc:HGNC:17041]	3326	0.797413	0.361303	Yes
row_30	ACE	angiotensin I converting enzyme [Source:HGNC Symbol;Acc:HGNC:2707]	3484	0.760749	0.361604	Yes
row_31	IP6K1	inositol hexakisphosphate kinase 1 [Source:HGNC Symbol;Acc:HGNC:18360]	3565	0.74452	0.365828	Yes
row_32	DPEP3	dipeptidase 3 [Source:HGNC Symbol;Acc:HGNC:23029]	3579	0.742683	0.373608	Yes
row_33	CSNK2A2	casein kinase 2 alpha 2 [Source:HGNC Symbol;Acc:HGNC:2459]	4046	0.648226	0.356131	No
row_34	ELOVL3	ELOVL fatty acid elongase 3 [Source:HGNC Symbol;Acc:HGNC:18047]	4314	0.610631	0.348847	No
row_35	ZPBP	zona pellucida binding protein [Source:HGNC Symbol;Acc:HGNC:15662]	4330	0.607541	0.354979	No
row_36	CLVS1	clavesin 1 [Source:HGNC Symbol;Acc:HGNC:23139]	4509	0.581113	0.352108	No
row_37	HSPA1L	heat shock protein family A (Hsp70) member 1 like [Source:HGNC Symbol;Acc:HGNC:5234]	4913	0.51823	0.336511	No
row_38	THEG	theg spermatid protein [Source:HGNC Symbol;Acc:HGNC:13706]	5101	0.495014	0.332177	No
row_39	MTNR1A	melatonin receptor 1A [Source:HGNC Symbol;Acc:HGNC:7463]	5171	0.493229	0.334122	No
row_40	GPR182	G protein-coupled receptor 182 [Source:HGNC Symbol;Acc:HGNC:13708]	5174	0.493229	0.339643	No
row_41	PGS1	phosphatidylglycerophosphate synthase 1 [Source:HGNC Symbol;Acc:HGNC:30029]	5447	0.46332	0.330411	No
row_42	SHE	Src homology 2 domain containing E [Source:HGNC Symbol;Acc:HGNC:27004]	5713	0.414666	0.320998	No
row_43	NCAPH	non-SMC condensin I complex subunit H [Source:HGNC Symbol;Acc:HGNC:1112]	6007	0.372235	0.309606	No
row_44	PAPOLB	poly(A) polymerase beta [Source:HGNC Symbol;Acc:HGNC:15970]	6095	0.36004	0.30907	No
row_45	CLPB	caseinolytic mitochondrial matrix peptidase chaperone subunit B [Source:HGNC Symbol;Acc:HGNC:30664]	6303	0.325664	0.301737	No
row_46	ALOX15	arachidonate 15-lipoxygenase [Source:HGNC Symbol;Acc:HGNC:433]	6329	0.321557	0.304072	No
row_47	PARP2	poly(ADP-ribose) polymerase 2 [Source:HGNC Symbol;Acc:HGNC:272]	6385	0.313977	0.304718	No
row_48	SIRT1	sirtuin 1 [Source:HGNC Symbol;Acc:HGNC:14929]	6424	0.306624	0.306189	No
row_49	POMC	proopiomelanocortin [Source:HGNC Symbol;Acc:HGNC:9201]	6742	0.264844	0.29229	No
row_50	SYCP1	synaptonemal complex protein 1 [Source:HGNC Symbol;Acc:HGNC:11487]	6793	0.258503	0.292571	No
row_51	AKAP4	A-kinase anchoring protein 4 [Source:HGNC Symbol;Acc:HGNC:374]	7007	0.22473	0.283766	No
row_52	JAM3	junctional adhesion molecule 3 [Source:HGNC Symbol;Acc:HGNC:15532]	7178	0.200367	0.276978	No
row_53	TSSK2	testis specific serine kinase 2 [Source:HGNC Symbol;Acc:HGNC:11401]	7266	0.18749	0.274474	No
row_54	TALDO1	transaldolase 1 [Source:HGNC Symbol;Acc:HGNC:11559]	7364	0.176704	0.271313	No
row_55	SLC12A2	solute carrier family 12 member 2 [Source:HGNC Symbol;Acc:HGNC:10911]	8072	0.0790551	0.234478	No
row_56	CCT6B	chaperonin containing TCP1 subunit 6B [Source:HGNC Symbol;Acc:HGNC:1621]	8159	0.0677105	0.23066	No
row_57	STAM2	signal transducing adaptor molecule 2 [Source:HGNC Symbol;Acc:HGNC:11358]	8226	0.0586365	0.227806	No
row_58	RFC4	replication factor C subunit 4 [Source:HGNC Symbol;Acc:HGNC:9972]	8235	0.0567136	0.228026	No
row_59	SPATA6	spermatogenesis associated 6 [Source:HGNC Symbol;Acc:HGNC:18309]	8600	0.0042256	0.208646	No
row_60	COIL	coilin [Source:HGNC Symbol;Acc:HGNC:2184]	8609	0.00292787	0.208252	No
row_61	PDHA2	pyruvate dehydrogenase E1 subunit alpha 2 [Source:HGNC Symbol;Acc:HGNC:8807]	9018	0	0.186474	No
row_62	PRM2	protamine 2 [Source:HGNC Symbol;Acc:HGNC:9448]	9523	0	0.159573	No
row_63	DNAJB8	DnaJ heat shock protein family (Hsp40) member B8 [Source:HGNC Symbol;Acc:HGNC:23699]	9761	0	0.146923	No
row_64	NAA11	N-alpha-acetyltransferase 11, NatA catalytic subunit [Source:HGNC Symbol;Acc:HGNC:28125]	9899	0	0.13961	No
row_65	IL12RB2	interleukin 12 receptor subunit beta 2 [Source:HGNC Symbol;Acc:HGNC:5972]	9997	0	0.134433	No
row_66	CST8	cystatin 8 [Source:HGNC Symbol;Acc:HGNC:2480]	10149	0	0.126373	No
row_67	HOXB1	homeobox B1 [Source:HGNC Symbol;Acc:HGNC:5111]	10468	0	0.1094	No
row_68	ADAM2	ADAM metallopeptidase domain 2 [Source:HGNC Symbol;Acc:HGNC:198]	10486	0	0.108492	No
row_69	TNP1	transition protein 1 [Source:HGNC Symbol;Acc:HGNC:11951]	10497	0	0.107958	No
row_70	ADAD1	adenosine deaminase domain containing 1 [Source:HGNC Symbol;Acc:HGNC:30713]	10513	0	0.107158	No
row_71	ZNRF4	zinc and ring finger 4 [Source:HGNC Symbol;Acc:HGNC:17726]	11000	0	0.081217	No
row_72	CHRM4	cholinergic receptor muscarinic 4 [Source:HGNC Symbol;Acc:HGNC:1953]	11765	-0.0601591	0.0411241	No
row_73	GFI1	growth factor independent 1 transcriptional repressor [Source:HGNC Symbol;Acc:HGNC:4237]	11835	-0.0660997	0.0381953	No
row_74	GMCL1	germ cell-less 1, spermatogenesis associated [Source:HGNC Symbol;Acc:HGNC:23843]	11933	-0.079208	0.0339216	No
row_75	CLGN	calmegin [Source:HGNC Symbol;Acc:HGNC:2060]	11945	-0.0807743	0.0342561	No
row_76	NPY5R	neuropeptide Y receptor Y5 [Source:HGNC Symbol;Acc:HGNC:7958]	12012	-0.0864894	0.0317201	No
row_77	H1-6	H1.6 linker histone, cluster member [Source:HGNC Symbol;Acc:HGNC:4720]	12018	-0.0864894	0.0324401	No
row_78	DBF4	DBF4 zinc finger [Source:HGNC Symbol;Acc:HGNC:17364]	12054	-0.0899638	0.0315984	No
row_79	MAST2	microtubule associated serine/threonine kinase 2 [Source:HGNC Symbol;Acc:HGNC:19035]	12124	-0.0961358	0.0290123	No
row_80	GSTM3	glutathione S-transferase mu 3 [Source:HGNC Symbol;Acc:HGNC:4635]	12162	-0.103606	0.0282196	No
row_81	MTOR	mechanistic target of rapamycin kinase [Source:HGNC Symbol;Acc:HGNC:3942]	12249	-0.113159	0.0249204	No
row_82	PRKAR2A	protein kinase cAMP-dependent type II regulatory subunit alpha [Source:HGNC Symbol;Acc:HGNC:9391]	12404	-0.134183	0.0182315	No
row_83	BRAF	B-Raf proto-oncogene, serine/threonine kinase [Source:HGNC Symbol;Acc:HGNC:1097]	12422	-0.137444	0.0188923	No
row_84	RAD17	RAD17 checkpoint clamp loader component [Source:HGNC Symbol;Acc:HGNC:9807]	12559	-0.153851	0.0133886	No
row_85	CDKN3	cyclin dependent kinase inhibitor 3 [Source:HGNC Symbol;Acc:HGNC:1791]	12609	-0.162542	0.0126277	No
row_86	KIF2C	kinesin family member 2C [Source:HGNC Symbol;Acc:HGNC:6393]	12701	-0.177464	0.00979538	No
row_87	NEK2	NIMA related kinase 2 [Source:HGNC Symbol;Acc:HGNC:7745]	12808	-0.192412	0.00633292	No
row_88	TOPBP1	DNA topoisomerase II binding protein 1 [Source:HGNC Symbol;Acc:HGNC:17008]	12861	-0.199555	0.00583427	No
row_89	TKTL1	transketolase like 1 [Source:HGNC Symbol;Acc:HGNC:11835]	12879	-0.203102	0.00724425	No
row_90	NPHP1	nephrocystin 1 [Source:HGNC Symbol;Acc:HGNC:7905]	13147	-0.240387	-0.00426435	No
row_91	IL13RA2	interleukin 13 receptor subunit alpha 2 [Source:HGNC Symbol;Acc:HGNC:5975]	13230	-0.252334	-0.00576209	No
row_92	PIAS2	protein inhibitor of activated STAT 2 [Source:HGNC Symbol;Acc:HGNC:17311]	13296	-0.260574	-0.00625839	No
row_93	VDAC3	voltage dependent anion channel 3 [Source:HGNC Symbol;Acc:HGNC:12674]	13338	-0.269048	-0.005377	No
row_94	TNP2	transition protein 2 [Source:HGNC Symbol;Acc:HGNC:11952]	13481	-0.291056	-0.00963548	No
row_95	TSN	translin [Source:HGNC Symbol;Acc:HGNC:12379]	13665	-0.315511	-0.0158033	No
row_96	HBZ	hemoglobin subunit zeta [Source:HGNC Symbol;Acc:HGNC:4835]	13666	-0.315739	-0.0122008	No
row_97	NF2	neurofibromin 2 [Source:HGNC Symbol;Acc:HGNC:7773]	13935	-0.361876	-0.0223766	No
row_98	DMRT1	doublesex and mab-3 related transcription factor 1 [Source:HGNC Symbol;Acc:HGNC:2934]	14205	-0.39934	-0.0321783	No
row_99	SNAP91	synaptosome associated protein 91 [Source:HGNC Symbol;Acc:HGNC:14986]	14262	-0.406696	-0.030527	No
row_100	STRBP	spermatid perinuclear RNA binding protein [Source:HGNC Symbol;Acc:HGNC:16462]	14348	-0.419034	-0.0302828	No
row_101	DMC1	DNA meiotic recombinase 1 [Source:HGNC Symbol;Acc:HGNC:2927]	14675	-0.472996	-0.0422866	No
row_102	LPIN1	lipin 1 [Source:HGNC Symbol;Acc:HGNC:13345]	14873	-0.51003	-0.0469822	No
row_103	CCNA1	cyclin A1 [Source:HGNC Symbol;Acc:HGNC:1577]	14889	-0.512821	-0.0419316	No
row_104	SLC2A5	solute carrier family 2 member 5 [Source:HGNC Symbol;Acc:HGNC:11010]	14912	-0.516262	-0.0372154	No
row_105	DDX4	DEAD-box helicase 4 [Source:HGNC Symbol;Acc:HGNC:18700]	15042	-0.526911	-0.0380889	No
row_106	AURKA	aurora kinase A [Source:HGNC Symbol;Acc:HGNC:11393]	15288	-0.540934	-0.044994	No
row_107	ZC3H14	zinc finger CCCH-type containing 14 [Source:HGNC Symbol;Acc:HGNC:20509]	15488	-0.582438	-0.0489703	No
row_108	PCSK1N	proprotein convertase subtilisin/kexin type 1 inhibitor [Source:HGNC Symbol;Acc:HGNC:17301]	15504	-0.58618	-0.0430827	No
row_109	LDHC	lactate dehydrogenase C [Source:HGNC Symbol;Acc:HGNC:6544]	15546	-0.594295	-0.0384902	No
row_110	BUB1	BUB1 mitotic checkpoint serine/threonine kinase [Source:HGNC Symbol;Acc:HGNC:1148]	15563	-0.597859	-0.0325227	No
row_111	HSPA2	heat shock protein family A (Hsp70) member 2 [Source:HGNC Symbol;Acc:HGNC:5235]	15692	-0.605663	-0.0324443	No
row_112	AGFG1	ArfGAP with FG repeats 1 [Source:HGNC Symbol;Acc:HGNC:5175]	15708	-0.608083	-0.0263068	No
row_113	CCNB2	cyclin B2 [Source:HGNC Symbol;Acc:HGNC:1580]	15710	-0.608706	-0.0194149	No
row_114	MAP7	microtubule associated protein 7 [Source:HGNC Symbol;Acc:HGNC:6869]	15766	-0.618665	-0.0152916	No
row_115	MEP1B	meprin A subunit beta [Source:HGNC Symbol;Acc:HGNC:7020]	16078	-0.667136	-0.0242796	No
row_116	TTK	TTK protein kinase [Source:HGNC Symbol;Acc:HGNC:12401]	16466	-0.751406	-0.0363627	No
row_117	NOS1	nitric oxide synthase 1 [Source:HGNC Symbol;Acc:HGNC:7872]	16545	-0.774321	-0.0316911	No
row_118	CDK1	cyclin dependent kinase 1 [Source:HGNC Symbol;Acc:HGNC:1722]	17003	-0.901042	-0.0458031	No
row_119	HTR5A	5-hydroxytryptamine receptor 5A [Source:HGNC Symbol;Acc:HGNC:5300]	17026	-0.908025	-0.0366169	No
row_120	PSMG1	proteasome assembly chaperone 1 [Source:HGNC Symbol;Acc:HGNC:3043]	17170	-0.962815	-0.033264	No
row_121	IDE	insulin degrading enzyme [Source:HGNC Symbol;Acc:HGNC:5381]	17471	-1.08564	-0.0368898	No
row_122	ARL4A	ADP ribosylation factor like GTPase 4A [Source:HGNC Symbol;Acc:HGNC:695]	18073	-1.47647	-0.0521223	No
row_123	ODF1	outer dense fiber of sperm tails 1 [Source:HGNC Symbol;Acc:HGNC:8113]	18081	-1.47775	-0.035635	No
row_124	IFT88	intraflagellar transport 88 [Source:HGNC Symbol;Acc:HGNC:20606]	18140	-1.53823	-0.0211798	No
row_125	ART3	ADP-ribosyltransferase 3 (inactive) [Source:HGNC Symbol;Acc:HGNC:725]	18259	-1.67814	-0.00833075	No
row_126	CFTR	CF transmembrane conductance regulator [Source:HGNC Symbol;Acc:HGNC:1884]	18301	-1.70896	0.00897987	No
row_127	ADCYAP1	adenylate cyclase activating polypeptide 1 [Source:HGNC Symbol;Acc:HGNC:241]	18387	-1.83266	0.0253534	No
