# Supplementary material for: Establishment of Bovine-Induced Pluripotent Stem Cells
Source: Int J Mol Sci. 2021 Sep 28;22(19):10489. doi: 10.3390/ijms221910489 (PMC8508593; doi:10.3390/ijms221910489)
Supplement: Supplementary file 1 [file ijms-22-10489-s001.zip › Supplementary Files/Table S1_Normalized Gene Counts with FC > 5.xlsx]

## Sheet: Galaxy1023-(Normalized_counts_f
	bMSC1	bMSC3	bMSC2	Blastocyst2	Blastocyst1	Blastocyst3	bESCA_P45	bESCB_P46	bESCB_P10	bESCA_P10	4-1_KT-P17	4-6_KT-P17	3-2_KT-P10	16_Cell_3	16_Cell_1	16_Cell_2	4-1_TIF-P46	4-6_TIF-P53	4-1_KT-P43	4-6_KT_P25
ENSBTAG00000001753	0	0	0	47.2168	37.7176	53.087	1577.52	1855.33	738.232	1373.11	233.369	1580.89	5261.55	229.787	263.076	0	897.524	827.819	2696.34	1319.39
ENSBTAG00000020035	1307.73	1675.06	1459.43	79.7801	11.2133	19.3044	187.046	172.753	144.549	114.94	65.876	86.8194	67.9396	27.9471	0	0	132.411	101.002	110.938	85.258
ENSBTAG00000001150	32.4455	41.8974	42.6351	0	0	0	1.15105	1.18324	1.29062	0	22.4259	0.647906	4.80381	0	0	0	0	0	2.36038	0.844138
ENSBTAG00000012899	3289.61	3440.2	4465.21	0	4.07758	2.41304	87.4801	75.1359	65.1761	33.1707	152.776	166.512	183.917	12.4209	0	58.3863	199.595	139.29	165.226	176.425
ENSBTAG00000015212	139.696	147.06	109.048	0	0	0	0	0.591622	1.29062	0	0.700808	1.94372	0	18.6314	0	16.6818	0	0	1.57358	0
ENSBTAG00000043993	3.60506	6.28462	9.83888	0	0	0	0	0	0	0	0	0	0	0	0	0	0	0	0	0
ENSBTAG00000017310	0	0	0	0	0	12.0652	3.45316	4.14135	1.93592	0	1.40162	6.47906	2.74504	3.10523	0	0	23.4817	1.32029	10.2283	5.06483
ENSBTAG00000016619	28.8405	26.3954	27.8768	333.774	1012.26	352.304	809.191	735.977	720.809	759.069	971.321	945.943	1035.56	260.84	556.784	675.613	659.445	749.262	1136.91	979.201
ENSBTAG00000020762	0.901264	0	4.09953	29.307	8.15516	21.7174	106.472	112.408	114.865	130.368	217.251	333.672	381.56	90.0518	0	0	46.9634	102.322	267.509	262.527
ENSBTAG00000051337	0.901264	1.6759	0	8.14083	4.07758	7.23913	7.48185	6.50784	4.51716	6.9427	37.8437	47.2971	28.8229	3.10523	0	0	14.3499	30.3666	25.1774	18.571
ENSBTAG00000017839	1.80253	6.28462	11.4787	582.883	298.683	586.37	129.494	134.89	136.805	158.139	283.127	291.558	217.544	43.4733	142.349	350.318	148.065	186.16	140.049	122.4
ENSBTAG00000048631	11.7164	10.0554	4.91944	2489.46	2587.22	4193.87	193.377	200.56	263.286	263.823	325.175	292.854	339.012	214.261	450.473	154.307	195.681	266.038	243.906	238.047
ENSBTAG00000034854	0	0	0	0	0	0	17.2658	18.9319	4.51716	4.62847	2.10243	7.12697	11.6664	0	0	0	7.82724	9.242	16.5226	16.0386
ENSBTAG00000004139	2720.92	2809.64	3317.34	475.424	220.189	407.804	494.953	514.711	500.114	435.076	438.005	310.995	395.971	217.366	120.727	300.273	551.82	481.904	553.115	433.887
ENSBTAG00000000648	7537.27	7586.79	11076.9	0	1.01939	2.41304	11.5105	7.09946	10.9702	21.5995	38.5445	54.4241	94.7037	43.4733	0	0	34.5703	39.6086	44.8472	54.869
ENSBTAG00000000706	10478.1	11630.3	13090.6	8.14083	18.3491	91.6957	766.026	720.595	136.16	295.45	847.277	883.096	951.841	422.312	2585.71	108.432	228.947	300.365	383.955	485.38
ENSBTAG00000050914	1.80253	3.35179	3.27963	0	0	0	634.231	617.061	372.343	894.065	1018.98	500.184	728.121	208.051	5.40567	166.818	271.997	299.045	540.526	567.261
ENSBTAG00000017753	38879.6	41732.4	44748	146.535	565.764	299.217	11718.3	12199.8	14111.6	9000.83	5798.49	7663.43	10330.3	1114.78	90.0945	537.988	7029.51	7235.83	8941.11	9180.85
ENSBTAG00000003301	0	0	0	0	0	0	3.45316	2.36649	2.58123	2.31423	0	1.94372	17.1565	0	7.20756	16.6818	0.65227	0.660143	5.50755	9.28552
ENSBTAG00000000588	0	0	0	0	0	0	28.2008	33.1308	20.6499	28.5422	23.1267	54.4241	45.9793	0	0	0	121.322	44.2296	46.4207	52.3366
ENSBTAG00000004869	2.70379	4.60872	0	823.852	384.312	1030.37	1280.55	1306.89	1017.65	1680.9	1227.12	664.752	1800.06	5660.84	3998.39	3165.37	709.67	953.907	1482.32	1578.54
ENSBTAG00000019314	1104.05	1214.19	562.456	363.081	536.202	441.587	214.096	178.67	189.721	271.537	159.084	94.5943	286.17	788.73	1434.3	479.602	141.543	176.918	184.896	206.814
ENSBTAG00000009851	232.526	206.973	262.37	198.636	177.375	656.348	1989.6	1978.97	7875.98	7482.69	735.849	850.701	2402.59	263.945	318.935	879.965	1718.08	2429.99	890.649	1026.47
ENSBTAG00000026156	2407.28	2153.11	2603.2	9.76899	0	2.41304	71.9409	104.717	67.7573	203.653	234.07	336.911	236.759	3.10523	0	0	83.4906	58.0926	148.704	153.633
ENSBTAG00000006811	0	0	0	8.14083	0	0	47.1932	63.8951	65.8214	15.4282	7.70889	14.2539	19.9015	0	0	0	7.82724	11.2224	21.2434	27.8566
ENSBTAG00000023652	9009.04	10126.6	4366	1901.7	4033.75	2118.65	234.239	253.806	309.103	153.511	173.8	44.7055	126.272	170.788	3.60378	208.523	262.213	294.424	169.947	191.619
ENSBTAG00000034182	6.30885	6.70359	4.91944	71.6393	81.5516	62.7391	547.326	629.485	467.848	824.638	222.156	193.076	231.955	43.4733	181.991	158.477	35.8749	42.2492	94.4151	156.166
ENSBTAG00000047147	698.48	631.813	522.281	472.168	449.553	863.87	119.71	137.848	266.512	256.108	159.784	61.5511	159.898	3204.6	3612.79	2923.49	73.7065	141.931	129.034	86.1021
ENSBTAG00000014889	19350.1	17809.8	17940.4	1953.8	2688.14	3424.11	2099.52	2170.66	3527.9	3014.67	2047.06	1939.83	3457.37	1574.35	2618.15	371.17	1521.75	2268.91	2193.58	2523.97
ENSBTAG00000013662	4117.88	4053.16	4115.93	3.25633	0	0	105.321	93.4762	236.183	39.342	129.65	48.593	168.82	18.6314	0	0	8.47951	11.8826	57.4358	150.257
ENSBTAG00000013664	1535.75	1641.12	936.333	825.48	409.797	101.348	263.016	213.575	389.121	279.251	86.9002	22.0288	72.7434	1207.94	131.538	521.307	104.363	145.892	68.4509	70.0635
ENSBTAG00000004459	880.535	956.937	647.726	6.51266	23.4461	4.82609	712.502	593.988	145.194	172.025	89.0027	53.1283	127.644	58.9995	0	0	133.715	90.4396	177.815	143.504
ENSBTAG00000026836	219.007	192.309	197.598	43.9605	22.4267	14.4783	1.15105	0.591622	1.29062	1.54282	9.81132	0	2.05878	1152.04	4090.29	1317.86	0	7.26157	3.14717	0
ENSBTAG00000010987	410.977	499.836	341.081	11.3972	85.6292	36.1957	81.1493	110.042	65.8214	26.228	31.5364	16.8456	55.587	239.103	70.2737	0	30.0044	24.4253	21.2434	81.8814
ENSBTAG00000000088	15253.9	14114.8	7525.92	42.3323	57.0861	12.0652	564.592	527.135	620.141	184.367	1190.67	343.39	961.449	189.419	57.6605	20.8523	778.81	337.333	914.253	935.305
ENSBTAG00000013057	2628.99	2412.04	2541.71	125.369	63.2025	313.696	454.666	437.208	427.194	456.675	346.9	302.572	348.619	527.89	646.879	362.829	320.917	318.849	376.087	322.461
ENSBTAG00000018397	6.30885	0.418974	0	123.741	50.9697	258.196	85.178	72.7694	66.4667	78.6839	68.6792	40.1702	52.1557	291.892	43.2454	50.0454	41.7453	31.0267	141.623	281.942
ENSBTAG00000038103	0	0	0	314.236	895.029	2343.07	0.575527	0	0	0	4.20485	1.29581	11.6664	676.941	400.02	784.045	7.17497	1.32029	0	0
ENSBTAG00000054558	96.4353	50.6959	168.901	0	0	0	6.3308	8.87432	5.80777	6.9427	14.717	18.7893	37.7442	0	0	0	4.56589	3.96086	6.29434	3.37655
ENSBTAG00000013769	2288.31	2225.17	873.201	185.611	243.635	398.152	349.92	347.873	478.819	478.275	425.391	67.3822	424.794	599.31	2264.98	216.864	160.458	248.874	264.362	382.395
ENSBTAG00000001209	2767.78	2659.23	2877.05	449.374	460.767	982.109	189.348	197.602	294.906	268.451	314.663	182.71	282.739	176.998	14.4151	258.568	103.059	147.212	108.577	187.399
ENSBTAG00000016554	0	0	0	4.8845	27.5237	4.82609	10.3595	15.9738	5.16246	8.48552	3.50404	9.71859	4.11755	0	0	0	5.21816	6.60143	1.57358	2.53242
ENSBTAG00000033319	828.262	859.735	890.419	0	1.01939	2.41304	4.60422	2.95811	1.93592	1.54282	12.6146	3.23953	2.74504	0	3.60378	4.17045	20.8726	3.30072	2.36038	0.844138
ENSBTAG00000050116	0	0.837949	0	8.14083	6.11637	4.82609	2.30211	7.09946	8.389	10.7998	6.30728	2.59162	6.17633	77.6309	270.284	170.989	4.56589	1.32029	1.57358	4.22069
ENSBTAG00000013920	0	0.837949	0	9.76899	25.4849	7.23913	12.6616	12.4241	7.7437	3.85706	1.40162	4.53534	8.92136	99.3675	273.887	145.966	0	1.32029	5.50755	5.06483
ENSBTAG00000013292	0	1.25692	0	0	0	2.41304	4.02869	7.69108	11.6155	3.08564	15.4178	1.94372	2.05878	0	0	8.3409	6.5227	2.64057	3.14717	3.37655
ENSBTAG00000011921	0	0	0	0	0	0	0	0	1.29062	1.54282	9.81132	1.29581	1.37252	0	1.80189	0	3.91362	0.660143	1.57358	3.37655
ENSBTAG00000011928	48.6683	35.1938	113.147	0	6.11637	0	9.78396	11.8324	5.80777	6.17129	4.20485	9.07069	8.23511	114.894	0	116.773	3.91362	2.64057	2.36038	1.68828
ENSBTAG00000006451	0	0	0	0	0	0	83.4514	82.827	203.917	50.1417	9.11051	3.23953	10.2939	0	0	0	27.3953	28.3862	0.786792	8.44138
ENSBTAG00000049383	25.2354	30.5851	33.6162	0	3.05818	4.82609	1107.89	1215.78	2390.87	1639.25	177.305	136.708	376.756	12.4209	0	291.932	363.314	861.487	206.14	277.722
ENSBTAG00000048452	7.21011	8.79846	11.4787	120.484	2.03879	79.6305	194.528	242.565	297.487	202.11	23.8275	65.4385	100.88	24.8419	0	0	46.3112	143.911	45.634	60.778
ENSBTAG00000045704	0	0	0.819907	14.6535	47.9116	28.9565	474.81	553.758	240.7	312.422	601.294	953.718	494.793	270.155	270.284	91.75	166.981	113.545	577.506	698.103
ENSBTAG00000054494	0	0	0	8.14083	0	0	6.90632	6.50784	4.51716	6.9427	16.8194	16.8456	19.2152	3.10523	0	0	5.87043	0.660143	16.5226	11.8179
ENSBTAG00000009014	54.9771	62.4272	63.1328	0	0	0	10.935	7.69108	3.22654	1.54282	7.70889	9.71859	21.9603	93.157	7.20756	16.6818	5.87043	0	6.29434	4.22069
ENSBTAG00000001390	3159.83	3357.24	2881.97	53.7295	64.2219	60.3261	501.859	513.527	567.226	408.076	237.574	194.372	356.168	723.52	1340.61	221.034	300.044	308.947	460.273	465.12
ENSBTAG00000000210	3736.64	3439.36	4598.04	166.073	168.2	374.022	43.74	43.78	69.6933	25.4566	92.5067	53.7762	108.429	1034.04	637.869	467.091	9.13178	30.3666	66.0905	150.257
ENSBTAG00000001464	110.856	128.625	145.123	0	2.03879	2.41304	20.1434	21.2984	67.7573	60.1701	18.9218	23.3246	4.11755	18.6314	245.057	8.3409	12.3931	34.9876	3.14717	9.28552
ENSBTAG00000001918	0	0.418974	0	104.203	182.472	164.087	39.7114	33.7224	40.6544	28.5422	28.0323	2.59162	19.2152	350.892	172.981	362.829	7.17497	10.5623	11.8019	19.4152
ENSBTAG00000001920	52.2733	46.5062	19.6778	1576.06	1819.62	3011.48	211.794	197.602	359.437	373.363	294.34	84.2278	307.444	6368.84	2652.38	4391.49	255.69	232.37	250.2	272.657
ENSBTAG00000001009	131.585	98.04	96.749	14.6535	4.07758	4.82609	13.2371	17.157	16.1327	3.85706	3.50404	15.5497	57.6457	6.21047	0	0	1.95681	1.32029	18.0962	45.5835
ENSBTAG00000004705	0	0	0	84.6646	38.737	111	0	2.36649	0	0	7.70889	8.42278	0	86.9466	165.774	325.295	5.87043	0	1.57358	0
ENSBTAG00000018765	15.3215	12.5692	21.3176	369.594	51.9891	67.5652	638.259	540.742	805.344	897.151	433.8	1126.06	641.652	6.21047	0	4.17045	885.783	775.668	488.598	407.719
ENSBTAG00000053611	0	0	0	143.279	13.2521	267.848	1.72658	1.77486	1.29062	3.85706	4.90566	5.83116	3.43129	46.5785	0	0	0.65227	0	7.08113	4.22069
ENSBTAG00000018777	1.80253	2.51385	0	14.6535	4.07758	0	120.861	106.492	166.489	67.1128	61.6711	128.285	59.0183	21.7366	0	25.0227	70.4452	83.178	56.649	48.1159
ENSBTAG00000014567	6254.77	5824.16	7229.12	540.551	263.004	487.435	330.928	415.318	407.189	398.048	289.434	678.358	1262.03	24.8419	0	75.0681	209.379	289.803	417.787	379.862
ENSBTAG00000054441	7.21011	3.77077	13.9384	14.6535	3.05818	0	12.6616	17.157	9.03431	5.39988	39.9461	79.0445	157.84	0	0	0	18.2636	19.8043	48.7811	40.5186
ENSBTAG00000000566	54.0759	41.4785	23.7773	136.766	415.913	202.696	441.429	442.533	511.729	592.444	246.685	114.679	287.542	192.525	436.057	196.011	271.997	264.057	301.341	269.28
ENSBTAG00000013755	8595.36	8898.6	12720.9	441.233	295.625	224.413	315.389	290.486	418.16	94.1122	579.569	344.686	403.52	257.734	162.17	45.875	266.126	311.588	352.483	384.083
ENSBTAG00000011659	60.3847	62.0082	77.0712	848.274	497.465	378.848	298.123	288.12	548.512	590.901	311.159	636.892	520.87	791.835	1369.44	1472.17	697.929	709.654	365.072	381.551
ENSBTAG00000013204	5188.58	4754.1	2590.91	1278.11	1580.06	2881.17	772.357	789.223	847.289	682.699	875.31	220.936	594.986	1527.78	2347.86	867.454	780.115	585.547	656.185	499.73
ENSBTAG00000038600	28.8405	42.7354	48.3745	11.3972	5.09697	26.5435	3.45316	2.95811	10.3249	0	0	0	0	145.946	1030.68	529.647	0.65227	3.96086	0	0
ENSBTAG00000018657	0	0	0	503.103	385.331	316.109	103.019	122.466	136.805	80.9982	34.3396	86.1715	386.364	62.1047	0	37.5341	99.7973	56.7723	207.713	426.29
ENSBTAG00000035844	0.901264	0.418974	0	45.5886	94.8037	12.0652	53.524	65.67	37.4279	13.8854	44.1509	26.5642	102.939	0	1.80189	0	68.4884	26.4057	173.094	173.048
ENSBTAG00000012413	1.80253	0	0	89.5491	124.366	55.5	96.113	89.3349	58.723	60.9415	40.6469	47.2971	59.7045	68.3152	277.491	116.773	48.268	53.4716	18.0962	37.1421
ENSBTAG00000018703	9.01264	8.79846	0.819907	0	0	0	0	0	0	0	0	0	0	0	0	0	0	0	0	0
ENSBTAG00000021025	1974.67	2181.6	2423.64	190.495	290.528	9.65218	55.8261	62.7119	116.801	73.2841	18.9218	20.733	29.5091	65.2099	0	12.5114	19.5681	36.3079	14.9491	18.571
ENSBTAG00000044001	1632.19	1667.94	2293.28	1377.43	935.805	1346.48	157.694	171.57	135.515	99.512	194.825	165.216	190.094	208.051	5.40567	283.591	114.147	130.708	169.947	261.683
ENSBTAG00000001511	1063.49	1225.5	1257.74	21.1661	22.4267	67.5652	212.945	257.355	172.297	79.4553	21.7251	14.2539	19.9015	229.787	30.6321	112.602	86.0996	100.342	47.2075	48.96
ENSBTAG00000017312	735.432	789.348	1127.37	0	0	0	0	0	1.29062	1.54282	1.40162	0	0	0	0	0	0	0	0	0.844138
ENSBTAG00000012467	1541.16	1825.05	2137.5	1.62817	0	0	17.2658	15.3822	29.0389	1.54282	10.5121	2.59162	13.0389	9.3157	0	54.2159	1.30454	1.32029	0	0.844138
ENSBTAG00000014727	76.6075	68.2928	57.3935	828.736	1695.25	866.283	776.961	683.323	667.894	773.725	708.517	543.593	745.277	723.52	991.04	679.784	894.914	742.001	791.513	808.685
ENSBTAG00000017531	235.23	266.887	262.37	157.932	128.444	69.9783	1.15105	0	0.645308	0	2.80323	0	0	12.4209	0	0	0	0	0	0
ENSBTAG00000005091	0	0	0	0	0	0	16.6903	14.7905	8.389	3.08564	7.70889	8.42278	2.74504	52.789	0	4.17045	9.78405	9.242	7.08113	2.53242
ENSBTAG00000001535	0	0.418974	0	94.4336	42.8146	21.7174	2.87763	10.6492	3.22654	4.62847	35.0404	32.3953	11.6664	0	0	0	45.0066	13.2029	46.4207	34.6097
ENSBTAG00000005212	154.116	126.53	153.323	42.3323	20.3879	26.5435	20.719	25.4397	31.6201	19.2853	25.2291	19.4372	34.9992	0	34.2359	0	18.9158	31.0267	20.4566	23.6359
ENSBTAG00000019014	75.7062	75.8344	69.6921	6.51266	40.7758	108.587	840.845	535.417	567.871	603.244	439.407	661.512	607.339	52.789	5.40567	0	580.52	367.7	461.847	524.21
ENSBTAG00000050833	0	0	0	0	1.01939	0	6.90632	5.32459	8.389	1.54282	7.00808	13.606	3.43129	0	7.20756	4.17045	3.91362	0	14.1623	6.75311
ENSBTAG00000005313	27.0379	39.8026	35.256	143.279	26.5043	48.2609	1953.34	2123.92	1013.78	1010.55	969.919	1990.37	1043.11	121.104	3.60378	0	1067.77	1297.18	890.649	785.049
ENSBTAG00000002878	38.7544	57.8185	67.2323	19.538	6.11637	9.65218	366.611	315.334	189.075	215.224	1289.49	745.092	484.499	304.313	59.4624	341.977	171.547	165.036	141.623	302.202
ENSBTAG00000000476	2.70379	1.25692	4.09953	32.5633	0	19.3044	29.3519	17.7486	9.03431	12.3426	23.8275	19.4372	17.8427	24.8419	7.20756	70.8977	30.0044	21.7847	11.0151	11.8179
ENSBTAG00000040399	0.901264	0.418974	4.09953	9.76899	2.03879	7.23913	16.1148	8.2827	5.80777	14.6568	14.0162	7.77487	4.11755	12.4209	0	208.523	35.2226	38.9484	7.86792	4.22069
ENSBTAG00000014449	0	0.418974	2.45972	6.51266	12.2327	4.82609	1.72658	1.18324	1.29062	1.54282	2.10243	1.94372	2.05878	9.3157	9.00945	0	5.87043	3.30072	18.0962	8.44138
ENSBTAG00000052565	0	0	0	1.62817	1.01939	14.4783	14.3882	21.89	18.0686	13.8854	4.20485	12.3102	9.60762	0	0	16.6818	4.56589	2.64057	7.86792	5.06483
ENSBTAG00000049095	0	0	0.819907	0	0	0	2.87763	2.36649	6.45308	6.17129	0	0.647906	2.74504	0	1.80189	0	13.0454	9.90215	3.14717	5.06483
ENSBTAG00000002767	1811.54	1760.11	1001.93	475.424	966.386	1182.39	278.555	239.015	296.842	254.566	118.437	65.4385	240.191	161.472	54.0567	0	246.558	345.255	181.749	160.386
ENSBTAG00000012463	731.827	664.074	732.177	45.5886	79.5128	19.3044	113.954	127.79	181.977	84.8552	150.674	95.8901	214.113	6.21047	0	41.7045	80.2292	104.963	111.724	89.4787
ENSBTAG00000011377	0	0	0	0	0	0	267.62	306.46	810.507	317.821	27.3315	15.5497	119.409	0	0	0	83.4906	260.756	29.8981	13.5062
ENSBTAG00000048493	79.3113	49.8579	40.9953	0	7.13576	103.761	8.6329	8.2827	42.5903	13.114	0.700808	0	3.43129	31.0523	99.104	45.875	3.26135	1.32029	4.72075	5.06483
ENSBTAG00000055042	9.91391	6.28462	13.9384	0	0	0	0	0	0	0	0	2.59162	1.37252	0	0	0	1.95681	0	1.57358	1.68828
ENSBTAG00000012401	3.60506	2.09487	0.819907	6.51266	12.2327	4.82609	27.6253	21.2984	48.3981	3.08564	7.70889	9.07069	19.2152	9.3157	5.40567	20.8523	7.82724	9.242	7.08113	24.48
ENSBTAG00000019376	9418.21	8529.06	7893.24	1602.11	2468.97	2955.98	865.017	798.097	1146.71	779.125	662.264	287.67	706.847	2055.67	2475.8	1376.25	211.335	383.543	454.766	591.741
ENSBTAG00000017490	241.539	201.108	215.635	141.65	60.1443	69.9783	47.7687	53.2459	81.3088	39.342	21.7251	27.86	71.3709	189.419	0	33.3636	39.7885	41.589	33.8321	21.1035
ENSBTAG00000016323	0	0	0.819907	0	0	0	93.8109	99.984	34.2013	18.5139	35.0404	108.848	63.1358	0	0	0	28.6999	70.6353	28.3245	12.6621
ENSBTAG00000019060	0	0.418974	0	0	0	2.41304	546.751	519.444	400.736	260.737	99.5148	201.499	138.624	0	0	0	99.7973	190.781	131.394	97.9201
ENSBTAG00000048011	6.30885	10.4744	0	21.1661	9.17455	7.23913	121.436	109.45	22.5858	30.8564	70.7817	20.733	30.1954	68.3152	95.5002	41.7045	237.426	56.7723	253.347	130.841
ENSBTAG00000043157	0	0.418974	2.45972	294.698	109.075	4.82609	13.8126	17.7486	8.389	3.85706	7.00808	5.18325	4.80381	55.8942	18.0189	0	1.95681	8.58186	3.14717	10.1297
ENSBTAG00000054693	0	0	0	3.25633	6.11637	2.41304	2.30211	4.73297	5.16246	7.71411	3.50404	0.647906	1.37252	0	0	0	7.82724	6.60143	0.786792	2.53242
ENSBTAG00000035710	0	0	0	0	3.05818	21.7174	1.15105	4.73297	0.645308	7.71411	2.80323	0	4.80381	0	1.80189	0	11.7409	5.28114	4.72075	3.37655
ENSBTAG00000011139	1031.05	1119.08	267.29	13.0253	74.4158	31.3696	25.3232	18.9319	30.9748	10.0283	5.60647	0.647906	41.1755	239.103	0	100.091	9.78405	31.0267	37.766	34.6097
ENSBTAG00000017180	0	0	0	0	8.15516	0	0.575527	0.591622	11.6155	26.9994	0.700808	3.88744	4.11755	0	0	0	1.95681	8.58186	0	1.68828
ENSBTAG00000046104	46.8657	42.7354	19.6778	48.845	76.4546	82.0435	191.075	160.329	261.35	176.653	206.738	75.1571	196.27	170.788	365.784	187.67	292.217	296.404	194.338	173.893
ENSBTAG00000001274	5.40759	1.25692	6.55925	110.715	41.7952	77.2174	161.723	156.188	127.771	170.482	95.3099	136.06	99.5075	43.4733	0	4.17045	120.018	126.747	132.968	76.8166
ENSBTAG00000049656	67.5948	101.392	47.5546	1.62817	5.09697	9.65218	36.8337	27.8062	47.1075	0.771411	6.30728	3.23953	13.7252	0	7.20756	0	3.91362	1.32029	3.14717	5.90897
ENSBTAG00000005862	711.098	667.007	149.223	1821.92	5659.68	4297.63	4315.3	4075.68	6113	7792.02	4618.33	862.363	4549.9	12132.2	10733.9	4212.16	3380.06	3375.31	4701.08	4544.84
ENSBTAG00000052570	37.8531	52.7908	50.8342	397.272	543.338	1312.7	581.858	612.328	899.559	904.865	905.445	533.875	970.37	304.313	66.6699	321.125	699.233	773.688	793.087	812.905
ENSBTAG00000003135	0	0	0	29.307	1.01939	0	47.7687	46.7381	20.6499	23.9137	11.2129	38.8744	3.43129	0	0	0	41.7453	34.3274	74.7453	64.1545
ENSBTAG00000014713	2437.02	3001.53	2754.07	32.5633	121.308	65.1522	17.8413	20.1151	26.4576	17.7425	43.4501	20.733	15.784	310.523	144.151	362.829	11.7409	12.5427	3.93396	5.06483
ENSBTAG00000005230	173.944	130.72	215.635	0	0	2.41304	4.02869	2.36649	3.22654	0	1.40162	1.29581	3.43129	18.6314	25.2265	4.17045	0.65227	1.32029	0.786792	1.68828
ENSBTAG00000024643	0	0.837949	0	45.5886	8.15516	7.23913	6.90632	5.91622	2.58123	5.39988	11.9137	1.94372	1.37252	0	0	0	2.60908	3.30072	12.5887	0
ENSBTAG00000008307	2.70379	0.837949	1.63981	30.9351	40.7758	98.9348	546.751	565.59	1710.07	1386.23	1070.84	1070.34	521.557	235.998	1598.28	792.386	1155.82	1078.67	867.045	769.854
ENSBTAG00000054182	0	0	0	22.7943	5.09697	31.3696	5.75527	6.50784	3.22654	2.31423	15.4178	0.647906	6.86259	0	0	0	20.2204	8.58186	31.4717	43.0511
ENSBTAG00000002075	105.448	110.609	50.8342	317.492	224.267	707.022	1941.25	2031.63	681.445	926.465	1948.25	1058.68	1452.12	6.21047	1.80189	0	3065.67	1253.61	2436.7	2259.76
ENSBTAG00000047341	0	0.837949	0	26.0506	19.3685	7.23913	13.2371	13.6073	19.3592	3.85706	9.11051	0	13.0389	3.10523	7.20756	8.3409	1.30454	5.94129	6.29434	17.7269
ENSBTAG00000001465	246.946	265.63	245.972	244.225	15.2909	31.3696	7.48185	13.6073	3.22654	4.62847	20.3234	19.4372	15.0977	127.315	527.954	4.17045	5.87043	10.5623	15.7358	12.6621
ENSBTAG00000004564	4107.06	3949.67	2523.67	296.326	114.172	567.065	273.375	250.848	422.677	374.906	250.889	132.173	436.461	353.997	48.651	296.102	159.806	205.965	219.515	343.564
ENSBTAG00000053581	68.4961	61.5892	20.4977	0	0	7.23913	0.575527	1.18324	0	0.771411	0	0	0	1322.83	1.80189	750.681	0	0	0	1.68828
ENSBTAG00000021703	27.0379	27.6523	18.8579	2375.49	1365.99	2200.7	203.161	228.958	318.137	415.791	222.857	182.71	159.898	4598.85	2160.47	3544.88	193.724	208.605	143.196	100.452
ENSBTAG00000020990	11.7164	13.8262	9.01897	70.0111	39.7564	219.587	1.15105	0	4.51716	0.771411	0.700808	0	0	534.1	75.6794	212.693	0	0	0	0
ENSBTAG00000011147	920.191	942.692	437.01	994.809	1806.37	1756.7	413.228	376.271	487.208	297.765	152.776	59.6074	176.369	1474.99	2196.5	1434.64	146.761	147.212	160.506	202.593
ENSBTAG00000007814	4719.92	4836.22	5383.51	1895.18	1830.83	2316.52	457.544	474.48	272.965	131.911	296.442	198.907	343.816	1440.83	3009.16	734	164.372	157.114	209.287	289.539
ENSBTAG00000015163	2035.96	2327.4	1408.6	273.532	174.317	69.9783	112.228	172.162	67.112	57.0844	26.6307	32.3953	325.287	1093.04	3210.97	221.034	20.2204	71.2954	88.1207	266.748
ENSBTAG00000050282	0	0	0	21.1661	0	0	27.6253	34.314	88.4072	31.6279	0	11.6623	38.4305	0	0	0	31.9612	50.831	22.817	25.3242
ENSBTAG00000014751	0	0	0	16.2817	0	2.41304	43.74	47.3297	216.178	104.912	4.20485	5.18325	10.2939	114.894	210.821	104.261	31.309	133.349	1.57358	4.22069
ENSBTAG00000014749	0	0	0	0	0	0	2.87763	4.73297	21.2952	11.5712	2.80323	0	2.05878	0	0	0	3.26135	7.26157	0.786792	0
ENSBTAG00000053400	0	0	0	0	0	0	2.30211	2.36649	20.0046	6.9427	0	0	6.17633	3.10523	0	0	4.56589	7.26157	0	3.37655
ENSBTAG00000022227	867.016	921.325	564.096	146.535	551.493	272.674	97.8396	89.9265	83.2447	104.141	131.752	54.4241	129.703	127.315	52.2548	16.6818	82.186	66.0143	118.019	214.411
ENSBTAG00000011986	1137.4	1220.05	622.309	332.146	522.95	779.413	0	0.591622	14.8421	5.39988	13.3154	0.647906	2.74504	549.627	1115.37	346.148	0	1.32029	0	0
ENSBTAG00000007331	34256.2	37990.9	9417.45	39.076	83.5904	24.1304	330.352	344.324	180.686	101.055	297.143	55.7199	295.091	6350.21	45.0473	1038.44	53.4861	81.1976	147.917	243.956
ENSBTAG00000011584	1004.91	1244.35	1309.39	112.343	31.6012	115.826	84.6025	70.9946	187.139	163.539	93.9083	99.7775	50.7832	83.8413	0	29.1932	187.201	186.16	95.9887	61.6221
ENSBTAG00000011116	84.7188	81.7	81.9907	0	0	0	6.3308	10.0576	1.93592	1.54282	7.00808	3.88744	7.54885	0	0	0	9.13178	5.94129	2.36038	3.37655
ENSBTAG00000016026	12734.9	13018	15191.2	3.25633	0	0	98.4151	95.8427	149.711	91.7979	161.186	152.258	102.939	46.5785	21.6227	166.818	108.277	137.97	126.674	144.348
ENSBTAG00000002232	355.999	382.524	122.166	42.3323	53.0085	217.174	97.8396	89.3349	147.13	141.168	43.4501	13.606	67.9396	24.8419	153.161	62.5568	45.6589	58.0926	58.2226	61.6221
ENSBTAG00000054849	0	0.418974	2.45972	0	1.01939	12.0652	3.45316	2.36649	1.93592	0.771411	2.80323	1.94372	8.92136	0	1.80189	0	16.3068	3.96086	5.50755	7.59725
ENSBTAG00000040061	1568.2	1542.66	1560.28	16.2817	125.386	33.7826	132.371	116.549	231.666	230.652	240.377	239.725	327.345	263.945	133.34	362.829	152.631	130.048	184.896	180.646
ENSBTAG00000050763	1098.64	1201.2	1159.35	320.749	318.051	371.609	264.167	285.162	130.998	97.9692	144.367	163.272	122.154	12.4209	68.4718	8.3409	161.111	124.107	160.506	140.971
ENSBTAG00000009115	0	0.837949	0	242.597	174.317	325.761	933.505	943.636	736.942	877.866	927.87	1390.41	2015.54	0	252.265	0	698.581	1232.49	909.532	1301.66
ENSBTAG00000008714	3.60506	2.09487	4.09953	16.2817	9.17455	12.0652	84.0269	91.7013	32.9107	22.3709	18.221	43.4097	59.7045	3.10523	1.80189	8.3409	95.8837	34.9876	33.8321	66.6869
ENSBTAG00000051936	0	0.418974	0	13.0253	79.5128	26.5435	10.3595	10.0576	3.87185	0	4.90566	14.2539	0.686259	24.8419	1.80189	50.0454	3.26135	0	7.86792	3.37655
ENSBTAG00000006909	24.3341	24.7195	6.55925	4705.4	4980.76	4876.76	1327.17	1300.98	1175.75	1079.2	2175.31	748.332	1942.8	2397.24	3315.48	1397.1	936.007	897.795	3642.85	3360.52
ENSBTAG00000023426	1.80253	0.418974	4.09953	52.1013	103.978	19.3044	100.717	92.293	118.737	153.511	127.547	60.2553	96.7625	37.2628	32.434	112.602	123.279	128.728	139.262	133.374
ENSBTAG00000048975	0	0.418974	0	0	1.01939	0	3.45316	1.77486	3.22654	12.3426	14.717	0	10.9801	0	0	0	5.87043	11.2224	10.2283	10.1297
ENSBTAG00000014589	3.60506	2.09487	7.37916	0	0	2.41304	0	0	0.645308	0	0	0	0	9.3157	10.8113	0	0	0	0	0.844138
ENSBTAG00000003833	0	2.51385	0	11.3972	69.3189	2.41304	106.472	150.863	34.8466	16.971	6.30728	11.0144	9.60762	12.4209	75.6794	0	37.1794	29.0463	57.4358	27.0124
ENSBTAG00000015377	0	0	0	3.25633	0	0	27.0498	20.1151	385.894	248.394	21.0243	14.2539	21.274	0	59.4624	0	18.9158	176.918	0.786792	5.90897
ENSBTAG00000000905	5.40759	3.77077	5.73935	52.1013	130.483	31.3696	510.492	488.679	231.666	342.507	423.989	647.258	314.993	27.9471	100.906	62.5568	982.319	590.168	334.387	413.628
ENSBTAG00000011634	0	0	0	66.7548	163.103	4.82609	60.4303	45.5549	55.4965	0.771411	3.50404	1.94372	19.9015	49.6838	0	12.5114	0	5.28114	4.72075	16.0386
ENSBTAG00000054913	0	0	0	1.62817	0	7.23913	19.5679	21.89	7.09839	12.3426	23.1267	14.2539	4.80381	0	0	0	6.5227	11.8826	1.57358	6.75311
ENSBTAG00000054550	0.901264	0	1.63981	3.25633	0	0	24.7477	22.4816	19.3592	13.8854	2.80323	11.0144	2.74504	0	0	0	9.13178	5.94129	5.50755	1.68828
ENSBTAG00000010448	0	0	0	14.6535	5.09697	0	76.5451	101.167	70.3386	40.1134	14.717	12.9581	8.23511	0	0	0	19.5681	17.8239	10.2283	8.44138
ENSBTAG00000053358	0	0	0	0	27.5237	9.65218	108.199	170.979	114.865	64.0271	10.5121	33.0432	13.7252	0	0	0	28.6999	24.4253	14.9491	17.7269
ENSBTAG00000009258	0.901264	4.18974	0	16.2817	33.64	16.8913	6.3308	10.6492	7.7437	17.7425	5.60647	14.9018	11.6664	15.5262	0	0	12.3931	17.1637	18.883	15.1945
ENSBTAG00000023407	0	0	0	26.0506	7.13576	36.1957	1.15105	1.18324	1.93592	0.771411	3.50404	1.94372	0	0	0	4.17045	2.60908	11.2224	4.72075	3.37655
ENSBTAG00000051421	0	0	0	0	3.05818	0	17.2658	21.89	66.4667	57.0844	44.1509	44.7055	175.682	0	0	0	90.0133	137.31	64.517	103.829
ENSBTAG00000004754	0	0	0	0	0	0	17.2658	18.3403	47.7528	62.4843	62.372	125.694	54.9007	0	0	0	68.4884	26.4057	35.4057	23.6359
ENSBTAG00000043030	0	0	0	0	0	0	0	0	0	0.771411	11.2129	12.9581	8.92136	0	0	4.17045	1.95681	1.98043	5.50755	4.22069
ENSBTAG00000000394	1265.38	1262.37	1852.99	27.6788	6.11637	16.8913	165.752	172.753	93.5697	46.2847	205.337	355.7	126.272	49.6838	1.80189	8.3409	259.603	122.126	194.338	171.36
ENSBTAG00000030921	0	0	0	0	0	0	2.87763	4.73297	2.58123	0	4.90566	6.47906	1.37252	0	0	0	1.30454	5.28114	6.29434	5.90897
ENSBTAG00000030913	4.50632	1.6759	0.819907	3.25633	61.1637	14.4783	76.5451	84.0103	70.3386	43.199	32.2372	42.7618	9.60762	167.683	0	4.17045	101.754	60.073	27.5377	45.5835
ENSBTAG00000009132	0	0	0	0	1.01939	0	93.8109	124.241	9.67962	14.6568	428.194	314.882	9.60762	0	0	0	125.236	31.6869	89.6943	85.258
ENSBTAG00000021251	0	0	0	377.734	200.821	43.4348	2.30211	3.54973	7.7437	1.54282	89.7035	86.1715	24.7053	6.21047	1.80189	79.2386	45.0066	14.5231	68.4509	38.8304
ENSBTAG00000021272	0	0	0	1.62817	0	0	40.8624	33.7224	42.5903	110.312	60.9703	9.07069	4.80381	15.5262	0	0	16.3068	33.0072	6.29434	0.844138
ENSBTAG00000021276	0	0	0	0	5.09697	0	1.15105	0	0.645308	0	3.50404	0	7.54885	0	0	0	33.2658	11.8826	5.50755	0.844138
ENSBTAG00000021286	141.498	142.032	168.081	112.343	32.6206	91.6957	13.2371	9.46594	7.09839	6.9427	18.9218	34.339	20.5878	0	0	0	6.5227	5.94129	22.817	60.778
ENSBTAG00000023393	0	0	0	0	1.01939	4.82609	2.87763	5.32459	1.93592	0	6.30728	3.23953	0.686259	0	0	0	5.87043	5.28114	0.786792	4.22069
ENSBTAG00000018607	0	0.418974	0	24.4225	13.2521	9.65218	5.75527	7.09946	3.22654	6.17129	5.60647	5.83116	8.92136	0	0	0	0	0	3.93396	10.9738
ENSBTAG00000021771	9505.63	9069.12	11359	2245.24	3306.92	1078.63	992.208	979.134	700.805	985.863	1623.07	1439	1358.11	254.629	160.368	116.773	1242.57	1127.52	972.475	1464.58
ENSBTAG00000017060	0	0	0	1.62817	8.15516	2.41304	10.935	13.6073	83.89	6.17129	6.30728	3.23953	0	0	0	0	0.65227	2.64057	0	0.844138
ENSBTAG00000053509	3.60506	3.35179	10.6588	1.62817	4.07758	0	0	0	0	0	0.700808	0	0	0	0	0	0	0	0	0.844138
ENSBTAG00000017486	1366.32	1197.85	1801.33	11.3972	10.1939	2.41304	65.0345	51.4711	52.9153	40.1134	128.248	147.723	87.8411	77.6309	64.8681	37.5341	29.3522	59.4129	43.2736	64.9987
ENSBTAG00000007818	4751.47	4878.12	7100.39	319.12	173.297	168.913	1004.87	1031.2	842.772	568.53	828.356	1474.63	1087.03	198.735	354.972	54.2159	679.013	810.656	690.804	833.165
ENSBTAG00000030775	4.50632	4.60872	9.83888	70.0111	48.931	21.7174	407.473	354.381	358.791	264.594	199.73	277.304	139.311	0	0	0	195.681	300.365	132.968	106.361
ENSBTAG00000011802	114831	117821	165160	16.2817	0	12.0652	452.94	453.774	647.244	72.5126	149.272	260.458	1656.63	77.6309	0	87.5795	121.974	84.4983	216.368	371.421
ENSBTAG00000019269	105308	106563	155510	68.3829	1.01939	33.7826	519.701	551.391	949.248	269.994	418.383	498.24	1344.38	192.525	0	116.773	231.556	343.935	217.941	450.77
ENSBTAG00000021984	0	0	0	0	0	0	5.17974	8.2827	5.80777	9.25693	10.5121	9.07069	13.0389	0	0	0	30.6567	24.4253	14.9491	15.1945
ENSBTAG00000004777	229.822	248.871	245.152	115.6	86.6486	149.609	78.2717	110.042	90.9884	96.4264	24.5283	19.4372	15.0977	195.63	250.463	25.0227	38.4839	73.2759	19.6698	37.1421
ENSBTAG00000043957	13.519	16.34	25.4171	21.1661	86.6486	50.6739	223.304	224.225	110.348	93.3407	350.404	635.596	428.912	6.21047	1.80189	50.0454	178.722	110.244	593.241	515.769
ENSBTAG00000054155	0	0	0	11.3972	1.01939	16.8913	1.15105	0.591622	0.645308	0.771411	4.90566	3.23953	5.49007	0	0	0	0	0	3.14717	8.44138
ENSBTAG00000004742	1451.04	1411.94	1968.6	157.932	14.2715	48.2609	90.3577	97.0259	41.2997	10.0283	44.8517	41.466	46.6656	304.313	0	62.5568	54.1384	36.968	26.7509	70.9076
ENSBTAG00000023384	30.643	27.2333	48.3745	16.2817	38.737	14.4783	120.861	193.46	183.267	169.71	140.862	282.487	695.866	9.3157	192.802	8.3409	71.0974	2.64057	237.611	357.915
ENSBTAG00000052342	0	1.25692	0	0	1.01939	9.65218	18.9924	26.0313	25.8123	30.8564	7.70889	4.53534	40.4893	9.3157	0	0	0.65227	1.32029	3.14717	6.75311
ENSBTAG00000030629	0	0	0	13.0253	34.6594	9.65218	1.72658	3.54973	5.16246	3.85706	3.50404	1.94372	7.54885	167.683	135.142	50.0454	5.21816	0	0	0.844138
ENSBTAG00000051916	0	0	0	0	0	0	9.20843	18.3403	7.09839	0	4.90566	10.3665	2.74504	0	0	0	3.26135	0	3.14717	5.90897
ENSBTAG00000004791	282.096	276.523	350.1	198.636	132.521	156.848	1730.03	1560.7	1669.41	1407.05	1404.42	2520.35	1551.63	180.104	75.6794	33.3636	2113.35	1668.18	1210.09	1120.17
ENSBTAG00000037616	0	0	0	0	0	0	9.20843	16.5654	54.8512	30.8564	9.81132	3.23953	4.11755	0	1.80189	0	15.6545	103.642	1.57358	0.844138
ENSBTAG00000011001	517.326	539.639	509.982	1.62817	0	0	2.87763	1.18324	0.645308	1.54282	0.700808	3.23953	2.74504	15.5262	0	0	4.56589	3.30072	0.786792	0
ENSBTAG00000030593	303.726	320.096	440.29	0	1.01939	0	75.9696	91.7013	371.052	84.0838	39.2453	47.9451	52.8419	0	0	4.17045	22.8295	65.3542	18.0962	25.3242
ENSBTAG00000051752	73.0024	80.4431	127.086	0	0	0	11.5105	13.0157	39.3638	9.25693	11.9137	12.9581	18.529	0	0	0	3.91362	15.8434	2.36038	7.59725
ENSBTAG00000021158	27.9392	52.3718	36.8958	1045.28	560.667	1107.59	847.176	763.783	1495.18	1641.56	990.242	1059.97	39.803	3210.81	8712.14	8662.03	1106.9	1171.75	884.354	676.999
ENSBTAG00000012798	1.80253	2.93282	4.91944	16.2817	1.01939	2.41304	1647.73	1796.16	574.324	428.905	1414.23	2090.79	891.45	49.6838	181.991	104.261	1384.77	946.645	2790.75	2008.21
ENSBTAG00000047978	0	0	0	1.62817	0	0	1.15105	1.18324	0	0	3.50404	5.18325	0.686259	0	5.40567	29.1932	3.91362	1.98043	2.36038	1.68828
ENSBTAG00000000752	40.5569	69.1308	29.5166	1173.91	1131.53	1194.46	851.204	871.459	935.697	831.581	822.048	535.818	934.685	2835.08	3949.74	3978.61	562.257	705.693	964.607	882.969
ENSBTAG00000049102	0	0	0	0	0	2.41304	8.05738	5.91622	17.4233	23.1423	21.0243	1.94372	32.9404	0	0	0	85.4474	78.557	30.6849	35.4538
ENSBTAG00000037965	1.80253	6.70359	2.45972	0	0	2.41304	5.17974	7.69108	7.09839	15.4282	26.6307	40.1702	27.4504	6.21047	0	0	75.0111	45.5499	41.7	43.8952
ENSBTAG00000005219	0	1.6759	7.37916	26.0506	0	2.41304	155.968	207.068	208.435	157.368	75.6873	52.4804	362.345	3.10523	0	12.5114	120.67	207.285	166.8	315.708
ENSBTAG00000040386	0	0	0	0	0	0	21.87	13.6073	95.5056	0	1.40162	0.647906	2.05878	0	0	0	1.95681	4.621	0	0
ENSBTAG00000000501	51.3721	69.9687	54.1138	141.65	235.48	272.674	429.919	566.182	1108.64	1319.88	274.717	176.878	594.986	49.6838	5.40567	4.17045	290.912	289.803	286.392	400.122
ENSBTAG00000002615	159.524	162.143	213.996	48.845	53.0085	7.23913	14.3882	17.7486	20.6499	15.4282	5.60647	3.23953	21.9603	220.472	63.0662	91.75	54.7907	9.242	3.93396	9.28552
ENSBTAG00000019553	0	0	0	86.2928	16.3103	31.3696	27.6253	40.8219	70.3386	68.6556	10.5121	9.07069	15.0977	322.944	309.925	87.5795	7.17497	12.5427	3.93396	2.53242
ENSBTAG00000001007	264.972	295.796	259.091	460.771	513.775	320.935	58.7037	63.3035	53.5606	20.0567	26.6307	52.4804	33.6267	6.21047	0	41.7045	40.4407	29.7064	81.8264	47.2718
ENSBTAG00000046012	0	0	0	0	0	0	18.4169	18.3403	42.5903	50.1417	31.5364	66.7343	44.6068	0	0	0	95.8837	84.4983	20.4566	25.3242
ENSBTAG00000051760	3.60506	6.28462	13.9384	100.946	97.8619	0	107.048	83.4186	5.16246	9.25693	41.3477	106.257	24.0191	1030.94	982.03	467.091	182.636	87.1389	119.592	76.8166
ENSBTAG00000052996	0	0	0	3.25633	0	0	0.575527	1.77486	0.645308	4.62847	0	7.77487	5.49007	9.3157	27.0284	54.2159	4.56589	0.660143	3.14717	2.53242
ENSBTAG00000022399	0	0	0	17.9098	0	4.82609	10.3595	5.91622	13.5515	6.9427	37.8437	64.1427	48.7244	34.1576	0	0	39.1362	38.9484	32.2585	31.2331
ENSBTAG00000010345	1.80253	0.418974	0	3736.64	3151.97	7982.35	16.6903	18.9319	36.7826	20.8281	120.539	31.0995	56.9595	648.994	436.057	170.989	17.6113	23.7651	4.72075	6.75311
ENSBTAG00000002041	0	0.418974	0	0	0	28.9565	15.5392	11.8324	9.03431	21.5995	47.655	77.7487	23.3328	0	0	0	70.4452	57.4324	45.634	25.3242
ENSBTAG00000019061	588.526	627.205	908.457	1336.72	1063.23	2470.96	54.0995	61.5286	50.9793	20.8281	69.38	97.1859	75.4885	2481.08	742.379	296.102	33.2658	25.0854	29.1113	70.9076
ENSBTAG00000034712	5.40759	9.21744	8.19907	0	0	0	90.9333	90.5181	96.7962	79.4553	41.3477	103.017	37.058	0	0	0	65.8793	85.1585	51.1415	45.5835
ENSBTAG00000021189	0	0	0	0	0	2.41304	319.993	420.643	435.583	327.85	103.019	200.203	394.599	223.577	27.0284	0	217.206	303.666	177.028	192.464
ENSBTAG00000046476	0	0.837949	0	0	2.03879	0	111.077	180.445	448.489	189.767	84.7978	96.538	83.0373	3.10523	0	0	78.9247	122.787	51.9283	59.0897
ENSBTAG00000054512	2.70379	6.28462	8.19907	17.9098	18.3491	43.4348	374.092	402.303	829.866	310.879	259.299	249.444	212.054	34.1576	0	37.5341	210.031	310.267	135.328	176.425
ENSBTAG00000051508	5.40759	4.60872	6.55925	0	0	2.41304	13.8126	16.5654	27.1029	20.0567	95.3099	68.0301	76.1747	0	0	0	17.6113	29.0463	50.3547	43.0511
ENSBTAG00000004131	1058.08	1231.37	597.712	493.334	1245.7	183.391	119.134	161.513	237.473	235.28	255.094	71.9176	242.249	353.997	513.539	396.193	52.8339	160.415	125.1	251.553
ENSBTAG00000049807	0	0	0	0	0	0	159.996	199.376	289.098	190.539	51.8598	124.398	59.0183	96.2623	0	0	61.9657	52.8114	44.0604	43.0511
ENSBTAG00000020406	31.5443	33.9369	33.6162	11.3972	5.09697	12.0652	650.345	799.281	975.706	1032.92	335.687	220.936	498.91	99.3675	55.8586	41.7045	197.638	769.727	256.494	369.733
ENSBTAG00000030507	0	0	0	1.62817	1.01939	2.41304	119.134	147.314	127.771	10.0283	0	0	0	0	0	0	0	0	0	0
ENSBTAG00000036349	2.70379	6.28462	0	3.25633	0	2.41304	21.2945	24.8481	56.7871	27.7708	15.4178	6.47906	43.9206	99.3675	171.18	154.307	6.5227	27.0659	27.5377	32.0773
ENSBTAG00000044891	1.80253	0.418974	0.819907	0	1.01939	0	2.87763	2.95811	3.22654	6.17129	8.4097	0	9.60762	3.10523	0	0	3.91362	7.26157	7.08113	7.59725
ENSBTAG00000048173	0	0	0	0	0	4.82609	59.8548	62.1203	60.0137	39.342	47.655	29.8037	24.7053	0	0	0	90.0133	74.5962	51.1415	40.5186
ENSBTAG00000052285	0	0	0	3.25633	0	0	12.6616	14.1989	10.3249	6.9427	1.40162	14.9018	9.60762	167.683	349.567	258.568	7.82724	7.26157	11.0151	21.1035
ENSBTAG00000019546	0	0.837949	1.63981	81.4083	17.3297	65.1522	282.008	312.968	137.451	242.995	211.644	251.388	409.01	5229.22	4803.84	3473.99	279.824	233.691	526.364	448.238
ENSBTAG00000050158	255.959	247.195	393.555	0	0	0	31.0785	45.5549	28.3936	47.0561	51.159	90.7069	31.5679	6.21047	0	0	72.402	62.0534	41.7	59.9338
ENSBTAG00000051480	0	0	0	3.25633	3.05818	38.6087	62.1569	56.204	78.0823	67.8842	130.35	191.78	166.761	0	0	0	140.89	165.696	164.44	119.024
ENSBTAG00000004007	0	0	0	0	0	2.41304	62.7324	64.4867	80.0182	87.1695	161.186	104.313	189.407	0	28.8302	87.5795	194.376	169.657	252.56	214.411
ENSBTAG00000011780	0	0	0	0	0	0	2.30211	5.32459	6.45308	8.48552	16.1186	34.339	10.2939	0	0	0	50.2248	13.863	34.6189	19.4152
ENSBTAG00000020750	0	0	0.819907	26.0506	23.4461	50.6739	42.589	28.9895	107.121	124.969	60.9703	30.4516	18.529	201.84	0	0	106.972	80.5374	27.5377	26.1683
ENSBTAG00000014138	154.116	171.361	134.465	122.112	376.157	422.283	47.1932	40.8219	45.8169	48.5989	25.9299	12.3102	32.9404	267.05	320.736	304.443	19.5681	22.4449	19.6698	37.9862
ENSBTAG00000005150	78.41	75.4154	66.4124	200.264	326.206	750.457	1430.18	1438.82	1513.89	1823.62	2767.49	2073.95	1959.96	68.3152	147.755	25.0227	2659.96	2878.88	2507.51	1963.47
ENSBTAG00000005950	0	0	0	0	2.03879	0	17.2658	20.7068	29.6842	18.5139	5.60647	0.647906	3.43129	68.3152	115.321	16.6818	9.78405	13.863	8.65471	2.53242
ENSBTAG00000009775	0	0	0	0	0	0	37.4092	41.4135	63.8855	41.6562	73.5849	125.046	87.1549	0	0	0	54.7907	58.0926	44.0604	54.869
ENSBTAG00000013548	4.50632	7.54154	6.55925	0	0	0	110.501	109.45	48.3981	72.5126	37.1428	46.6492	31.5679	3.10523	1.80189	0	57.3998	77.2367	33.8321	62.4662
ENSBTAG00000006691	0	0	0	483.565	266.062	98.9348	120.861	121.874	151.647	166.625	86.1994	136.708	137.252	93.157	48.651	104.261	99.7973	118.826	93.6283	106.361
ENSBTAG00000013002	0	0	0	166.073	40.7758	62.7391	26.4742	43.78	30.9748	46.2847	33.6388	48.593	26.0778	6.21047	93.6983	0	41.7453	50.831	24.3906	40.5186
ENSBTAG00000010245	0	0.418974	4.09953	0	8.15516	0	18.9924	23.6649	26.4576	26.228	14.717	36.9306	29.5091	0	0	0	29.3522	40.2687	29.8981	27.0124
ENSBTAG00000010948	9.91391	10.8933	3.27963	58.6139	28.5431	9.65218	0	0	0.645308	0.771411	0	0	0	0	0	50.0454	0	0	0	0
ENSBTAG00000019779	0	0	0	96.0618	33.64	0	196.255	237.24	91.6337	199.024	218.652	135.412	132.448	34.1576	61.2643	0	345.703	186.82	203.779	209.346
ENSBTAG00000010726	249.65	205.297	188.579	55.3576	59.1249	36.1957	7.48185	7.69108	36.7826	47.8275	37.8437	24.6204	22.6465	6.21047	16.217	33.3636	31.309	41.589	32.2585	27.8566
ENSBTAG00000043347	0	0	0	11.3972	0	21.7174	2.87763	2.95811	1.29062	2.31423	0.700808	0.647906	4.11755	43.4733	1.80189	45.875	1.95681	1.98043	0.786792	1.68828
ENSBTAG00000013044	0	1.6759	0	1.62817	36.6982	2.41304	28.2008	32.5392	14.1968	40.8848	56.0647	91.3548	61.7633	0	0	0	230.251	103.642	111.724	139.283
ENSBTAG00000050830	0	0	0	0	0	0	5.75527	9.46594	4.51716	0.771411	12.6146	22.6767	4.80381	0	0	0	9.78405	5.94129	2.36038	4.22069
ENSBTAG00000005250	14121.9	17847	19801.6	0	0	0	3512.44	3752.66	3336.89	313.964	568.356	690.668	1549.57	24.8419	0	0	262.213	177.578	510.628	899.007
ENSBTAG00000000520	0.901264	5.44667	4.09953	6.51266	0	0	69.0632	57.9789	50.334	18.5139	32.2372	67.3822	45.9793	18.6314	0	0	36.5271	21.7847	22.0302	23.6359
ENSBTAG00000008319	0	0	0	0	0	0	10.3595	18.9319	10.3249	1.54282	21.0243	14.2539	4.80381	0	0	0	7.82724	1.98043	2.36038	8.44138
ENSBTAG00000017430	0	0	0	16.2817	0	33.7826	64.459	50.2878	21.2952	5.39988	4.90566	16.1977	4.80381	0	0	0	9.13178	10.5623	12.5887	5.06483
ENSBTAG00000010146	136.992	129.463	163.981	0	0	0	11.5105	28.3978	12.2609	14.6568	0.700808	23.3246	20.5878	15.5262	0	4.17045	22.8295	36.968	12.5887	11.8179
ENSBTAG00000021422	9.91391	3.35179	2.45972	8.14083	3.05818	2.41304	2296.93	2302	1198.98	1294.43	2694.61	4828.2	1235.95	0	0	0	1898.76	1566.52	1442.98	1195.3
ENSBTAG00000048637	0	0	0	0	0	0	6.3308	4.73297	1.93592	3.08564	2.80323	10.3665	1.37252	0	0	0	2.60908	0.660143	3.14717	5.06483
ENSBTAG00000013462	126.177	122.341	209.896	244.225	132.521	79.6305	2759.08	2441.62	595.619	835.438	1018.27	1707.23	1759.57	130.42	30.6321	208.523	1398.47	1064.15	996.079	1494.13
ENSBTAG00000008278	5.40759	5.02769	6.55925	94.4336	10.1939	7.23913	36.8337	47.3297	50.9793	33.9421	19.6226	53.1283	31.5679	3.10523	0	4.17045	39.7885	34.9876	49.5679	35.4538
ENSBTAG00000020127	2.70379	1.6759	2.45972	289.813	250.771	265.435	2131.18	2468.84	201.336	1285.94	336.388	548.776	91.9587	2965.5	1567.64	2156.12	1035.15	749.262	1258.87	752.972
ENSBTAG00000007455	689.467	708.905	770.712	522.641	268.101	185.804	13.2371	15.3822	29.0389	33.1707	23.1267	23.9725	100.194	335.365	0	58.3863	14.3499	48.8506	20.4566	44.7393
ENSBTAG00000051720	2.70379	4.60872	5.73935	74.8956	14.2715	4.82609	36.8337	28.9895	48.3981	55.5416	28.0323	42.7618	19.2152	86.9466	0	4.17045	49.5725	62.7136	44.8472	46.4276
ENSBTAG00000051023	0.901264	3.35179	0.819907	13.0253	29.5625	7.23913	28.7763	28.9895	34.8466	10.0283	18.9218	0.647906	28.1366	0	16.217	0	6.5227	7.92172	19.6698	17.7269
ENSBTAG00000019942	130.683	107.257	150.043	0	5.09697	12.0652	16.6903	17.7486	25.167	18.5139	17.5202	15.5497	20.5878	0	68.4718	0	26.0908	25.0854	16.5226	20.2593
ENSBTAG00000033749	0	1.25692	0	32.5633	51.9891	62.7391	97.8396	70.9946	89.6978	123.426	152.776	44.7055	126.272	37.2628	5.40567	37.5341	206.117	196.062	149.491	116.491
ENSBTAG00000001911	3355.41	2797.07	2003.03	27.6788	44.8534	171.326	75.9696	52.6543	77.437	72.5126	18.221	3.23953	57.6457	27.9471	0	16.6818	61.3134	75.9164	17.3094	15.1945
ENSBTAG00000038815	303.726	159.21	240.233	164.445	109.075	101.348	20.719	17.7486	17.4233	8.48552	23.8275	22.0288	30.1954	74.5256	3.60378	8.3409	15.0022	13.2029	14.1623	10.9738
ENSBTAG00000050709	745.346	660.723	303.365	801.057	1343.56	977.283	86.329	69.8113	120.027	84.8552	50.4582	18.1414	59.7045	608.626	864.907	771.534	63.2702	48.8506	52.7151	44.7393
ENSBTAG00000014169	0	1.25692	0	22.7943	2.03879	106.174	33.9561	26.623	225.858	101.055	27.3315	18.1414	66.5671	90.0518	0	25.0227	30.6567	99.6816	0	5.06483
ENSBTAG00000037686	878.733	1019.78	1072.44	394.016	220.189	74.8044	25.8987	34.9057	35.4919	1.54282	1.40162	0	2.74504	127.315	0	0	0	0	0	0.844138
ENSBTAG00000032875	0	0	0	136.766	90.7262	7.23913	1591.33	1648.85	608.526	536.902	663.666	969.268	778.218	68.3152	0	45.875	1304.54	637.038	2276.19	3287.08
ENSBTAG00000020522	0	0	0	208.405	7.13576	14.4783	12.6616	34.9057	30.9748	53.9988	28.7331	31.7474	48.7244	6.21047	0	0	31.9612	19.8043	21.2434	10.9738
ENSBTAG00000014670	0.901264	1.25692	0	126.997	83.5904	0	367.186	308.235	279.418	266.137	480.054	436.689	420.677	43.4733	0	0	341.137	260.756	281.672	230.45
ENSBTAG00000003601	0	0	0	1.62817	0	0	24.7477	8.87432	29.6842	28.5422	18.9218	3.23953	11.6664	43.4733	0	0	10.4363	16.5036	18.883	19.4152
ENSBTAG00000019417	115.362	91.7554	123.806	0	4.07758	0	793.652	789.223	1255.12	796.096	540.323	1107.92	1415.75	77.6309	0	0	787.942	1009.36	744.305	785.049
ENSBTAG00000052983	76.6075	67.0359	104.948	26.0506	0	9.65218	312.511	276.287	410.416	319.364	378.437	368.011	273.817	12.4209	0	0	860.344	936.743	191.191	178.113
ENSBTAG00000019250	0.901264	0	0	262.135	199.801	419.87	13.8126	4.73297	20.0046	28.5422	17.5202	12.9581	24.0191	0	3.60378	116.773	59.3566	37.6282	22.0302	23.6359
ENSBTAG00000001975	3.60506	2.09487	0	3.25633	15.2909	2.41304	74.8185	72.7694	39.3638	30.8564	17.5202	46.0013	56.9595	9.3157	1.80189	0	12.3931	29.7064	36.9792	31.2331
ENSBTAG00000021252	22.5316	51.5338	21.3176	50.4731	59.1249	132.717	301.576	295.811	407.189	449.733	186.415	188.541	153.036	400.575	257.67	0	183.288	216.527	128.247	156.166
ENSBTAG00000006026	3.60506	8.37949	7.37916	55.3576	21.4073	4.82609	1776.08	1698.55	1368.7	1334.54	1688.95	1757.77	1211.25	12.4209	0	41.7045	999.93	994.175	893.009	939.526
ENSBTAG00000048143	20.7291	34.7749	12.2986	187.239	198.782	26.5435	382.15	326.575	338.141	284.651	135.256	47.9451	191.466	24.8419	7.20756	37.5341	281.128	291.123	193.551	270.968
ENSBTAG00000036028	29.7417	24.3005	21.3176	242.597	286.45	2.41304	1450.33	1528.16	1185.43	1245.83	823.45	811.178	673.22	108.683	0	8.3409	1700.47	1326.89	862.324	776.607
ENSBTAG00000051378	0	0	0	122.112	31.6012	0	196.83	214.167	111.638	124.969	224.96	246.204	145.487	0	0	8.3409	208.726	203.984	178.602	142.659
ENSBTAG00000014223	0	0.418974	0	3.25633	12.2327	9.65218	4.60422	7.09946	7.09839	2.31423	7.70889	4.53534	8.92136	3.10523	16.217	0	7.17497	1.98043	3.14717	4.22069
ENSBTAG00000006977	0.901264	0	1.63981	0	0	0	145.608	174.528	403.318	227.566	71.4825	90.7069	35.6855	0	0	0	72.402	186.16	99.1358	63.3104
ENSBTAG00000019820	0	0	0	4.8845	0	0	25.3232	21.2984	29.6842	57.0844	46.9542	22.6767	29.5091	0	0	0	33.918	27.0659	25.1774	21.9476
ENSBTAG00000052155	1.80253	2.51385	0	30.9351	86.6486	0	269.347	227.774	246.508	303.936	57.4663	22.0288	37.058	0	0	0	67.1838	134.009	87.3339	65.8428
ENSBTAG00000054469	8.11138	5.86564	0	0	3.05818	0	178.989	146.131	192.302	262.28	147.871	130.229	113.919	24.8419	0	0	148.718	178.239	164.44	120.712
ENSBTAG00000052647	1.80253	0.837949	0.819907	0	0	12.0652	6.90632	5.91622	10.9702	14.6568	25.9299	24.6204	21.9603	0	0	0	18.2636	27.726	7.08113	14.3504
ENSBTAG00000009457	1.80253	0.837949	1.63981	78.1519	36.6982	24.1304	155.392	333.083	56.7871	64.7985	374.933	990.001	402.834	161.472	0	0	670.534	623.175	410.706	161.23
ENSBTAG00000044025	0	1.25692	0	1.62817	1.01939	0	9.20843	4.73297	42.5903	30.8564	5.60647	1.29581	4.80381	0	28.8302	0	11.7409	7.26157	9.44151	3.37655
ENSBTAG00000004836	1.80253	0.418974	4.09953	19.538	20.3879	16.8913	176.687	220.083	61.9496	70.1984	168.895	94.5943	136.566	400.575	73.8775	166.818	36.5271	54.1317	211.647	213.567
ENSBTAG00000048881	6.30885	7.96051	10.6588	0	1.01939	0	47.1932	71.5862	75.501	86.398	63.0728	67.3822	73.4297	0	0	0	43.0498	33.6673	50.3547	27.8566
ENSBTAG00000003668	4.50632	2.09487	3.27963	172.586	246.694	21.7174	2.30211	1.18324	61.9496	10.0283	3.50404	3.23953	688.318	267.05	288.302	100.091	11.0886	36.968	318.651	33.7655
ENSBTAG00000022920	2.70379	5.02769	2.45972	283.301	241.597	465.718	268.771	290.486	253.606	225.252	175.202	147.723	235.387	1707.88	2919.06	829.92	99.7973	107.603	155.785	243.956
ENSBTAG00000003121	2.70379	0.418974	1.63981	0	0	21.7174	76.5451	54.4292	65.8214	137.311	131.752	106.257	109.115	12.4209	39.6416	0	78.9247	170.977	158.932	148.568
ENSBTAG00000048086	0	0	0	185.611	25.4849	53.087	136.4	82.2354	20.6499	33.1707	47.655	99.7775	135.193	198.735	102.708	779.875	238.079	209.925	396.543	119.024
ENSBTAG00000013724	211.797	259.345	250.072	66.7548	99.9007	53.087	25.3232	29.5811	29.6842	10.0283	6.30728	0.647906	24.0191	99.3675	0	162.648	3.91362	15.8434	4.72075	5.06483
ENSBTAG00000006535	0	0	0	0	0	0	2793.03	2167.11	20660.2	15824.7	640.539	720.472	2484.26	55.8942	0	8.3409	4017.33	8037.9	339.107	127.465
ENSBTAG00000026003	0	0	0	0	18.3491	0	2.87763	0.591622	20.0046	33.1707	1.40162	3.88744	22.6465	0	0	0	8.47951	14.5231	3.93396	3.37655
ENSBTAG00000012319	190.167	217.029	290.247	6.51266	1.01939	0	3.45316	4.73297	3.87185	25.4566	6.30728	3.88744	13.0389	3.10523	0	8.3409	9.78405	15.1833	1.57358	8.44138
ENSBTAG00000000828	1.80253	1.25692	6.55925	52.1013	80.5322	120.652	219.851	149.089	126.48	101.826	249.488	81.6362	324.6	0	0	137.625	157.197	211.906	70.8113	27.8566
ENSBTAG00000019591	1.80253	2.93282	7.37916	0	0	0	43.74	37.8638	80.0182	82.541	21.7251	24.6204	76.1747	0	0	0	81.5338	70.6353	18.0962	42.2069
ENSBTAG00000015251	9.01264	3.35179	4.91944	27.6788	26.5043	98.9348	31.654	44.9632	109.057	118.797	25.9299	6.47906	34.3129	916.044	848.69	734	61.9657	79.2172	25.9641	21.9476
ENSBTAG00000010065	0.901264	2.09487	0.819907	1.62817	1.01939	0	18.4169	17.157	17.4233	14.6568	44.1509	66.7343	49.4106	24.8419	0	83.409	20.8726	40.9289	54.2887	54.869
ENSBTAG00000032485	0	0	0	0	1.01939	0	2.30211	4.73297	0.645308	6.9427	11.9137	4.53534	2.05878	0	0	0	0.65227	3.30072	1.57358	2.53242
ENSBTAG00000016221	107.25	97.621	88.5499	2549.71	2411.89	2347.89	603.728	652.559	627.239	1075.35	892.83	669.287	916.156	344.681	493.718	504.625	463.112	699.752	435.883	604.403
ENSBTAG00000016688	162.228	106.419	162.342	0	3.05818	4.82609	37.9848	23.0732	0	6.17129	18.9218	27.86	28.8229	0	0	4.17045	24.134	12.5427	44.0604	11.8179
ENSBTAG00000050670	0	0	0	0	0	0	4.60422	2.36649	9.67962	8.48552	2.10243	0	0.686259	0	0	0	2.60908	1.98043	1.57358	1.68828
ENSBTAG00000054073	0	0	0	0	0	0	39.7114	43.78	75.501	50.9131	7.00808	5.18325	19.2152	0	0	0	21.5249	7.92172	3.93396	4.22069
ENSBTAG00000050382	2.70379	0	0	29.307	171.258	48.2609	368.913	387.512	534.96	572.387	215.148	81.6362	258.033	65.2099	1.80189	0	236.122	258.776	230.53	232.138
ENSBTAG00000011613	7048.79	7347.97	2939.37	89.5491	219.17	183.391	1218.97	1198.03	1463.56	1145.55	551.536	180.118	1258.6	3974.7	2989.34	2031.01	582.477	609.972	952.019	1078.81
ENSBTAG00000044037	0	0	0	3.25633	1.01939	0	8.05738	9.46594	7.7437	4.62847	3.50404	1.29581	0	0	0	0	1.95681	1.98043	0	0.844138
ENSBTAG00000014485	0	0	0	205.149	266.062	164.087	84.0269	115.366	49.0434	26.9994	73.5849	19.4372	48.0381	0	0	0	67.8361	29.7064	195.911	174.737
ENSBTAG00000027867	3.60506	2.93282	0	0	38.737	7.23913	62.7324	55.6124	179.396	96.4264	30.1348	16.8456	57.6457	167.683	313.529	100.091	97.8405	76.5766	58.2226	49.8042
ENSBTAG00000054253	0.901264	0.837949	0	8.14083	0	0	6.3308	8.87432	8.389	5.39988	14.0162	24.6204	10.9801	18.6314	0	4.17045	16.3068	8.58186	6.29434	5.06483
ENSBTAG00000048206	7.21011	6.28462	1.63981	0	0	0	4.02869	11.8324	13.5515	4.62847	0	0	0.686259	0	0	0	0	1.32029	0	0
ENSBTAG00000001877	33.3468	53.6287	12.2986	66.7548	72.377	57.9131	306.18	236.057	176.169	190.539	288.032	23.9725	193.525	83.8413	55.8586	8.3409	215.249	235.011	167.587	187.399
ENSBTAG00000048060	0	0	0	8.14083	0	0	21.87	15.3822	31.6201	42.4276	35.0404	16.8456	36.3717	0	0	0	40.4407	29.0463	60.583	52.3366
ENSBTAG00000003299	1.80253	0	0	0	0	0	97.8396	66.2616	331.688	366.42	142.965	29.8037	249.112	0	0	0	195.681	200.683	175.455	220.32
ENSBTAG00000010018	1605.15	1512.92	728.077	615.446	909.3	480.196	258.987	282.795	353.629	284.651	243.181	47.9451	217.544	1869.35	410.831	938.352	200.247	176.918	223.449	225.385
ENSBTAG00000025062	0	0	0	0	0	4.82609	86.329	65.0784	101.959	69.427	25.9299	48.593	26.7641	0	0	0	35.2226	39.6086	30.6849	22.7917
ENSBTAG00000008047	8.11138	4.18974	4.91944	4.8845	0	0	111.077	104.125	107.121	97.1978	145.067	92.6506	126.958	27.9471	0	0	76.3156	76.5766	73.9585	96.2318
ENSBTAG00000052760	5.40759	3.77077	0	0	9.17455	0	229.635	191.094	331.688	266.137	201.132	1.29581	156.467	0	0	0	129.802	161.735	163.653	183.178
ENSBTAG00000002585	82.0151	86.3087	112.327	564.973	900.126	518.804	1273.07	1421.07	1066.05	955.778	848.679	1398.83	975.174	21.7366	16.217	58.3863	671.838	681.268	976.409	769.01
ENSBTAG00000051000	9.01264	4.18974	6.55925	17.9098	18.3491	14.4783	31.654	31.9476	22.5858	37.0277	42.7493	55.7199	38.4305	3.10523	1.80189	0	47.6157	28.3862	73.1717	78.5049
ENSBTAG00000049983	0	1.25692	0	0	16.3103	4.82609	7.48185	9.46594	8.389	10.7998	18.9218	15.5497	20.5878	0	0	0	24.7863	11.2224	27.5377	25.3242
ENSBTAG00000054758	0	0	0	153.048	199.801	837.326	89.2067	125.424	289.743	197.481	0	0	0	397.47	0	37.5341	0	0	0	0
ENSBTAG00000001726	0	0	0	34.1915	3.05818	0	12.0861	14.7905	0	0	27.3315	29.1558	65.8808	0	0	0	53.4861	55.452	31.4717	29.5448
ENSBTAG00000052491	1.80253	2.09487	5.73935	0	0	7.23913	5.75527	6.50784	5.80777	2.31423	37.1428	86.1715	38.4305	0	0	0	60.6611	43.5694	39.3396	54.869
ENSBTAG00000050902	0	0	0	0	0	0	4.60422	4.14135	5.16246	0	31.5364	55.7199	30.1954	0	0	0	37.8317	22.4449	47.2075	40.5186
ENSBTAG00000005607	52.2733	59.9133	37.7157	1208.1	3166.24	2844.98	1003.14	972.034	872.457	1316.03	929.272	369.306	1211.93	1683.04	311.727	1480.51	752.72	1022.56	1196.71	1196.99
ENSBTAG00000008492	400.161	418.136	523.92	1247.17	1021.43	1047.26	3199.35	3216.05	5157.95	4056.08	1878.87	2825.52	2165.83	93.157	5.40567	496.284	2683.44	3272.99	1807.26	1528.73
ENSBTAG00000007708	9.91391	20.5297	13.9384	109.087	17.3297	123.065	534.665	492.229	1251.25	1243.51	430.296	716.584	515.38	130.42	84.6888	233.545	478.766	720.216	295.047	259.151
ENSBTAG00000051077	0.901264	1.6759	0	0	0	0	11.5105	18.9319	15.4874	0.771411	10.5121	2.59162	19.2152	0	0	0	0.65227	9.90215	7.86792	10.9738
ENSBTAG00000007403	0	0	0	52.1013	6.11637	0	2770.59	3186.47	934.406	2405.26	1923.72	4226.29	2414.94	80.7361	28.8302	79.2386	3181.12	1745.42	3288.79	2753.58
ENSBTAG00000016272	0	0	0	398.9	326.206	9.65218	421.286	394.02	523.99	556.187	112.83	22.6767	176.369	1726.51	165.774	1280.33	275.258	134.009	273.017	294.604
ENSBTAG00000011291	112.658	130.72	142.664	711.508	669.742	632.218	2159.38	2103.21	1885.59	1723.33	1292.29	1502.49	1143.99	18.6314	5.40567	4.17045	1067.11	1111.68	1149.5	1011.28
ENSBTAG00000012863	7.21011	4.60872	4.91944	1484.89	1190.65	757.696	61.0059	50.2878	114.22	232.195	48.3558	39.5223	50.0969	0	0	4.17045	210.683	213.886	18.883	18.571
ENSBTAG00000012861	191.068	160.467	223.015	1203.21	1948.06	1462.3	1172.92	1140.65	1769.43	1699.42	1030.19	1091.07	1424.67	3527.55	1655.94	1409.61	1132.34	1085.94	1343.05	1106.67
ENSBTAG00000012543	0.901264	0.837949	2.45972	0	8.15516	2.41304	234.239	177.486	193.592	162.768	244.582	406.237	222.348	0	0	0	700.538	413.91	357.204	255.774
ENSBTAG00000033702	8.11138	2.93282	9.01897	141.65	64.2219	26.5435	123.738	134.89	110.993	60.1701	25.2291	125.694	57.6457	71.4204	228.84	0	64.5747	57.4324	47.9943	40.5186
ENSBTAG00000022255	6.30885	5.44667	4.91944	97.6899	0	7.23913	47.7687	54.4292	72.9198	89.4837	23.1267	57.6636	44.6068	294.997	0	0	33.2658	48.8506	29.8981	26.1683
ENSBTAG00000007654	0	1.6759	0	0	39.7564	0	12.0861	14.7905	7.7437	3.85706	4.90566	18.7893	17.1565	3.10523	0	0	9.13178	5.94129	9.44151	16.8828
ENSBTAG00000003290	1.80253	0.837949	1.63981	81.4083	10.1939	4.82609	45.4666	42.5967	14.1968	23.9137	197.628	134.117	66.5671	21.7366	1.80189	29.1932	35.8749	27.0659	77.8924	107.206
ENSBTAG00000038589	0	0	0	0	0	0	1.72658	1.77486	1.93592	3.85706	10.5121	4.53534	3.43129	0	0	0	0	3.30072	4.72075	1.68828
ENSBTAG00000005039	104965	131260	133562	3469.62	2362.96	2649.52	1938.37	1927.5	1539.71	1575.99	1041.4	1645.68	1334.09	1397.36	191	871.625	1220.4	1534.83	1291.91	1855.42
ENSBTAG00000052214	0	0	0.819907	45.5886	29.5625	36.1957	21.87	4.73297	5.80777	9.25693	173.8	42.1139	121.468	12.4209	7.20756	8.3409	138.281	93.7403	224.236	276.033
ENSBTAG00000009282	8.11138	14.2451	24.5972	2095.45	883.815	1167.91	410.926	414.135	292.325	320.907	222.857	261.106	212.054	648.994	664.898	333.636	431.803	414.57	261.215	249.021
ENSBTAG00000052110	0	0	0	16.2817	1.01939	2.41304	0.575527	0.591622	1.29062	0.771411	0	1.29581	6.17633	27.9471	0	8.3409	1.95681	1.98043	0.786792	3.37655
ENSBTAG00000012954	1.80253	1.6759	6.55925	94.4336	72.377	62.7391	2008.01	1965.96	707.258	1123.95	849.38	1370.97	381.56	71.4204	52.2548	125.114	1555.01	984.933	1239.98	1196.14
ENSBTAG00000004597	33.3468	26.8144	30.3365	172.586	17.3297	108.587	697.539	715.27	452.361	460.532	409.272	646.61	356.855	86.9466	5.40567	8.3409	585.086	442.296	645.956	413.628
ENSBTAG00000002563	354.197	326.8	434.551	509.616	352.711	682.891	61.5814	53.2459	92.9244	89.4837	59.5687	96.538	74.116	145.946	102.708	95.9204	69.1406	59.4129	49.5679	81.8814
ENSBTAG00000002565	0	0.418974	0	0	10.1939	33.7826	4.02869	3.54973	5.80777	2.31423	7.00808	7.77487	0.686259	12.4209	1.80189	0	1.30454	1.98043	0	1.68828
ENSBTAG00000016093	2682.16	2256.18	3718.28	633.356	276.256	246.13	242.297	229.549	138.096	86.398	280.323	379.025	506.459	74.5256	272.085	45.875	328.744	283.862	339.107	322.461
ENSBTAG00000016096	0	0	0	1.62817	2.03879	0	147.335	159.146	134.869	40.8848	28.0323	38.2265	16.4702	0	0	0	58.052	45.5499	24.3906	18.571
ENSBTAG00000046286	53.1746	50.6959	44.275	714.765	857.311	945.913	663.007	606.412	1050.56	911.037	485.66	306.46	555.87	2549.4	3158.71	2556.49	577.259	501.049	869.405	609.468
ENSBTAG00000022962	1.80253	0	0	0	1.01939	0	107.624	146.131	81.9541	87.9409	71.4825	62.199	394.599	0	0	0	52.1816	67.9947	149.491	222.008
ENSBTAG00000054383	0	0	0	32.5633	40.7758	60.3261	367.186	277.47	227.794	333.25	185.714	151.61	185.976	589.995	57.6605	66.7272	291.565	264.057	215.581	190.775
ENSBTAG00000005252	0	0	0	43.9605	6.11637	9.65218	285.461	252.031	189.075	149.654	101.617	126.99	125.585	456.47	279.293	62.5568	176.765	126.747	163.653	155.321
ENSBTAG00000054753	0	0	0	771.75	555.57	468.131	0.575527	0.591622	0	0	0.700808	1.94372	2.05878	86.9466	136.944	200.182	6.5227	10.5623	9.44151	8.44138
ENSBTAG00000023182	15.3215	18.0159	4.09953	522.641	582.075	345.065	425.89	471.522	422.677	631.014	445.714	151.61	403.52	1111.67	1178.44	354.488	307.871	288.483	310.783	273.501
ENSBTAG00000051604	0	0	0	0	2.03879	0	59.2793	65.67	182.622	151.197	89.0027	78.3966	148.232	0	0	0	91.9701	151.173	77.8924	93.6994
ENSBTAG00000053434	4.50632	1.6759	2.45972	92.8054	0	55.5	7.48185	5.32459	20.6499	13.8854	15.4178	23.9725	23.3328	12.4209	0	54.2159	13.0454	20.4644	7.08113	17.7269
ENSBTAG00000005852	4.50632	4.60872	3.27963	0	0	4.82609	25.8987	28.9895	54.8512	38.5706	18.9218	28.5079	16.4702	3.10523	0	0	34.5703	29.0463	17.3094	21.9476
ENSBTAG00000046769	0	0.418974	0	56.9858	83.5904	89.2826	40.2869	37.8638	59.3683	73.2841	74.9865	62.199	45.2931	102.473	25.2265	37.5341	77.6201	69.315	68.4509	41.3628
ENSBTAG00000047416	933.71	1103.16	1038.82	11.3972	45.8728	24.1304	54.0995	71.5862	70.3386	37.0277	2.80323	9.07069	27.4504	195.63	19.8208	216.864	5.87043	12.5427	14.1623	10.9738
ENSBTAG00000003418	24608.1	25200.9	29872.5	11885.6	12481.5	15962.3	2478.22	2613.19	2933.57	2472.37	1935.63	2053.86	4125.79	1589.88	1861.35	1501.36	1198.87	1544.07	1663.28	2376.25
ENSBTAG00000002206	0	0	0	0	0	7.23913	2.30211	4.14135	8.389	0.771411	2.10243	2.59162	0	21.7366	16.217	0	0.65227	1.98043	1.57358	7.59725
ENSBTAG00000029803	25.2354	36.0318	26.237	11.3972	0	0	0	0	0	0	1.40162	0.647906	1.37252	0	0	12.5114	3.26135	0	11.8019	5.90897
ENSBTAG00000053072	0	0	0	9.76899	6.11637	45.8478	21.2945	17.7486	19.3592	17.7425	16.1186	9.07069	10.2939	15.5262	3.60378	0	19.5681	9.242	9.44151	14.3504
ENSBTAG00000001288	0	0	0	65.1266	116.211	57.9131	68.4877	88.1516	29.6842	10.7998	70.7817	46.6492	12.3527	108.683	0	0	12.3931	3.30072	51.1415	21.1035
ENSBTAG00000016206	1186.97	1140.03	1311.85	68.3829	5.09697	0	275.677	312.376	332.979	210.595	106.523	90.7069	64.5083	232.893	1138.79	137.625	227.642	231.71	81.0396	37.9862
ENSBTAG00000051736	0	0	1.63981	0	0	0	0	0.591622	1.29062	0.771411	6.30728	1.29581	11.6664	0	0	0	4.56589	6.60143	7.08113	2.53242
ENSBTAG00000004280	1314.94	1552.72	1665.23	99.3181	73.3964	53.087	9.78396	13.0157	10.3249	4.62847	3.50404	11.6623	6.17633	96.2623	857.7	275.25	8.47951	8.58186	6.29434	12.6621
ENSBTAG00000016107	16.2228	10.8933	10.6588	42.3323	40.7758	16.8913	55.2506	44.3716	87.1166	138.083	117.736	125.694	129.017	0	0	0	75.6633	104.963	81.8264	73.44
ENSBTAG00000017363	884.14	1194.08	878.94	763.61	1019.39	284.739	1066.45	1478.46	448.489	142.711	74.2857	49.8888	142.742	3779.07	6248.96	1830.83	138.281	78.557	109.364	167.984
ENSBTAG00000020987	0	0	0	11.3972	17.3297	0	19.5679	23.0732	10.3249	14.6568	18.221	23.3246	8.23511	0	0	12.5114	9.13178	9.90215	7.86792	11.8179
ENSBTAG00000044202	0	1.6759	0.819907	16.2817	6.11637	94.1087	1011.78	981.5	886.653	1470.31	890.027	399.11	826.942	447.154	1623.5	170.989	725.977	691.17	999.226	839.074
ENSBTAG00000047699	4.50632	4.18974	7.37916	125.369	110.095	16.8913	444.307	753.726	1361.6	43.199	41.3477	23.3246	59.7045	0	1.80189	12.5114	30.6567	19.8043	50.3547	49.8042
ENSBTAG00000017628	0	0	0	17.9098	1.01939	12.0652	8.6329	7.69108	1.29062	1.54282	13.3154	25.9162	7.54885	3.10523	9.00945	16.6818	9.78405	4.621	15.7358	12.6621
ENSBTAG00000019855	0	0	0	210.033	192.666	67.5652	28.7763	31.3559	12.2609	13.8854	26.6307	32.3953	10.9801	124.209	659.492	838.261	31.9612	21.1246	30.6849	6.75311
ENSBTAG00000000576	0.901264	5.86564	0.819907	135.138	112.133	103.761	62.1569	56.7957	41.2997	58.6272	39.2453	25.2683	69.9984	506.153	619.85	120.943	41.093	27.726	58.2226	55.7131
ENSBTAG00000007428	7.21011	20.1108	28.6967	136.766	325.187	98.9348	211.218	234.282	219.405	333.25	97.4124	123.102	185.976	388.154	25.2265	187.67	68.4884	104.303	88.1207	54.0249
ENSBTAG00000009420	23.4329	15.921	7.37916	78.1519	88.6874	21.7174	203.161	213.575	291.679	362.563	141.563	64.1427	120.095	1052.67	850.492	859.113	188.506	195.402	166.013	200.905
ENSBTAG00000017020	0	0	0	0	0	96.5218	28.2008	44.3716	24.5217	12.3426	18.221	7.77487	17.1565	0	0	0	4.56589	6.60143	26.7509	20.2593
ENSBTAG00000007092	1.80253	0.837949	0	0	0	0	276.253	293.444	67.7573	20.8281	48.3558	99.7775	104.311	0	0	0	53.4861	26.4057	43.2736	24.48
ENSBTAG00000016433	3.60506	5.44667	0.819907	29.307	65.2413	38.6087	108.199	107.675	97.4415	94.1122	148.571	1.94372	107.743	58.9995	200.01	25.0227	40.4407	65.3542	120.379	81.0373
ENSBTAG00000009260	0.901264	0	0.819907	34.1915	93.7843	60.3261	382.15	476.255	509.793	411.162	128.949	191.132	357.541	83.8413	151.359	62.5568	347.66	432.394	329.666	283.631
ENSBTAG00000022161	0.901264	0.418974	0	4.8845	8.15516	21.7174	9.78396	9.46594	23.2311	15.4282	22.4259	11.0144	10.9801	71.4204	160.368	91.75	16.3068	11.8826	16.5226	28.7007
ENSBTAG00000011121	3.60506	4.18974	12.2986	40.7041	1.01939	0	226.182	211.209	197.464	168.168	274.016	446.407	231.269	62.1047	25.2265	300.273	294.826	258.776	224.236	179.801
ENSBTAG00000000211	18.9266	20.9487	29.5166	148.163	37.7176	69.9783	112.228	136.073	77.437	103.369	243.881	294.149	227.838	99.3675	1.80189	0	79.5769	109.584	147.917	212.723
ENSBTAG00000006472	0	0.418974	0	1.62817	0	0	19.5679	29.5811	107.766	6.9427	7.70889	5.83116	15.784	105.578	0	4.17045	3.26135	3.96086	1.57358	10.9738
ENSBTAG00000001049	0	0	1.63981	0	0	0	5.17974	9.46594	25.167	30.8564	23.1267	35.6348	0	0	0	0	13.6977	21.1246	24.3906	25.3242
ENSBTAG00000049637	0	0.837949	0	4.8845	5.09697	16.8913	2.87763	4.14135	0.645308	3.85706	12.6146	22.0288	4.80381	9.3157	0	0	4.56589	3.30072	14.9491	10.1297
ENSBTAG00000020789	3.60506	7.12256	4.09953	442.861	24.4655	53.087	20.719	12.4241	20.0046	33.9421	20.3234	39.5223	18.529	3.10523	1.80189	29.1932	43.0498	36.968	36.1924	27.0124
ENSBTAG00000000207	201.883	222.056	239.413	597.537	778.818	509.152	877.103	838.328	850.516	1326.83	1503.23	1770.73	1119.29	149.051	75.6794	95.9204	1571.32	1336.79	1594.04	1337.12
ENSBTAG00000027841	0	0	0	0	2.03879	0	619.842	673.857	690.48	438.162	262.803	519.621	30.8816	9.3157	45.0473	0	402.451	299.705	460.273	307.266
ENSBTAG00000022150	13435.1	13386.6	19427.7	392.388	277.275	518.804	43.74	39.6386	163.908	80.9982	698.706	243.613	164.702	381.944	445.067	1430.47	61.3134	101.002	63.7302	88.6345
ENSBTAG00000047161	82.9163	102.23	141.844	1.62817	8.15516	19.3044	4.60422	4.14135	5.16246	14.6568	8.4097	5.83116	10.9801	6.21047	0	0	9.78405	23.105	8.65471	10.9738
ENSBTAG00000014932	219.908	275.685	377.977	30.9351	27.5237	65.1522	8.6329	5.32459	7.7437	3.08564	35.0404	66.0864	30.8816	9.3157	0	0	30.6567	41.589	18.0962	20.2593
ENSBTAG00000046328	222.612	208.649	263.19	87.9209	8.15516	0	0.575527	5.91622	3.87185	4.62847	7.00808	1.94372	12.3527	21.7366	0	0	1.95681	10.5623	15.7358	2.53242
ENSBTAG00000008114	17531.4	18228.3	19102.2	2075.91	1927.68	2511.98	541.571	457.915	568.516	631.786	784.905	706.866	868.804	1378.72	2555.08	1155.22	262.213	613.933	573.572	948.812
ENSBTAG00000009831	0	0.837949	0	32.5633	29.5625	26.5435	128.343	80.4605	170.361	68.6556	49.0566	159.385	542.831	3.10523	0	0	57.3998	97.7012	266.723	81.0373
ENSBTAG00000015841	224.415	223.313	168.081	229.571	177.375	364.37	595.67	630.669	754.365	1014.41	1671.43	1275.73	1547.51	471.996	991.04	275.25	1585.67	1699.21	1570.44	1703.47
ENSBTAG00000006262	513.721	536.287	778.091	110.715	22.4267	16.8913	138.126	155.005	59.3683	87.1695	73.5849	101.721	77.5472	0	0	4.17045	73.7065	92.42	55.0755	48.1159
ENSBTAG00000039803	0	0	0	9.76899	2.03879	65.1522	4.60422	7.69108	2.58123	10.7998	2.80323	7.77487	3.43129	0	43.2454	0	3.91362	1.98043	1.57358	4.22069
ENSBTAG00000018275	1.80253	2.51385	0.819907	0	1.01939	0	7.48185	4.73297	16.1327	0	9.11051	2.59162	21.9603	0	1.80189	0	11.7409	12.5427	8.65471	18.571
ENSBTAG00000003950	0	0	0	3.25633	5.09697	2.41304	36.8337	35.4973	27.1029	19.2853	28.0323	53.1283	17.1565	21.7366	0	0	16.3068	22.4449	14.9491	11.8179
ENSBTAG00000038275	0	0	0	0	0	4.82609	103.595	75.7276	228.439	334.021	117.035	128.933	100.194	9.3157	12.6132	0	128.497	231.05	73.9585	48.96
ENSBTAG00000007584	494.794	521.204	564.096	21.1661	58.1055	21.7174	69.6388	70.9946	105.185	77.9125	51.8598	92.6506	155.094	27.9471	16.217	141.795	61.3134	106.943	71.5981	123.244
ENSBTAG00000026994	6.30885	5.44667	4.91944	14.6535	44.8534	19.3044	16.1148	33.1308	20.0046	19.2853	89.7035	44.0576	63.8221	15.5262	0	0	29.3522	27.0659	73.9585	88.6345
ENSBTAG00000010498	777.791	841.3	636.248	109.087	195.724	91.6957	44.3156	46.7381	43.8809	10.7998	112.83	36.9306	22.6465	226.682	326.142	108.432	35.2226	19.8043	23.6038	29.5448
ENSBTAG00000027020	75481.8	75128.4	97219.6	0	142.715	26.5435	1577.52	1499.17	4298.4	3837	213.747	1063.86	5899.08	68.3152	93.6983	50.0454	348.964	1449.67	945.724	2357.68
ENSBTAG00000021466	121686	135711	148835	73.2674	3.05818	2.41304	1149.33	1079.71	1479.69	455.133	302.048	192.428	1111.05	1356.99	0	208.523	6.5227	69.9752	151.851	579.079
ENSBTAG00000008483	473.164	446.208	131.185	14.6535	50.9697	0	36.8337	43.78	36.7826	14.6568	0.700808	0	12.3527	0	0	0	7.17497	5.94129	3.93396	10.9738
ENSBTAG00000019929	13571.2	12752.7	13535.8	612.19	596.346	1001.41	1118.25	1064.33	1493.89	1161.75	1074.34	793.685	2840.43	2580.45	136.944	746.511	827.078	742.661	1608.2	2295.21
ENSBTAG00000051608	0.901264	1.25692	0.819907	3.25633	4.07758	2.41304	6.3308	8.2827	15.4874	6.9427	13.3154	8.42278	19.9015	0	0	0	1.95681	1.98043	2.36038	10.1297
ENSBTAG00000048935	0	0	3.27963	65.1266	62.1831	38.6087	20.719	22.4816	9.67962	0	3.50404	2.59162	10.9801	83.8413	118.925	41.7045	1.95681	4.621	4.72075	8.44138
ENSBTAG00000010977	0.901264	1.6759	0	0	6.11637	0	74.8185	77.5024	166.489	170.482	42.7493	22.6767	128.33	15.5262	66.6699	150.136	9.78405	71.2954	11.8019	22.7917
ENSBTAG00000012100	613.761	703.039	371.418	0	0	0	1.15105	0.591622	2.58123	1.54282	0.700808	0.647906	0	0	0	0	0	0	0	0
ENSBTAG00000000937	2154.02	2167.77	1495.51	2684.84	2523	1971.46	296.972	331.308	700.159	410.391	233.369	122.454	119.409	1223.46	1571.25	1142.7	156.545	165.696	105.43	109.738
ENSBTAG00000009257	50.4708	49.439	0	6.51266	28.5431	2.41304	0	0.591622	0.645308	0	0	0	0	108.683	147.755	70.8977	0	0	1.57358	0
ENSBTAG00000009256	1443.83	1359.99	728.077	0	3.05818	4.82609	32.805	32.5392	31.6201	10.0283	14.0162	7.77487	24.7053	201.84	46.8491	37.5341	7.17497	15.8434	11.0151	10.9738
ENSBTAG00000027875	303.726	332.247	292.707	210.033	125.386	48.2609	0.575527	0.591622	1.29062	0.771411	0	0	0	15.5262	39.6416	137.625	0	3.96086	1.57358	0
ENSBTAG00000001097	936.414	1102.32	618.21	1.62817	40.7758	2.41304	457.544	425.967	290.389	195.167	107.224	35.6348	150.291	40.3681	0	29.1932	110.886	138.63	151.851	148.568
ENSBTAG00000033254	8.11138	15.921	12.2986	0	27.5237	4.82609	59.8548	58.5705	90.9884	108.769	110.728	46.6492	100.88	0	0	0	98.4928	69.9752	122.74	135.906
ENSBTAG00000004835	21.6303	22.2056	13.1185	37.4478	4.07758	2.41304	2.87763	0.591622	2.58123	0	0.700808	0	3.43129	31.0523	30.6321	0	1.95681	1.32029	0.786792	1.68828
ENSBTAG00000039581	27.9392	42.7354	42.6351	6.51266	1.01939	2.41304	0	0.591622	1.93592	0	0.700808	0	8.92136	0	0	0	0.65227	0.660143	0.786792	0
ENSBTAG00000049845	112.658	148.736	124.626	56.9858	36.6982	60.3261	3.45316	5.32459	7.7437	0	1.40162	6.47906	6.86259	149.051	1.80189	12.5114	2.60908	5.28114	9.44151	8.44138
ENSBTAG00000016033	108.152	91.3364	163.161	19.538	10.1939	19.3044	1.15105	2.95811	3.87185	0	2.80323	0	0.686259	0	0	4.17045	1.30454	1.98043	0	0
ENSBTAG00000031711	0	0.837949	1.63981	0	4.07758	7.23913	20.1434	22.4816	10.3249	10.0283	14.0162	7.12697	13.0389	0	18.0189	0	17.6113	23.7651	18.883	12.6621
ENSBTAG00000014949	0	0	0	3.25633	0	0	4.02869	5.91622	1.29062	0.771411	5.60647	7.12697	0.686259	0	0	0	1.30454	0	2.36038	3.37655
ENSBTAG00000003458	68.4961	66.1979	65.5925	385.875	452.611	1076.22	523.729	506.428	294.906	705.07	1129.7	993.888	979.978	298.103	304.519	187.67	1008.41	782.93	1509.07	1424.06
ENSBTAG00000053580	0	0	0	4.8845	13.2521	0	0.575527	0.591622	0.645308	0	0.700808	4.53534	9.60762	0	0	0	3.91362	3.30072	3.93396	1.68828
ENSBTAG00000051169	0	0	0	22.7943	3.05818	19.3044	42.0135	47.3297	23.2311	33.9421	151.375	36.2827	43.2343	304.313	780.219	116.773	4.56589	7.92172	22.817	32.0773
ENSBTAG00000003207	0	0	0	1.62817	5.09697	0	1.15105	2.95811	1.93592	0.771411	44.1509	64.1427	10.9801	6.21047	1.80189	175.159	5.87043	4.621	17.3094	12.6621
ENSBTAG00000003626	0	0	0	27.6788	100.92	178.565	255.534	574.465	89.6978	5.39988	1091.86	1842	1640.16	0	7.20756	166.818	885.13	694.47	2904.05	2222.62
ENSBTAG00000049282	0	0	0	0	0	0	0.575527	1.18324	1.29062	0	15.4178	42.1139	13.7252	0	0	0	11.7409	13.863	40.1264	16.8828
ENSBTAG00000001093	88.3239	80.862	39.3555	78.1519	93.7843	159.261	335.532	315.926	722.745	883.266	590.081	253.979	487.93	86.9466	252.265	154.307	427.237	598.09	399.69	373.109
ENSBTAG00000001090	0	2.51385	2.45972	22.7943	2.03879	53.087	24.1721	21.2984	29.0389	20.0567	11.2129	1.94372	26.0778	55.8942	138.746	45.875	4.56589	15.1833	3.14717	11.8179
ENSBTAG00000004555	0	0	0	39123.2	47460	74546.2	978.396	1003.39	2994.87	4382.39	468.14	394.575	1351.93	13625.8	4944.39	4541.62	223.729	1336.13	383.955	249.865
ENSBTAG00000004557	28.8405	28.0713	34.4361	190.495	81.5516	65.1522	0.575527	1.18324	2.58123	0	2.10243	0	0.686259	21.7366	0	0	0	0	0	0
ENSBTAG00000010048	43.2607	33.9369	25.4171	307.723	942.94	320.935	318.266	334.266	369.762	327.85	351.806	146.427	334.894	1217.25	3160.52	796.556	315.046	357.137	342.255	350.317
ENSBTAG00000010362	189.266	178.902	119.706	177.47	101.939	79.6305	1.15105	0.591622	5.16246	1.54282	2.10243	1.94372	0	220.472	41.4435	108.432	1.95681	0.660143	3.14717	0.844138
ENSBTAG00000052016	0.901264	0.418974	0	4.8845	4.07758	9.65218	8.05738	5.32459	18.0686	15.4282	9.11051	3.23953	10.2939	0	0	0	14.3499	13.863	12.5887	5.90897
ENSBTAG00000052783	0	1.25692	0	30.9351	3.05818	60.3261	8.6329	8.2827	12.9062	10.0283	21.0243	18.1414	26.7641	0	0	0	25.4385	27.0659	12.5887	7.59725
ENSBTAG00000019137	0	0	0	0	1.01939	2.41304	58.7037	53.8376	108.412	128.826	34.3396	0.647906	25.3916	6.21047	387.406	0	45.0066	74.5962	66.0905	55.7131
ENSBTAG00000002425	10.8152	7.54154	1.63981	153.048	64.2219	9.65218	116.832	116.549	121.318	227.566	99.5148	47.9451	45.9793	2226.45	1057.71	700.636	73.7065	110.244	95.9887	68.3752
ENSBTAG00000018520	6.30885	7.54154	0.819907	27.6788	22.4267	33.7826	77.1206	103.534	142.613	91.7979	35.0404	22.0288	161.957	12.4209	131.538	154.307	63.9225	73.2759	129.821	170.516
ENSBTAG00000013957	0.901264	0.418974	0	996.437	1776.81	2275.5	9.78396	13.0157	6.45308	0.771411	32.2372	9.07069	4.80381	117.999	172.981	175.159	48.9203	15.1833	7.86792	11.8179
ENSBTAG00000039091	2.70379	0.418974	1.63981	0	0	0	62.7324	86.3767	127.126	134.997	28.0323	72.5655	104.311	0	0	0	21.5249	44.2296	25.1774	25.3242
ENSBTAG00000019385	0	0.837949	1.63981	0	3.05818	0	2.30211	0.591622	6.45308	5.39988	0	0.647906	32.9404	0	0	0	16.3068	11.2224	5.50755	8.44138
ENSBTAG00000007650	0	0.418974	0	187.239	361.885	190.63	5.17974	5.91622	5.80777	14.6568	17.5202	13.606	17.1565	521.679	14.4151	91.75	30.6567	19.8043	11.0151	12.6621
ENSBTAG00000001899	0	0	0	13.0253	0	0	8.6329	7.69108	13.5515	1.54282	3.50404	2.59162	2.05878	0	41.4435	0	7.17497	9.242	2.36038	0.844138
ENSBTAG00000018446	1.80253	2.09487	0	1042.03	778.818	299.217	137.551	150.863	85.826	43.9704	70.0808	47.2971	41.8618	124.209	506.331	312.784	41.7453	66.6744	85.7604	62.4662
ENSBTAG00000008140	1269.88	1628.55	450.949	0	0	0	1.72658	2.36649	4.51716	0	2.10243	0	1.37252	0	0	0	0	2.64057	0	0.844138
ENSBTAG00000032515	435.311	387.132	300.086	309.351	223.247	171.326	4.60422	8.87432	6.45308	0	4.90566	0.647906	2.74504	0	0	0	0	0	7.08113	12.6621
ENSBTAG00000017797	0	1.6759	0	47.2168	11.2133	12.0652	92.0843	123.057	27.7482	13.114	63.0728	61.5511	43.2343	124.209	54.0567	125.114	15.6545	15.8434	107.004	92.8552
ENSBTAG00000038195	334.369	417.298	69.6921	48.845	32.6206	74.8044	81.7248	88.1516	192.302	92.5693	60.2695	7.77487	54.2144	192.525	104.51	50.0454	43.7021	60.073	62.1566	44.7393
ENSBTAG00000004177	1091.43	867.696	1437.3	403.785	220.189	345.065	210.067	218.308	187.139	124.969	281.024	251.388	346.561	211.156	230.642	170.989	91.9701	120.146	105.43	176.425
ENSBTAG00000004267	0	0.418974	1.63981	0	0	12.0652	60.4303	56.7957	45.1716	50.9131	36.442	31.7474	29.5091	31.0523	371.189	54.2159	37.8317	26.4057	29.8981	21.1035
ENSBTAG00000008329	77.5087	56.5615	54.9337	9.76899	0	0	0	0	0.645308	0	2.80323	0	0	0	0	0	0	0	0	0
ENSBTAG00000017376	52.2733	41.8974	31.1565	0	0	0	0	0.591622	0.645308	0	1.40162	1.94372	0	0	0	0	0	0	0	0
ENSBTAG00000003650	379.432	495.647	522.281	4.8845	84.6098	53.087	272.224	256.172	43.2356	60.9415	57.4663	60.9032	75.4885	58.9995	3.60378	41.7045	66.5315	48.8506	55.0755	69.2194
ENSBTAG00000006159	0	0	0	0	0	2.41304	15.5392	20.7068	7.09839	10.7998	18.221	22.6767	9.60762	0	52.2548	29.1932	28.6999	5.94129	16.5226	17.7269
ENSBTAG00000005562	0	0.837949	0	0	1.01939	4.82609	128.918	142.581	278.773	74.8269	91.8059	34.339	41.1755	21.7366	39.6416	0	49.5725	85.8186	32.2585	24.48
ENSBTAG00000021526	18.0253	26.3954	45.0949	0	3.05818	0	527.758	637.768	746.621	384.934	114.232	371.25	191.466	0	0	0	338.528	320.83	165.226	189.931
ENSBTAG00000007239	165.833	237.139	93.4694	22.7943	0	0	9.20843	28.3978	4.51716	0.771411	0	0	1.37252	117.999	61.2643	8.3409	1.30454	1.32029	6.29434	13.5062
ENSBTAG00000032369	406.47	389.227	228.754	14.6535	31.6012	12.0652	36.2582	40.8219	27.7482	17.7425	32.2372	20.0851	48.0381	0	0	0	19.5681	34.9876	73.9585	88.6345
ENSBTAG00000019683	0	0	0	17.9098	76.4546	0	8.05738	8.87432	2.58123	2.31423	28.7331	11.0144	5.49007	0	1.80189	0	1.95681	0	3.14717	3.37655
ENSBTAG00000018125	7.21011	14.6641	17.218	400.529	138.638	234.065	846.6	928.254	342.013	654.928	626.523	690.668	687.631	158.367	398.218	100.091	765.765	817.257	702.605	635.636
ENSBTAG00000024632	0	0	0	0	5.09697	28.9565	0.575527	2.36649	38.0732	23.9137	4.20485	0	5.49007	9.3157	43.2454	112.602	1.30454	4.621	0	0
ENSBTAG00000018147	0	0	0	0	0	0	2.30211	2.95811	3.87185	6.9427	7.70889	6.47906	10.2939	3.10523	0	0	11.0886	20.4644	0.786792	2.53242
ENSBTAG00000044055	0	0	0	58.6139	1.01939	9.65218	185.32	207.659	765.335	389.563	81.9946	80.3404	63.8221	21.7366	3.60378	29.1932	292.217	368.36	58.2226	33.7655
ENSBTAG00000021755	0.901264	2.09487	1.63981	0	2.03879	7.23913	15.5392	10.6492	10.3249	9.25693	14.0162	11.6623	12.3527	6.21047	5.40567	4.17045	11.0886	14.5231	14.9491	5.06483
ENSBTAG00000001060	2.70379	7.54154	1.63981	1.62817	12.2327	0	336.108	334.858	143.904	39.342	72.8841	97.1859	40.4893	136.63	3274.03	350.318	26.7431	45.5499	70.0245	21.9476
ENSBTAG00000015172	784.1	793.537	792.03	3155.38	5023.58	3747.46	4481.05	4346.05	4141.59	5793.3	4635.15	4006	4597.93	3602.07	5320.98	3695.02	3725.11	3519.88	4668.04	4222.38
ENSBTAG00000015170	0	0	1.63981	17.9098	18.3491	26.5435	0	0.591622	3.22654	0.771411	5.60647	12.3102	6.86259	136.63	1246.91	154.307	5.87043	0	7.86792	6.75311
ENSBTAG00000018753	0.901264	1.25692	0	42.3323	26.5043	50.6739	4.02869	2.95811	13.5515	6.9427	57.4663	41.466	15.0977	139.736	151.359	170.989	3.26135	8.58186	12.5887	30.389
ENSBTAG00000005238	182.957	175.55	218.915	21.1661	71.3576	94.1087	29.9274	21.2984	16.1327	44.7418	16.8194	19.4372	5.49007	447.154	93.6983	980.056	7.17497	13.863	12.5887	10.9738
ENSBTAG00000005235	0	0	0	0	0	2.41304	14.9637	13.6073	70.3386	75.5983	16.8194	2.59162	17.1565	0	0	8.3409	8.47951	9.90215	4.72075	14.3504
ENSBTAG00000026825	1.80253	0.837949	0	524.269	231.403	325.761	18.9924	25.4397	5.16246	4.62847	3.50404	7.12697	1.37252	5092.58	9699.58	7715.34	7.82724	5.94129	10.2283	17.7269
ENSBTAG00000054356	0	0	0	9.76899	10.1939	2.41304	22.4455	22.4816	18.7139	14.6568	5.60647	3.23953	7.54885	15.5262	0	0	13.6977	13.2029	6.29434	8.44138
ENSBTAG00000009057	0	0	0	0	0	19.3044	6.3308	7.09946	10.9702	9.25693	0	3.23953	0.686259	0	0	0	9.13178	1.32029	7.86792	3.37655
ENSBTAG00000018236	38.7544	40.6405	30.3365	900.375	1686.08	1081.04	931.778	1051.9	1746.2	1282.86	915.256	730.19	1115.17	1440.83	1598.28	1430.47	707.061	1033.12	715.981	589.209
ENSBTAG00000051422	0	0.837949	2.45972	0	0	0	96.113	67.4449	47.7528	61.7129	149.973	359.588	129.017	0	0	0	107.625	123.447	132.181	92.8552
ENSBTAG00000011682	38.7544	23.0436	52.474	35.8196	2.03879	36.1957	2004.56	1812.14	1219.63	1443.31	1712.78	3376.89	1704.67	27.9471	0	62.5568	1993.34	1732.22	1527.95	1245.1
ENSBTAG00000050710	0	0	0	9.76899	46.8922	108.587	0.575527	7.09946	2.58123	3.08564	2.80323	0	2.05878	24.8419	3.60378	0	1.95681	1.98043	6.29434	3.37655
ENSBTAG00000031898	0	0	0	0	0	0	5.75527	14.7905	72.2745	37.0277	11.2129	10.3665	20.5878	0	0	0	3.26135	48.8506	4.72075	10.9738
ENSBTAG00000018497	128.881	161.724	141.024	0	0	12.0652	7.48185	4.73297	5.16246	2.31423	2.10243	0	4.11755	0	0	0	0	0	5.50755	8.44138
ENSBTAG00000014832	3.60506	0.418974	0.819907	34.1915	1.01939	16.8913	100.142	165.654	136.805	33.9421	49.7574	59.6074	53.5282	62.1047	191	0	47.6157	29.7064	125.887	209.346
ENSBTAG00000016784	0	0.418974	0	22.7943	10.1939	2.41304	54.0995	63.8951	140.677	62.4843	57.4663	26.5642	92.6449	139.736	16.217	79.2386	28.0476	31.6869	45.634	48.1159
ENSBTAG00000007652	85.6201	116.475	74.6115	4.8845	0	12.0652	35.6827	32.5392	169.716	56.313	2.10243	3.23953	30.1954	15.5262	0	0	13.0454	34.9876	10.2283	10.1297
ENSBTAG00000016092	1862.01	1792.37	1879.23	390.76	230.383	275.087	183.018	159.738	477.528	366.42	328.679	220.936	358.913	310.523	0	33.3636	228.295	270.659	239.972	346.097
ENSBTAG00000031579	356.901	332.247	19.6778	1859.36	4131.61	2791.89	1235.08	954.286	2501.86	2501.69	1512.34	106.905	1475.46	9647.96	11899.7	7010.53	1229.53	1297.18	1744.32	1593.73
ENSBTAG00000021201	529.042	480.983	337.802	501.475	207.957	395.739	79.9982	85.7851	65.1761	74.8269	120.539	47.2971	74.116	1481.2	2342.46	1647.33	55.443	67.9947	73.9585	81.8814
ENSBTAG00000010998	443.422	408.5	341.901	26.0506	0	4.82609	69.6388	47.3297	76.7917	43.199	28.0323	30.4516	44.6068	96.2623	32.434	4.17045	45.0066	40.2687	44.0604	45.5835
ENSBTAG00000015718	209.093	240.072	177.1	79.7801	23.4461	2.41304	5.75527	5.91622	5.16246	0.771411	2.80323	4.53534	9.60762	15.5262	0	0	11.0886	0.660143	33.8321	54.0249
ENSBTAG00000017436	0	0	0	138.394	70.3383	9.65218	13.8126	8.87432	22.5858	36.2563	96.7116	12.3102	48.7244	80.7361	0	12.5114	51.5293	27.726	36.9792	75.1283
ENSBTAG00000006420	4765.89	4117.26	2636	952.477	1170.27	2029.37	814.946	811.113	1078.96	1186.43	838.167	377.729	699.298	1769.98	2576.7	1568.09	457.241	588.848	711.26	681.22
ENSBTAG00000008673	22.5316	24.3005	26.237	0	17.3297	50.6739	1.72658	2.36649	0	3.85706	0.700808	0	0	80.7361	812.653	229.375	0.65227	0	0	0.844138
ENSBTAG00000031166	0	0	0	29.307	162.084	127.891	49.4953	46.1465	100.023	114.169	133.154	7.12697	50.0969	0	0	0	82.186	71.9556	61.3698	28.7007
ENSBTAG00000019694	1.80253	0.418974	0	0	0	2.41304	166.327	157.371	136.805	90.2551	29.434	40.1702	59.0183	58.9995	23.4246	8.3409	82.186	132.029	35.4057	39.6745
ENSBTAG00000055316	0	0	0	3.25633	6.11637	0	13.2371	10.6492	9.67962	2.31423	1.40162	0	0	12.4209	9.00945	0	0.65227	1.32029	5.50755	1.68828
ENSBTAG00000020957	3.60506	2.93282	4.91944	19.538	17.3297	2.41304	520.276	615.286	1359.02	1734.9	1379.89	1378.1	1057.52	0	1.80189	0	909.917	1682.04	1285.62	1344.71
ENSBTAG00000015054	0	0	0	0	0	0	6.90632	6.50784	1.93592	3.08564	1.40162	11.0144	10.9801	0	0	0	0.65227	14.5231	3.14717	6.75311
ENSBTAG00000021770	0	0	0	0	0	0	100.717	100.576	73.5651	77.9125	30.1348	117.271	15.784	0	0	0	98.4928	98.3613	87.3339	64.1545
ENSBTAG00000012888	0	0	0	136.766	148.832	243.717	2.87763	0.591622	1.29062	4.62847	1.40162	3.88744	4.11755	512.364	709.945	546.329	5.87043	3.96086	7.08113	3.37655
ENSBTAG00000018130	35.1493	34.3559	32.7963	30.9351	1.01939	24.1304	165.176	234.282	1143.49	998.977	165.391	78.3966	935.371	689.362	95.5002	346.148	232.208	610.632	138.475	259.995
ENSBTAG00000015415	0	0	0	0	5.09697	2.41304	28.7763	93.4762	302.649	195.167	89.0027	90.7069	233.328	46.5785	0	0	26.7431	59.4129	55.0755	77.6607
ENSBTAG00000018549	0	0.837949	1.63981	3.25633	39.7564	2.41304	9.20843	7.69108	14.8421	13.8854	21.7251	9.71859	19.2152	9.3157	115.321	0	18.9158	5.28114	5.50755	10.1297
ENSBTAG00000033690	53.1746	50.2769	34.4361	1646.08	2239.61	3607.5	694.661	742.485	954.411	1100.03	861.294	820.897	1080.17	642.784	904.549	383.682	813.381	895.154	1022.83	886.345
ENSBTAG00000008300	755782	807493	991503	106265	137133	207435	21638.7	24964.7	27983.8	6553.14	29259.5	8034.04	17619	2918.92	277.491	3344.7	3184.38	4894.96	4287.23	10734.1
ENSBTAG00000013215	18.0253	9.21744	9.83888	0	0	26.5435	371.79	312.968	644.017	494.475	413.477	277.304	245.681	0	0	12.5114	881.869	633.737	380.021	310.643
ENSBTAG00000010413	17.124	10.0554	3.27963	30.9351	56.0667	62.7391	281.433	286.345	213.597	181.282	178.005	201.499	268.327	173.893	1018.07	387.852	249.167	235.011	188.83	218.632
ENSBTAG00000049897	0	0	0	17.9098	0	0	11.5105	7.09946	16.778	3.08564	13.3154	6.47906	10.9801	21.7366	0	0	7.82724	7.26157	15.7358	11.8179
ENSBTAG00000054218	8075.33	8780.03	10618.6	138.394	91.7455	72.3913	840.269	659.066	2015.94	1669.33	595.687	484.634	160.585	7132.72	18.0189	2322.94	551.168	889.873	667.987	594.273
ENSBTAG00000002485	9812.97	9162.97	13700.6	1737.25	1377.2	1821.85	497.255	555.533	508.503	480.589	770.889	865.603	503.714	499.943	81.0851	100.091	278.519	402.687	357.99	494.665
ENSBTAG00000003923	449.731	589.916	689.542	115.6	72.377	31.3696	20.1434	28.3978	4.51716	6.17129	11.2129	36.9306	29.5091	9.3157	138.746	346.148	19.5681	8.58186	12.5887	34.6097
ENSBTAG00000003944	18.0253	19.6918	36.8958	0	0	0	0	0.591622	0	0.771411	2.10243	2.59162	4.80381	0	0	0	0	0	1.57358	4.22069
ENSBTAG00000018543	0	0.418974	4.09953	0	0	0	26.4742	34.9057	12.9062	0.771411	124.043	60.2553	30.8816	0	0	0	12.3931	3.30072	15.7358	20.2593
ENSBTAG00000018415	308.232	249.29	355.02	817.339	722.751	1324.76	1938.37	2000.86	1599.72	1384.68	1699.46	2957.04	2095.83	801.151	760.398	938.352	1587.63	1518.33	1487.04	1303.35
ENSBTAG00000013492	0	0	0	0	0	0	9.20843	11.8324	1.93592	3.08564	4.20485	3.23953	27.4504	0	0	0	7.17497	8.58186	16.5226	15.1945
ENSBTAG00000009217	0	0	0	13.0253	42.8146	2.41304	1.15105	1.18324	4.51716	0.771411	0.700808	3.23953	30.1954	0	0	0	8.47951	13.863	11.0151	17.7269
ENSBTAG00000031052	0	0	0	11.3972	34.6594	2.41304	5.17974	7.09946	7.09839	3.08564	2.80323	14.2539	21.9603	12.4209	120.727	183.5	9.78405	23.7651	13.3755	3.37655
ENSBTAG00000026751	0	0	0	58.6139	1.01939	2.41304	10.3595	14.7905	14.1968	16.1996	11.2129	24.6204	19.9015	6.21047	0	0	9.78405	22.4449	6.29434	5.90897
ENSBTAG00000013798	944.525	1158.88	1479.11	79.7801	42.8146	31.3696	425.314	496.37	246.508	16.971	58.1671	107.552	497.538	58.9995	0	54.2159	39.7885	47.5303	152.638	541.093
ENSBTAG00000005353	33205.3	33132.9	50647.3	45.5886	1.01939	9.65218	999.115	809.338	591.747	311.65	410.674	1111.16	3420.31	0	0	0	2009.64	1279.36	756.894	1652.82
ENSBTAG00000046176	1720.51	1688.05	2527.77	4.8845	1.01939	7.23913	444.882	465.015	267.158	158.139	217.951	518.325	368.521	3.10523	0	12.5114	269.388	249.534	301.341	308.111
ENSBTAG00000052917	0.901264	0	0	0	0	0	9.78396	10.6492	5.16246	1.54282	0.700808	7.12697	4.11755	0	0	0	4.56589	9.90215	0.786792	3.37655
ENSBTAG00000020539	14402.2	16678.9	21991.5	105.831	10.1939	0	989.331	1021.14	922.145	577.016	1476.6	3321.17	2537.79	27.9471	0	12.5114	1515.22	1693.93	1540.54	2078.27
ENSBTAG00000009950	179.352	212.42	182.839	3.25633	4.07758	14.4783	6.90632	4.73297	9.03431	7.71411	8.4097	9.71859	17.1565	68.3152	430.652	120.943	0.65227	1.32029	1.57358	17.7269
ENSBTAG00000053079	16.2228	20.1108	16.3981	0	0	2.41304	0	1.18324	2.58123	2.31423	1.40162	5.18325	3.43129	3.10523	0	0	1.30454	6.60143	0.786792	3.37655
ENSBTAG00000046649	0	0	0	330.518	234.461	521.218	9.20843	21.2984	7.7437	19.2853	75.6873	51.8325	9.60762	214.261	450.473	104.261	7.17497	19.8043	81.8264	40.5186
ENSBTAG00000008431	3.60506	2.93282	4.91944	6.51266	103.978	74.8044	210.067	249.664	69.048	104.141	86.1994	157.441	245.681	239.103	290.104	629.738	24.134	43.5694	200.632	147.724
ENSBTAG00000008717	62273.8	72079.5	56760.5	1227.64	1667.73	2133.13	1950.46	2045.83	1652.63	445.104	775.795	580.524	623.809	2434.5	661.294	404.534	375.708	385.524	771.056	1078.81
ENSBTAG00000000581	728.222	620.501	444.389	260.506	121.308	62.7391	86.9046	98.2092	106.476	64.7985	121.24	121.806	161.957	487.522	120.727	558.841	50.8771	74.5962	135.328	123.244
ENSBTAG00000021310	0	0	0	42.3323	0	0	3.45316	3.54973	1.93592	0.771411	10.5121	18.1414	64.5083	0	0	8.3409	14.3499	8.58186	9.44151	13.5062
ENSBTAG00000021325	0	0	0	1523.96	1424.09	938.674	55.8261	59.7538	124.544	95.655	128.949	81.6362	78.2335	521.679	407.227	233.545	85.4474	75.2563	98.349	84.4138
ENSBTAG00000021327	0	0	0	0	0	0	39.7114	35.4973	47.7528	20.8281	11.9137	5.83116	11.6664	0	79.2832	0	10.4363	16.5036	13.3755	16.8828
ENSBTAG00000021328	0	0	0	3.25633	1.01939	0	277.404	360.889	294.26	241.452	76.3881	106.905	140.683	0	0	0	22.8295	37.6282	214.794	201.749
ENSBTAG00000037640	830.064	919.649	796.129	48.845	130.483	120.652	47.7687	54.4292	269.739	181.282	14.717	36.9306	56.9595	180.104	102.708	367	110.886	172.297	13.3755	18.571
ENSBTAG00000016063	4.50632	6.28462	4.09953	0	0	0	17.8413	25.4397	117.446	37.0277	54.6631	33.0432	21.9603	3.10523	0	0	188.506	118.166	25.1774	12.6621
ENSBTAG00000039046	0	0	0	50.4731	179.414	96.5218	449.487	402.894	264.576	343.278	1067.33	35.6348	931.939	6.21047	5.40567	0	1663.94	1320.29	1710.49	1491.59
ENSBTAG00000010338	0.901264	6.28462	5.73935	11.3972	25.4849	0	73.0919	70.9946	103.895	30.085	30.8356	74.5092	44.6068	24.8419	0	0	63.9225	54.7919	80.2528	40.5186
ENSBTAG00000010344	0	6.28462	12.2986	3.25633	35.6788	50.6739	67.3366	67.4449	130.998	34.7135	38.5445	77.1008	45.2931	18.6314	0	29.1932	80.8815	68.6549	67.6641	31.2331
ENSBTAG00000009664	214.501	193.985	192.678	0	18.3491	0	10.935	13.0157	12.9062	6.17129	14.717	19.4372	47.3519	0	0	0	14.3499	6.60143	44.8472	34.6097
ENSBTAG00000047133	130.683	82.119	127.905	0	1.01939	0	4.60422	4.14135	6.45308	3.08564	3.50404	6.47906	15.784	3.10523	0	0	11.7409	8.58186	26.7509	15.1945
ENSBTAG00000030718	0	0	0	4.8845	0	0	5.75527	1.77486	0	0.771411	0	15.5497	5.49007	0	0	0	8.47951	3.96086	7.08113	7.59725
ENSBTAG00000054626	0	0	0	0	0	0	0.575527	1.18324	0	0.771411	2.10243	3.88744	1.37252	0	0	0	1.30454	1.32029	14.1623	10.1297
ENSBTAG00000026710	3.60506	0	2.45972	0	0	0	116.256	129.565	84.5354	54.7702	234.771	985.465	664.299	0	0	0	413.539	180.219	594.028	622.13
ENSBTAG00000001359	0	0.837949	1.63981	50.4731	33.64	41.0217	256.685	257.947	181.332	229.109	241.078	363.475	277.249	0	0	0	58.7043	107.603	247.053	292.916
ENSBTAG00000043297	0	0.837949	0	9.76899	13.2521	2.41304	6.90632	4.14135	3.22654	1.54282	9.81132	0	14.4114	80.7361	9.00945	12.5114	24.134	15.1833	16.5226	16.0386
ENSBTAG00000017684	0	0	0	0	1.01939	0	7.48185	4.73297	1.93592	9.25693	2.80323	9.07069	1.37252	0	0	0	4.56589	3.30072	0.786792	0.844138
ENSBTAG00000054422	7.21011	8.79846	7.37916	0	1.01939	7.23913	0.575527	0	0	0	0	0	0.686259	0	0	0	0	0	0	0.844138
ENSBTAG00000050396	283.898	275.685	367.318	0	0	0	1.15105	1.18324	0	0	0	0	0	0	0	0	2.60908	1.32029	0	0
ENSBTAG00000048397	63.9898	74.5774	159.882	0	1.01939	0	0.575527	1.18324	0	0	0	0	0	0	0	0	0	0	0	0
ENSBTAG00000020548	2.70379	3.35179	1.63981	11.3972	2.03879	0	295.821	270.371	120.673	64.0271	56.7655	139.3	43.9206	0	0	0	158.502	89.1193	77.8924	35.4538
ENSBTAG00000008336	1.80253	9.21744	13.1185	8.14083	8.15516	0	165.752	152.638	154.229	109.54	46.2534	87.4673	66.5671	0	0	0	130.454	137.97	55.0755	64.9987
ENSBTAG00000051540	56.7797	30.1662	64.7726	0	5.09697	2.41304	329.777	350.24	267.803	115.712	269.811	500.831	525.674	40.3681	0	50.0454	148.718	115.525	312.357	393.369
ENSBTAG00000026684	989.588	913.783	928.134	734.303	296.644	277.5	65.6101	60.3454	43.8809	61.7129	79.1914	22.6767	95.39	447.154	664.898	625.568	75.0111	38.9484	77.8924	64.1545
ENSBTAG00000046044	0	0.418974	0	42.3323	10.1939	16.8913	16.6903	18.3403	7.7437	21.5995	15.4178	14.9018	4.11755	0	1.80189	0	18.2636	20.4644	11.0151	6.75311
ENSBTAG00000012695	0	1.6759	4.09953	374.478	70.3383	55.5	4554.14	4914.01	451.716	242.223	1819.3	5078.94	331.463	3.10523	0	0	1413.47	394.766	2875.73	1732.17
ENSBTAG00000014390	45.0632	54.8856	87.73	42.3323	107.036	55.5	740.128	714.087	795.665	553.873	189.919	454.182	330.777	6.21047	0	0	457.241	661.463	232.891	243.112
ENSBTAG00000015715	9.01264	8.79846	11.4787	0	0	0	216.974	211.801	322.009	146.568	91.1051	174.287	51.4694	0	0	0	628.788	378.262	103.07	86.9463
ENSBTAG00000010366	216.303	222.475	287.787	4.8845	0	2.41304	21.87	17.157	9.03431	15.4282	3.50404	19.4372	15.784	0	0	0	12.3931	15.8434	15.7358	19.4152
ENSBTAG00000013235	4796.53	4837.48	6891.32	1.62817	0	0	161.723	215.35	9.67962	28.5422	21.0243	101.721	111.86	6.21047	12.6132	20.8523	22.1772	15.1833	82.6132	153.633
ENSBTAG00000035081	78.41	87.1467	132.825	1261.83	649.355	1385.09	833.938	883.883	1188.66	920.293	695.202	1249.16	865.372	99.3675	117.123	120.943	1427.82	1251.63	753.747	1175.88
ENSBTAG00000016819	107.25	136.586	150.043	3796.88	4015.4	2408.22	2303.83	2403.76	701.45	874.78	679.784	1133.84	849.588	1148.94	3708.29	1693.2	928.833	1025.2	1214.02	1279.71
ENSBTAG00000053976	119.868	108.933	81.1708	8.14083	6.11637	0	2.87763	1.77486	3.22654	3.08564	46.9542	6.47906	19.2152	6.21047	0	0	20.8726	27.0659	11.8019	16.0386
ENSBTAG00000003479	0.901264	0	0	0	0	0	0.575527	2.36649	2.58123	0	3.50404	2.59162	5.49007	0	0	0	2.60908	1.98043	9.44151	5.06483
ENSBTAG00000003202	19.8278	6.28462	11.4787	0	0	2.41304	60.4303	65.0784	22.5858	14.6568	130.35	198.907	93.3312	0	0	0	47.6157	42.2492	104.643	86.1021
ENSBTAG00000012997	19.8278	15.0831	20.4977	17.9098	9.17455	0	3.45316	3.54973	1.29062	0.771411	2.10243	1.29581	1.37252	43.4733	75.6794	25.0227	0.65227	0.660143	1.57358	0
ENSBTAG00000006225	254.157	285.74	224.654	566.602	793.089	1100.35	489.198	467.973	568.516	554.645	1425.44	1366.43	1325.17	884.992	418.039	1034.27	1508.7	1617.35	1726.22	1538.02
ENSBTAG00000019728	0	0	0	0	3.05818	4.82609	20.1434	31.9476	8.389	4.62847	5.60647	16.1977	7.54885	0	0	0	14.3499	5.94129	13.3755	13.5062
ENSBTAG00000010253	0.901264	0.837949	0.819907	13.0253	2.03879	0	112.228	130.748	69.6933	43.199	94.6091	171.047	27.4504	0	5.40567	0	165.677	71.9556	115.658	97.9201
ENSBTAG00000053588	1717.81	1941.11	2615.5	68.3829	39.7564	149.609	270.498	330.125	618.205	326.307	330.081	512.494	268.327	65.2099	1.80189	141.795	438.325	452.858	282.458	320.773
ENSBTAG00000019252	0	0	0	35.8196	109.075	84.4565	1.72658	0.591622	0.645308	0	17.5202	1.94372	0	49.6838	81.0851	50.0454	0	1.98043	3.14717	1.68828
ENSBTAG00000009223	0	1.25692	0.819907	1040.4	530.085	593.609	25.3232	27.8062	13.5515	3.85706	25.9299	48.593	61.077	0	66.6699	8.3409	31.309	13.863	36.1924	47.2718
ENSBTAG00000040497	0	0	0	84.6646	5.09697	53.087	2878.79	2950.42	1462.27	1789.67	12728.1	19857	9535.57	21.7366	9.00945	12.5114	8039.23	6310.97	7225.9	6098.06
ENSBTAG00000005629	0	0	0	1019.23	586.152	422.283	112.228	121.282	23.2311	49.3703	78.4905	136.708	36.3717	0	1.80189	33.3636	31.309	46.8702	59.7962	54.869
ENSBTAG00000013131	0	0	0	0	0	0	48.9198	33.7224	72.2745	128.054	237.574	293.501	216.172	0	0	0	144.152	226.429	47.2075	106.361
ENSBTAG00000006355	0	0	0	177.47	163.103	470.544	14.9637	7.69108	14.8421	19.2853	48.3558	36.2827	18.529	68.3152	0	12.5114	26.0908	25.0854	25.9641	16.8828
ENSBTAG00000006349	18.9266	9.63641	13.9384	107.459	34.6594	38.6087	82.8759	75.7276	107.121	101.055	187.817	202.795	87.1549	0	0	8.3409	169.59	151.173	77.1056	81.8814
ENSBTAG00000013761	446.126	464.643	444.389	449.374	815.516	526.044	7152.07	6704.26	6570.53	8658.32	5239.24	3760.45	3357.18	223.577	126.132	175.159	5728.89	7117.66	4371.42	4153.16
ENSBTAG00000003069	15.3215	23.4626	23.7773	30.9351	23.4461	67.5652	266.469	273.329	347.821	243.766	153.477	203.443	295.778	0	12.6132	0	366.576	358.458	101.496	98.7642
ENSBTAG00000009470	15766.7	14303.8	12638.9	4179.5	5473.13	3129.72	1444.57	1469	1259	2103.64	1036.5	710.753	1504.28	1751.35	3960.55	1413.78	2040.3	1238.43	998.439	1080.5
ENSBTAG00000013048	678.652	616.311	984.708	91.1773	176.355	120.652	55.2506	69.8113	62.5949	42.4276	58.8679	19.4372	24.0191	27.9471	0	0	7.82724	23.105	12.5887	15.1945
ENSBTAG00000019791	0	0	0	514.5	133.541	84.4565	5.17974	12.4241	3.87185	13.114	16.8194	3.23953	17.1565	93.157	124.33	237.716	1.95681	2.64057	7.08113	15.1945
ENSBTAG00000001101	0	0	0	55.3576	22.4267	4.82609	93.8109	90.5181	98.7321	36.2563	33.6388	70.6218	2.05878	3.10523	1.80189	0	35.8749	41.589	9.44151	6.75311
ENSBTAG00000019371	0	0	0	156.304	86.6486	193.044	0	1.77486	4.51716	3.08564	0	0.647906	0.686259	350.892	592.822	558.841	3.26135	2.64057	0	1.68828
ENSBTAG00000014400	16.2228	19.6918	20.4977	0	1.01939	2.41304	172.083	140.214	261.995	367.963	272.614	361.532	367.835	0	383.803	0	226.99	401.367	129.821	165.451
ENSBTAG00000045902	0	0	0	3.25633	12.2327	19.3044	655.525	545.475	1271.26	1225	543.127	646.61	430.971	0	1.80189	0	600.088	893.834	206.14	200.905
ENSBTAG00000020102	0	0	0	0	0	0	50.0708	52.6543	12.9062	3.85706	11.2129	45.3534	2.05878	0	0	0	0.65227	6.60143	7.08113	6.75311
ENSBTAG00000017122	82370.1	75856.1	133317	1576.06	181.452	125.478	3343.24	3897.01	5970.39	4183.36	3625.98	6585.97	14671.5	1310.41	0	341.977	2164.88	4242.74	3789.19	4597.18
ENSBTAG00000008952	5.40759	3.35179	3.27963	21.1661	1.01939	45.8478	511.643	475.072	445.908	323.993	93.2075	224.823	89.8999	6.21047	3.60378	0	270.692	235.671	113.298	102.985
ENSBTAG00000008951	8.11138	22.6246	31.9764	8.14083	31.6012	14.4783	744.732	686.873	644.017	624.843	925.768	984.169	320.483	15.5262	1.80189	0	874.694	543.958	439.03	368.889
ENSBTAG00000052516	654.318	560.169	773.992	273.532	168.2	14.4783	13.2371	18.3403	10.9702	11.5712	100.216	15.5497	8.92136	43.4733	313.529	8.3409	5.87043	3.30072	11.8019	10.1297
ENSBTAG00000009156	3.60506	2.09487	0.819907	52.1013	36.6982	0	51.2219	97.0259	83.89	122.654	152.776	17.4935	39.1168	130.42	1.80189	0	30.0044	43.5694	41.7	82.7256
ENSBTAG00000013511	0	0	0	0	1.01939	0	11.5105	13.0157	12.9062	5.39988	10.5121	16.1977	8.23511	0	3.60378	0	5.21816	2.64057	3.14717	8.44138
ENSBTAG00000007998	127.98	155.858	246.792	19.538	50.9697	9.65218	61.5814	43.1884	53.5606	23.1423	25.9299	28.5079	16.4702	9.3157	0	0	23.4817	16.5036	16.5226	16.8828
ENSBTAG00000005140	3347.3	3194.26	5129.34	3.25633	0	0	123.163	143.172	71.6292	30.085	99.5148	174.935	111.174	0	0	0	389.405	191.441	158.932	129.153
ENSBTAG00000030340	607.452	680.414	799.409	4.8845	4.07758	19.3044	183.018	197.602	109.702	31.6279	89.0027	123.75	96.7625	9.3157	0	0	37.1794	38.2883	84.1868	108.894
ENSBTAG00000030322	0	0	0	0	0	0	35.1071	43.78	16.1327	22.3709	11.9137	42.7618	11.6664	0	0	0	9.13178	4.621	14.1623	18.571
ENSBTAG00000019172	0	0	0	17.9098	2.03879	0	50.0708	44.3716	30.9748	14.6568	14.0162	21.3809	3.43129	0	0	0	43.0498	36.968	11.0151	4.22069
ENSBTAG00000000684	1425.8	1523.39	2176.03	24.4225	4.07758	2.41304	310.785	295.811	294.26	227.566	210.943	377.081	127.644	21.7366	0	87.5795	277.867	306.967	176.241	232.138
ENSBTAG00000048830	0	0	0	0	0	0	0	2.95811	0.645308	4.62847	0.700808	5.18325	2.05878	6.21047	0	0	2.60908	3.96086	0.786792	0.844138
ENSBTAG00000038945	0	0	0.819907	29.307	13.2521	14.4783	623.871	528.318	336.851	708.155	49.0566	202.795	201.074	52.789	46.8491	212.693	737.065	852.245	130.608	95.3876
ENSBTAG00000012052	0.901264	0	0	0	0	2.41304	8.6329	10.0576	3.87185	0	4.90566	3.88744	5.49007	0	0	0	0.65227	0.660143	4.72075	5.06483
ENSBTAG00000012043	1.80253	0	0	1.62817	1.01939	4.82609	20.719	26.623	5.16246	8.48552	8.4097	19.4372	7.54885	3.10523	1.80189	75.0681	4.56589	13.863	3.93396	10.9738
ENSBTAG00000002138	0	0	0	0	1.01939	0	4.02869	7.09946	2.58123	2.31423	7.70889	27.2121	17.1565	0	0	0	12.3931	15.8434	9.44151	16.8828
ENSBTAG00000003403	0	2.09487	0	138.394	114.172	65.1522	179.564	205.293	58.723	44.7418	126.146	285.079	49.4106	24.8419	0	37.5341	181.983	159.094	110.938	75.1283
ENSBTAG00000003822	302.825	221.218	419.792	91.1773	42.8146	14.4783	1686.29	1837.58	2066.92	1918.5	1126.2	2029.89	1463.79	65.2099	68.4718	196.011	2830.85	3622.2	808.036	869.463
ENSBTAG00000034680	0	0	0.819907	3.25633	0	0	42.589	50.2878	4.51716	6.17129	24.5283	47.9451	6.86259	0	0	0	7.17497	4.621	10.2283	20.2593
ENSBTAG00000055045	3202.19	3584.33	4853.85	0	2.03879	0	18.4169	17.157	5.80777	2.31423	0	0	4.11755	52.789	0	33.3636	0	1.32029	0.786792	2.53242
ENSBTAG00000048513	0	0	0	30.9351	36.6982	89.2826	1.72658	3.54973	0.645308	0	18.221	20.0851	2.05878	18.6314	82.887	37.5341	11.0886	3.96086	15.7358	9.28552
ENSBTAG00000002952	0.901264	0	0	0	14.2715	0	14.3882	15.3822	18.0686	13.114	11.2129	7.12697	6.86259	96.2623	0	12.5114	13.6977	15.8434	2.36038	5.90897
ENSBTAG00000020969	924.697	985.009	810.068	851.53	843.04	1918.37	203.737	197.602	273.611	271.537	170.997	93.2985	191.466	1782.4	1589.27	1109.34	114.147	202.004	179.389	183.178
ENSBTAG00000014151	785.001	762.952	908.457	371.222	498.484	333	79.4227	89.3349	47.1075	61.7129	136.658	86.1715	183.917	897.413	1866.76	362.829	22.1772	48.8506	68.4509	135.906
ENSBTAG00000008652	1.80253	0	0	0	3.05818	21.7174	2.30211	1.18324	10.9702	6.9427	10.5121	9.07069	106.37	0	0	0	0.65227	15.8434	7.08113	20.2593
ENSBTAG00000016550	0	1.6759	0.819907	766.866	1124.39	219.587	6.3308	1.77486	25.8123	8.48552	2.80323	1.94372	4.80381	624.152	859.502	717.318	11.7409	31.6869	3.93396	2.53242
ENSBTAG00000019497	9.91391	8.37949	11.4787	4.8845	15.2909	12.0652	88.0556	77.5024	580.777	202.11	134.555	167.16	227.838	0	7.20756	8.3409	310.481	511.611	134.541	89.4787
ENSBTAG00000047468	1.80253	0.418974	9.01897	53.7295	15.2909	28.9565	93.2354	82.827	121.963	22.3709	23.8275	73.2134	98.8213	0	0	0	28.6999	38.2883	55.0755	92.0111
ENSBTAG00000016801	0	0	0	0	0	2.41304	26.4742	21.2984	48.3981	22.3709	39.9461	21.3809	13.0389	0	0	0	5.87043	13.2029	2.36038	4.22069
ENSBTAG00000053215	0	0	0	4.8845	0	7.23913	0	0.591622	3.22654	2.31423	7.00808	3.88744	4.80381	6.21047	0	16.6818	1.95681	1.32029	0.786792	4.22069
ENSBTAG00000007247	111.757	107.257	31.9764	602.421	1640.21	798.718	1398.53	1364.87	1262.87	1235.03	600.593	229.359	700.67	1692.35	2064.97	1117.68	707.061	658.163	967.754	704.856
ENSBTAG00000046277	483.979	476.793	338.621	6.51266	35.6788	2.41304	11.5105	14.7905	3.22654	22.3709	10.5121	0.647906	0.686259	27.9471	0	0	29.3522	1.32029	1.57358	3.37655
ENSBTAG00000004885	3793.42	3355.98	5208.05	3.25633	2.03879	7.23913	189.924	221.858	455.587	134.997	70.7817	77.7487	686.259	18.6314	28.8302	58.3863	28.6999	47.5303	53.5019	48.1159
ENSBTAG00000034147	673.244	739.071	988.807	0	0	2.41304	158.27	180.445	108.412	99.512	91.8059	112.088	72.0572	15.5262	1.80189	16.6818	88.0565	91.7599	33.0453	41.3628
ENSBTAG00000021842	0	0	0	1312.3	928.669	955.565	5.75527	21.89	5.16246	3.08564	8.4097	17.4935	4.80381	0	0	4.17045	15.0022	4.621	3.93396	12.6621
ENSBTAG00000038124	1.80253	0	0	906.888	789.012	769.761	159.421	353.198	41.2997	107.998	288.733	268.881	90.5862	0	0	0	571.389	82.5179	301.341	264.215
ENSBTAG00000033835	0	0	0	265.391	121.308	161.674	1.15105	1.18324	1.29062	0.771411	8.4097	0.647906	6.17633	189.419	0	8.3409	2.60908	3.96086	0	5.06483
ENSBTAG00000013210	2570.41	2904.75	3570.69	16.2817	25.4849	2.41304	275.677	331.9	201.981	114.94	308.356	232.598	205.878	161.472	90.0945	129.284	238.731	290.463	228.957	413.628
ENSBTAG00000017856	15.3215	10.0554	9.01897	1079.47	754.352	236.478	66.7611	70.403	61.3043	33.9421	77.7897	102.369	61.077	34.1576	192.802	191.841	86.0996	76.5766	86.5471	62.4662
ENSBTAG00000006560	2.70379	0.837949	6.55925	0	0	0	700.416	643.684	829.866	973.521	711.321	1185.02	573.712	111.788	1.80189	537.988	881.217	999.457	449.258	449.926
ENSBTAG00000005793	5928.52	4338.48	9307.58	73.2674	8.15516	43.4348	527.183	550.208	518.828	533.817	473.747	712.697	870.862	27.9471	1.80189	95.9204	392.667	434.374	339.894	435.575
ENSBTAG00000038523	27.0379	23.8815	36.0759	0	0	0	14.9637	11.8324	21.2952	1.54282	0	3.88744	0.686259	34.1576	0	0	1.95681	0.660143	0.786792	0
ENSBTAG00000002414	7.21011	1.6759	6.55925	4.8845	5.09697	53.087	51.2219	46.7381	42.5903	49.3703	40.6469	22.0288	22.6465	263.945	203.614	542.159	28.6999	34.3274	21.2434	21.9476
ENSBTAG00000007241	489.387	529.584	626.409	0	0	2.41304	0.575527	2.95811	0.645308	1.54282	2.10243	0.647906	0	0	0	0	1.30454	1.32029	0.786792	5.06483
ENSBTAG00000002068	23679.8	20685.6	32683.9	10014.8	5235.61	7224.65	2207.72	2322.11	1568.1	1160.97	1857.14	3070.43	7747.18	872.571	580.209	1313.69	1282.36	2028.62	2232.13	4459.58
ENSBTAG00000016698	9.91391	20.1108	13.9384	0	0	0	0	0	2.58123	0.771411	0	0	3.43129	0	0	0	0	1.32029	0	1.68828
ENSBTAG00000039993	73.0024	69.9687	40.9953	0	0	0	16.1148	12.4241	3.22654	0.771411	13.3154	7.12697	0	0	0	0	7.17497	3.96086	13.3755	2.53242
ENSBTAG00000052866	901.264	982.495	1337.27	1.62817	22.4267	0	1.15105	2.36649	4.51716	3.08564	0	3.88744	6.86259	3.10523	0	37.5341	0	0.660143	0	0.844138
ENSBTAG00000000861	0	0	0	3.25633	4.07758	2.41304	6.3308	5.91622	3.22654	0	11.9137	7.12697	1.37252	74.5256	118.925	141.795	1.30454	3.96086	15.7358	21.1035
ENSBTAG00000012348	69.3974	64.522	68.8722	35.8196	2.03879	0	2.30211	2.36649	0.645308	0.771411	0.700808	7.77487	6.86259	55.8942	73.8775	8.3409	7.17497	6.60143	1.57358	1.68828
ENSBTAG00000012405	897.659	873.561	1279.87	52.1013	5.09697	9.65218	69.0632	95.8427	40.6544	16.1996	28.0323	40.1702	70.6847	0	0	8.3409	25.4385	25.0854	11.0151	53.1807
ENSBTAG00000003060	0.901264	0	0.819907	1.62817	0	0	13.2371	11.2408	3.87185	2.31423	27.3315	17.4935	2.74504	124.209	0	154.307	16.959	2.64057	0.786792	2.53242
ENSBTAG00000000401	0	0	0	509.616	432.223	207.522	0.575527	4.73297	0	0.771411	2.80323	1.29581	4.80381	130.42	673.907	625.568	7.17497	0	9.44151	3.37655
ENSBTAG00000051284	40.5569	36.8697	63.1328	162.817	197.763	21.7174	0.575527	2.36649	0.645308	0.771411	5.60647	12.9581	3.43129	21.7366	129.736	0	1.95681	5.94129	14.9491	4.22069
ENSBTAG00000012234	0	0.837949	0.819907	16.2817	6.11637	4.82609	90.9333	108.267	70.3386	77.1411	65.1752	80.9883	30.1954	58.9995	0	0	63.9225	63.3737	58.2226	69.2194
ENSBTAG00000049722	2.70379	3.35179	2.45972	1.62817	9.17455	16.8913	25.3232	21.2984	31.6201	40.1134	24.5283	20.733	18.529	0	0	16.6818	18.2636	17.8239	21.2434	25.3242
ENSBTAG00000012228	0	2.93282	0	166.073	252.81	166.5	728.617	810.521	633.693	479.818	155.579	428.914	316.365	90.0518	436.057	54.2159	262.213	363.739	280.098	298.825
ENSBTAG00000017574	16274.1	15942	25010.4	504.731	252.81	91.6957	565.743	602.271	821.477	303.936	477.251	380.969	1007.43	381.944	149.557	500.454	222.424	392.125	372.153	912.514
ENSBTAG00000019158	140.597	136.167	213.996	4.8845	0	4.82609	481.716	441.941	599.491	433.533	1051.21	1389.76	984.781	0	1.80189	0	800.988	888.553	500.4	501.418
ENSBTAG00000050968	60.3847	64.522	85.2703	0	7.13576	0	1.15105	0	0.645308	1.54282	2.10243	1.94372	0	0	0	4.17045	0	1.32029	0	0
ENSBTAG00000053867	35.1493	30.5851	28.6967	0	8.15516	21.7174	0	0.591622	3.87185	0	0	0	1.37252	0	0	12.5114	0	0	0	0.844138
ENSBTAG00000042559	0	0.837949	0	4.8845	6.11637	4.82609	2.87763	1.77486	2.58123	1.54282	8.4097	0	3.43129	0	28.8302	8.3409	12.3931	4.621	1.57358	3.37655
ENSBTAG00000017104	0	0	0.819907	70.0111	75.4352	67.5652	31.654	32.5392	10.9702	21.5995	23.1267	20.733	13.0389	0	0	0	39.1362	12.5427	18.883	13.5062
ENSBTAG00000010622	19.8278	3.35179	8.19907	68.3829	36.6982	43.4348	204.888	198.193	172.297	254.566	161.887	318.122	141.369	80.7361	18.0189	54.2159	409.626	429.093	147.13	161.23
ENSBTAG00000033423	2.70379	4.60872	3.27963	0	0	2.41304	165.176	160.329	70.3386	49.3703	32.2372	74.5092	56.9595	0	0	33.3636	72.402	81.1976	58.2226	14.3504
ENSBTAG00000010673	9.01264	4.60872	9.01897	30.9351	37.7176	0	337.259	294.036	320.718	327.85	162.588	314.234	153.722	49.6838	0	0	283.737	371.661	136.902	105.517
ENSBTAG00000010663	850.794	821.19	1278.23	16.2817	2.03879	2.41304	380.423	381.004	449.78	182.053	62.372	123.75	126.272	12.4209	0	0	239.383	296.404	77.8924	47.2718
ENSBTAG00000018249	0	0	0	0	30.5818	21.7174	66.7611	70.9946	151.002	65.5699	9.81132	12.9581	51.4694	31.0523	223.434	246.057	11.0886	39.6086	16.5226	9.28552
ENSBTAG00000007517	0	0.418974	0	1.62817	3.05818	33.7826	6.3308	8.87432	14.8421	6.17129	14.0162	18.1414	10.9801	0	0	0	28.0476	26.4057	2.36038	1.68828
ENSBTAG00000020542	0	0	0	0	11.2133	16.8913	9.78396	9.46594	23.2311	4.62847	4.90566	10.3665	6.17633	55.8942	16.217	41.7045	4.56589	20.4644	2.36038	9.28552
ENSBTAG00000004987	79.3113	77.9292	18.8579	656.151	576.978	801.131	325.748	303.502	248.444	253.023	295.741	56.3678	256.661	689.362	668.501	291.932	487.898	421.171	382.381	390.836
ENSBTAG00000021862	9.91391	14.6641	9.83888	13.0253	7.13576	12.0652	380.999	396.978	391.057	214.452	411.375	635.596	384.305	31.0523	115.321	0	335.919	413.91	174.668	232.982
ENSBTAG00000006234	37.8531	23.8815	46.7347	3.25633	0	0	540.995	549.616	841.482	716.641	356.011	575.989	811.158	3.10523	0	0	298.74	606.011	224.236	246.488
ENSBTAG00000021377	1211.3	1074.67	1506.99	10690.5	10071.6	7593.85	113.954	121.874	60.0137	39.342	130.35	162.624	118.723	24.8419	7.20756	133.454	78.2724	51.4912	85.7604	112.27
ENSBTAG00000019203	21107.6	18795.6	26132.1	123.741	70.3383	41.0217	54.6751	56.204	110.993	8.48552	15.4178	31.0995	140.683	15.5262	0	0	25.4385	6.60143	30.6849	105.517
ENSBTAG00000000644	31.5443	28.0713	29.5166	1001.32	827.749	694.957	1.72658	1.77486	1.93592	1.54282	2.10243	1.94372	2.05878	0	0	4.17045	1.95681	3.96086	0.786792	1.68828
ENSBTAG00000051765	73.9037	85.4708	149.223	4.8845	0	7.23913	59.8548	62.7119	36.1373	2.31423	6.30728	10.3665	2.74504	0	0	0	1.30454	3.96086	9.44151	11.8179
ENSBTAG00000054765	0	0.837949	0	1.62817	3.05818	4.82609	1.15105	4.73297	0	2.31423	4.90566	1.94372	16.4702	0	0	0	7.82724	5.94129	4.72075	7.59725
ENSBTAG00000008700	0	0	0	56.9858	43.834	0	7.48185	4.14135	1.29062	1.54282	8.4097	9.71859	8.23511	0	0	0	3.26135	3.30072	3.14717	1.68828
ENSBTAG00000053103	426.298	262.697	401.754	213.29	80.5322	67.5652	34.5316	18.3403	15.4874	17.7425	47.655	21.3809	8.92136	816.677	863.105	204.352	13.6977	7.92172	7.86792	9.28552
ENSBTAG00000015854	11.7164	14.2451	12.2986	3.25633	0	7.23913	0	0	0.645308	0	2.10243	0	0	24.8419	0	0	0	0	0	0
ENSBTAG00000050058	164.931	106.838	86.9101	0	5.09697	0	0	0	0.645308	0	0	0	0	0	0	0	0	0	0	0
ENSBTAG00000015145	12827.7	14165.5	15438	1245.55	1066.29	50.6739	414.955	416.502	651.761	425.048	157.682	249.444	1070.56	1347.67	41.4435	1476.34	76.9679	248.874	416.213	1351.47
ENSBTAG00000015147	6059.2	6229.73	6079.61	2736.95	6066.42	1076.22	130.069	146.722	125.835	18.5139	144.367	92.6506	651.946	419.207	185.595	154.307	15.6545	5.28114	173.881	694.726
ENSBTAG00000047528	0	0	0	0	0	0	2.30211	0.591622	0	1.54282	2.80323	10.3665	2.05878	0	0	0	16.959	9.242	3.14717	2.53242
ENSBTAG00000017405	0	0	0	0	0	2.41304	20.719	10.6492	10.3249	10.7998	6.30728	6.47906	7.54885	0	0	0	26.0908	15.1833	4.72075	5.90897
ENSBTAG00000021594	3.60506	0	4.91944	65.1266	264.023	217.174	1401.41	1337.06	1052.5	1184.89	290.135	544.241	327.345	24.8419	641.473	0	609.872	802.074	380.021	285.319
ENSBTAG00000050352	0.901264	0	0	11.3972	0	0	6.90632	7.69108	12.2609	6.17129	7.70889	5.18325	6.86259	21.7366	0	0	6.5227	11.8826	9.44151	3.37655
ENSBTAG00000021591	0	0	0	0	9.17455	4.82609	5.75527	4.73297	9.03431	8.48552	0.700808	7.77487	6.17633	0	0	0	9.13178	7.26157	3.93396	3.37655
ENSBTAG00000032733	2.70379	2.93282	0.819907	1.62817	14.2715	31.3696	14.9637	15.9738	22.5858	20.0567	21.0243	6.47906	10.9801	0	1.80189	0	9.13178	15.8434	11.8019	13.5062
ENSBTAG00000019131	0	0	0	48.845	3.05818	33.7826	278.555	282.795	121.963	189.767	17.5202	40.8181	52.8419	3.10523	0	4.17045	215.249	263.397	43.2736	32.0773
ENSBTAG00000008091	21.6303	13.4072	13.9384	11.3972	28.5431	4.82609	158.27	159.146	117.446	123.426	55.3639	88.1152	104.998	34.1576	84.6888	12.5114	70.4452	89.7795	106.217	104.673
ENSBTAG00000018071	0.901264	0.837949	2.45972	1.62817	25.4849	33.7826	2.30211	5.91622	20.0046	4.62847	2.80323	14.2539	6.86259	40.3681	0	0	15.0022	8.58186	15.7358	10.9738
ENSBTAG00000007281	10.8152	25.5574	21.3176	24.4225	14.2715	7.23913	233.664	192.277	265.222	226.795	185.013	254.627	172.251	37.2628	21.6227	100.091	228.947	211.906	122.74	118.179
ENSBTAG00000021035	11554.2	12637.5	12628.2	126.997	53.0085	103.761	325.748	327.758	731.134	116.483	36.442	58.3116	465.97	211.156	59.4624	279.42	36.5271	79.2172	115.658	124.088
ENSBTAG00000003604	1072.5	1235.97	1493.87	366.337	430.185	123.065	193.953	227.183	111.638	45.5133	58.1671	115.975	93.3312	6.21047	0	0	81.5338	130.708	91.2679	76.8166
ENSBTAG00000003806	380.334	506.121	518.181	151.419	73.3964	31.3696	187.622	170.387	154.229	28.5422	15.4178	17.4935	16.4702	3.10523	1.80189	8.3409	22.1772	20.4644	14.9491	24.48
ENSBTAG00000021481	0.901264	0.837949	5.73935	27.6788	2.03879	14.4783	1290.91	1266.66	2046.27	1598.36	714.825	850.053	834.491	3.10523	219.831	104.261	752.72	1164.49	579.866	563.884
ENSBTAG00000001599	14.4202	16.34	31.9764	0	0	0	744.732	754.317	282.645	309.336	247.385	504.719	324.6	18.6314	0	158.477	229.599	236.991	279.311	362.135
ENSBTAG00000032456	0	0	0	94.4336	72.377	89.2826	2.87763	1.18324	0.645308	1.54282	8.4097	3.23953	1.37252	186.314	1425.3	746.511	3.91362	0	2.36038	2.53242
ENSBTAG00000050122	474.065	418.136	653.466	37.4478	22.4267	69.9783	10.3595	7.69108	5.80777	10.7998	44.8517	50.5367	44.6068	80.7361	64.8681	41.7045	47.6157	34.3274	33.0453	45.5835
ENSBTAG00000008592	221.711	258.926	257.451	0	0	0	0.575527	0.591622	1.29062	3.08564	4.20485	0	3.43129	0	0	0	0.65227	1.98043	1.57358	5.06483
ENSBTAG00000020060	2205.39	2559.1	1911.2	231.199	306.838	424.696	2490.3	2916.1	140.677	928.779	53.2614	113.384	60.3908	680.046	320.736	663.102	948.401	625.816	283.245	99.6083
ENSBTAG00000008373	501.103	478.888	560.816	148.163	60.1443	89.2826	52.9485	63.8951	117.446	104.912	42.7493	51.8325	36.3717	99.3675	34.2359	79.2386	67.1838	53.4716	55.8622	43.0511
ENSBTAG00000006720	6846	7356.77	9478.94	0	1.01939	31.3696	0.575527	1.77486	1.93592	4.62847	4.20485	1.29581	0	9.3157	1.80189	0	0	1.98043	0	0
ENSBTAG00000035013	0	0.837949	0	0	0	4.82609	7.48185	18.3403	3.87185	0.771411	11.2129	56.3678	21.9603	12.4209	1.80189	0	24.7863	22.4449	40.9132	43.8952
ENSBTAG00000007909	12939.5	11278	18486.4	143.279	79.5128	77.2174	797.105	810.521	1652.63	1440.22	1187.87	1868.56	2143.19	943.991	145.953	688.125	562.257	991.535	1383.18	1454.45
ENSBTAG00000046509	194.673	258.926	321.403	4.8845	27.5237	41.0217	31.0785	39.6386	11.6155	10.0283	23.8275	27.2121	72.0572	161.472	1036.09	996.738	9.13178	35.6477	15.7358	16.8828
ENSBTAG00000004849	50.4708	61.5892	70.512	1579.32	1527.05	1597.44	706.172	807.563	756.301	768.325	904.744	935.576	1082.23	1745.14	603.633	996.738	282.433	369.68	734.864	817.126
ENSBTAG00000040131	1466.36	1556.07	1066.7	348.427	349.652	1155.85	365.46	366.805	67.7573	70.1984	171.698	110.144	87.1549	624.152	1452.32	1338.72	109.581	55.452	332.026	329.214
ENSBTAG00000015067	0	0	0	0	0	0	0.575527	0	2.58123	3.08564	4.90566	3.88744	2.05878	0	0	0	5.87043	1.98043	2.36038	3.37655
ENSBTAG00000011500	113.559	152.088	153.323	17.9098	12.2327	9.65218	0.575527	1.18324	2.58123	2.31423	4.90566	3.88744	2.05878	0	0	0	4.56589	2.64057	0	0.844138
ENSBTAG00000015961	6.30885	16.34	15.5782	174.214	80.5322	7.23913	115.681	131.932	47.7528	33.1707	134.555	95.2422	216.172	0	0	87.5795	70.4452	83.178	132.968	165.451
ENSBTAG00000018881	0	0	0	3.25633	7.13576	24.1304	131.22	172.753	232.956	431.99	330.782	485.93	155.781	18.6314	0	0	273.301	431.734	130.608	106.361
ENSBTAG00000011327	3746.56	3812.25	4627.55	35.8196	24.4655	12.0652	281.433	313.559	1798.47	1822.07	353.908	373.194	815.962	102.473	133.34	0	308.524	1686.67	95.9887	219.476
ENSBTAG00000019617	284.8	314.231	59.0333	0	0	0	8.6329	3.54973	4.51716	0	1.40162	0	0.686259	86.9466	113.519	8.3409	1.95681	0.660143	4.72075	2.53242
ENSBTAG00000049434	4.50632	0.837949	0	170.957	47.9116	14.4783	22.4455	23.0732	14.1968	4.62847	27.3315	25.9162	64.5083	0	0	0	11.0886	7.26157	27.5377	43.0511
ENSBTAG00000014299	3937.62	4302.45	5675.39	1024.12	668.723	533.283	1121.7	1240.04	520.764	285.422	459.73	679.654	1078.8	18.6314	191	150.136	260.908	337.333	564.13	892.254
ENSBTAG00000014291	515.523	567.291	715.779	35.8196	11.2133	16.8913	4.60422	4.73297	3.87185	3.08564	11.2129	3.23953	54.9007	74.5256	5.40567	33.3636	3.26135	3.30072	11.8019	21.9476
ENSBTAG00000047879	3.60506	4.60872	6.55925	0	8.15516	101.348	66.1856	62.1203	14.8421	12.3426	65.1752	149.666	183.917	3.10523	43.2454	20.8523	26.0908	22.4449	81.0396	111.426
ENSBTAG00000015459	0	0	0	39.076	2.03879	0	34.5316	24.2565	21.2952	6.17129	9.81132	12.9581	26.0778	0	0	0	13.0454	23.105	6.29434	9.28552
ENSBTAG00000015380	7.21011	5.02769	0	138.394	23.4461	57.9131	24.1721	26.0313	60.659	40.8848	62.372	0	22.6465	136.63	10.8113	120.943	28.0476	40.2687	58.2226	21.1035
ENSBTAG00000001981	1400.56	1227.59	1964.5	0	0	2.41304	34.5316	30.7643	96.7962	8.48552	18.221	18.1414	31.5679	21.7366	1.80189	0	43.7021	46.21	12.5887	35.4538
ENSBTAG00000000283	4412.59	4834.96	6149.3	6.51266	0	2.41304	207.765	228.958	193.592	24.6852	47.655	34.9869	29.5091	0	0	0	39.1362	15.1833	12.5887	28.7007
ENSBTAG00000001842	9.01264	4.60872	13.9384	29.307	35.6788	2.41304	637.108	779.166	488.498	323.221	442.21	641.427	338.326	1083.73	2082.99	1972.62	600.741	407.308	582.226	476.094
ENSBTAG00000037673	203.686	205.716	232.853	0	4.07758	2.41304	78.2717	81.6438	71.6292	32.3993	25.2291	29.8037	28.1366	0	0	0	0	11.2224	13.3755	0
ENSBTAG00000013014	0	0	0	0	1.01939	2.41304	13.8126	7.09946	75.501	20.0567	4.90566	13.606	10.9801	0	0	0	63.9225	73.936	11.0151	10.9738
ENSBTAG00000015470	9.01264	1.25692	0	0	0	0	5.75527	8.87432	7.7437	8.48552	8.4097	13.606	52.1557	0	0	0	21.5249	23.7651	9.44151	27.0124
ENSBTAG00000018806	45.0632	39.8026	86.0902	400.529	529.066	320.935	1130.91	1281.45	1361.6	1204.94	929.973	1149.39	1280.56	214.261	230.642	108.432	966.012	1081.31	709.687	986.798
ENSBTAG00000018804	13.519	10.8933	4.09953	162.817	28.5431	16.8913	639.986	596.946	1886.24	1716.39	1051.91	1688.44	697.239	15.5262	10.8113	29.1932	1004.5	1531.53	489.385	300.513
ENSBTAG00000012962	6082.63	5946.92	8183.49	1600.49	1325.21	1611.91	1176.38	1148.34	1265.45	1410.14	963.612	1265.36	1052.72	568.258	1944.24	792.386	2149.88	1274.08	785.219	823.035
ENSBTAG00000051851	0.901264	0	0	0	1.01939	0	13.8126	12.4241	3.87185	4.62847	0.700808	6.47906	2.74504	0	0	0	6.5227	8.58186	2.36038	1.68828
ENSBTAG00000001135	1.80253	0	0	3.25633	20.3879	7.23913	21.2945	18.9319	21.2952	16.971	17.5202	6.47906	4.80381	15.5262	0	0	7.82724	1.98043	8.65471	5.06483
ENSBTAG00000008467	24.3341	31.0041	22.9574	113.972	115.192	183.391	66.1856	72.1778	80.6635	64.0271	137.358	99.7775	126.272	810.466	2938.88	759.022	333.31	328.751	184.896	157.854
ENSBTAG00000005439	822.854	762.114	794.49	13.0253	26.5043	28.9565	82.8759	81.6438	104.54	62.4843	119.137	106.905	65.1946	6.21047	12.6132	0	144.804	121.466	99.9226	92.8552
ENSBTAG00000053831	0	0.837949	0	0	4.07758	0	4.60422	4.73297	3.22654	0.771411	7.70889	5.18325	16.4702	31.0523	0	29.1932	20.2204	5.28114	1.57358	8.44138
ENSBTAG00000014530	0	0.418974	0	8.14083	12.2327	24.1304	134.098	154.413	345.885	463.618	58.8679	42.7618	151.663	117.999	1.80189	221.034	142.847	110.904	86.5471	119.868
ENSBTAG00000048635	22.5316	27.2333	27.0569	0	0	0	5.17974	5.32459	0.645308	0	0.700808	0	0	0	0	20.8523	0	0	0	0
ENSBTAG00000005990	710.196	743.679	853.523	307.723	59.1249	161.674	54.6751	44.3716	57.4324	60.1701	35.7412	50.5367	37.058	0	0	4.17045	35.8749	93.7403	20.4566	20.2593
ENSBTAG00000007773	1148.21	1518.78	724.797	0	0	0	8.05738	10.6492	7.7437	4.62847	4.90566	1.29581	38.4305	316.734	5.40567	4.17045	2.60908	6.60143	6.29434	22.7917
ENSBTAG00000017655	328.06	347.749	218.095	0	0	0	0	0	0	0	1.40162	0	0	117.999	0	0	0	0	0	0
ENSBTAG00000004591	0.901264	0.418974	0.819907	0	0	0	97.264	105.9	71.6292	30.8564	1.40162	1.94372	0	0	0	0	11.7409	5.94129	12.5887	10.1297
ENSBTAG00000031461	182.957	176.807	84.4504	555.204	1054.05	781.826	165.752	139.031	76.1464	111.855	14.717	3.23953	18.529	608.626	477.501	362.829	3.26135	5.94129	3.93396	7.59725
ENSBTAG00000031358	137.893	199.432	145.943	0	0	0	42.589	44.9632	80.0182	69.427	4.20485	8.42278	16.4702	9.3157	0	0	7.82724	10.5623	27.5377	14.3504
ENSBTAG00000044125	0	0.418974	0	55.3576	56.0667	55.5	13.2371	15.9738	16.778	24.6852	7.70889	6.47906	15.784	74.5256	21.6227	4.17045	9.78405	4.621	36.1924	20.2593
ENSBTAG00000020344	4.50632	2.09487	2.45972	65.1266	11.2133	7.23913	32.2295	26.623	16.778	21.5995	42.7493	31.0995	30.1954	93.157	7.20756	41.7045	14.3499	29.0463	22.817	33.7655
ENSBTAG00000048808	0	0	0	0	0	0	2.87763	1.77486	3.87185	2.31423	2.10243	0	7.54885	0	0	0	2.60908	1.98043	3.93396	5.06483
ENSBTAG00000004190	6181.77	6451.79	3355.88	257.25	301.741	96.5218	1197.1	1205.72	1040.88	879.409	257.898	230.007	769.982	530.995	1709.99	729.829	170.895	283.201	567.277	570.638
ENSBTAG00000018010	33.3468	40.2215	45.9148	0	1.01939	0	1.15105	1.18324	0	0.771411	1.40162	1.29581	0	43.4733	81.0851	16.6818	0	0	0.786792	0.844138
ENSBTAG00000003245	931.006	1096.46	1159.35	301.211	110.095	188.217	128.918	118.916	172.297	155.825	176.604	155.497	125.585	748.362	360.378	196.011	185.245	192.102	198.272	300.513
ENSBTAG00000027321	15.3215	7.54154	8.19907	161.188	417.952	376.435	275.677	336.041	327.171	209.052	105.822	23.9725	139.997	1583.67	1252.31	750.681	99.7973	106.283	185.683	124.088
ENSBTAG00000001393	164.931	174.293	89.3698	937.823	1145.8	1459.89	1202.85	1220.52	1116.38	1078.43	1045.61	516.381	1003.31	2148.82	2884.83	1851.68	840.124	778.309	1144	1018.88
ENSBTAG00000002028	706.591	756.249	167.261	231.199	533.144	489.848	56.4016	52.6543	70.3386	63.2557	56.7655	7.12697	34.9992	530.995	353.171	258.568	36.5271	56.1122	57.4358	76.8166
ENSBTAG00000042357	1.80253	0	0	45.5886	5.09697	79.6305	2.87763	4.14135	4.51716	3.85706	4.20485	0	6.86259	55.8942	1.80189	100.091	3.91362	10.5623	3.14717	5.06483
ENSBTAG00000005805	0	0	0	0	0	9.65218	4.60422	9.46594	2.58123	6.17129	22.4259	8.42278	19.2152	27.9471	106.312	0	20.8726	7.92172	12.5887	32.0773
ENSBTAG00000003724	0	0	0	74.8956	113.153	86.8696	0.575527	3.54973	1.29062	0.771411	4.20485	0	2.05878	2456.24	5960.65	3348.87	1.30454	1.98043	2.36038	5.90897
ENSBTAG00000024269	88.3239	119.827	69.6921	804.314	839.981	745.631	1810.61	1938.74	2858.71	1754.19	971.321	849.405	1522.12	164.577	700.935	350.318	406.364	739.36	426.441	422.069
ENSBTAG00000020856	0	0	0	9.76899	137.618	7.23913	159.421	167.429	184.558	289.279	151.375	3.88744	79.606	96.2623	304.519	37.5341	163.72	139.29	143.983	75.9725
ENSBTAG00000000900	1111.26	1141.29	958.471	17.9098	9.17455	19.3044	160.572	174.528	220.05	185.91	63.0728	71.9176	132.448	40.3681	93.6983	16.6818	95.8837	153.153	77.8924	124.932
ENSBTAG00000038625	0	0	0	0	1.01939	0	2.87763	5.91622	2.58123	0.771411	4.20485	0	6.86259	0	0	4.17045	0.65227	0.660143	0.786792	2.53242
ENSBTAG00000048959	0	0	0	0	0	0	3.45316	6.50784	4.51716	3.85706	5.60647	0.647906	15.0977	0	0	0	5.21816	4.621	11.0151	9.28552
ENSBTAG00000015060	0.901264	0	1.63981	174.214	214.073	147.196	11.5105	10.6492	20.0046	26.9994	22.4259	7.77487	13.7252	437.838	407.227	162.648	3.26135	4.621	16.5226	29.5448
ENSBTAG00000016712	42.3594	50.6959	2.45972	1.62817	0	0	0.575527	1.18324	1.29062	0	0	0	1.37252	3.10523	0	0	0	0.660143	0	0.844138
ENSBTAG00000052722	528.141	463.386	473.906	0	15.2909	0	20.1434	21.2984	11.6155	16.1996	21.7251	4.53534	54.2144	0	5.40567	0	8.47951	14.5231	17.3094	21.1035
ENSBTAG00000034776	990.489	957.356	645.267	3.25633	16.3103	4.82609	170.931	176.895	96.1509	108.769	181.509	80.3404	258.033	24.8419	91.8964	58.3863	47.6157	79.8773	158.932	194.996
ENSBTAG00000013778	0	0	0	0	0	0	5.17974	3.54973	5.80777	12.3426	4.20485	0.647906	4.80381	0	0	0	0.65227	4.621	0.786792	3.37655
ENSBTAG00000016982	66.6936	80.0241	24.5972	29.307	19.3685	60.3261	5.17974	5.91622	8.389	6.9427	5.60647	0.647906	5.49007	0	0	0	4.56589	3.30072	6.29434	0
ENSBTAG00000046773	0.901264	0.418974	3.27963	903.632	1459.77	1179.98	32.805	33.7224	12.9062	9.25693	25.2291	9.71859	17.1565	99.3675	535.161	283.591	10.4363	13.2029	8.65471	3.37655
ENSBTAG00000052027	0	1.6759	1.63981	0	0	2.41304	0.575527	1.18324	3.22654	5.39988	7.00808	6.47906	6.17633	0	0	0	19.5681	12.5427	2.36038	1.68828
ENSBTAG00000053482	2.70379	1.25692	0	3.25633	0	0	10.935	6.50784	12.9062	2.31423	4.20485	7.77487	19.9015	0	0	0	11.7409	7.92172	11.8019	9.28552
ENSBTAG00000015902	363.21	372.468	135.285	359.825	235.48	393.326	1.15105	0	3.22654	8.48552	2.10243	0	0	866.36	1636.12	1096.83	0	0	0	0
ENSBTAG00000021752	1530.35	1615.98	388.636	231.199	112.133	33.7826	273.375	313.559	323.299	251.48	81.2938	25.9162	149.604	145.946	10.8113	45.875	180.027	143.251	112.511	113.115
ENSBTAG00000008921	9651.64	8966.89	2663.88	53.7295	73.3964	103.761	93.8109	78.6857	50.334	56.313	67.9784	17.4935	194.211	198.735	347.765	246.057	35.2226	60.073	104.643	201.749
ENSBTAG00000017411	2.70379	5.02769	9.01897	42.3323	28.5431	7.23913	118.559	177.486	30.3295	15.4282	39.9461	105.609	101.566	3.10523	0	0	30.6567	35.6477	130.608	141.815
ENSBTAG00000007309	0	0	0	0	0	0	9.78396	3.54973	5.16246	1.54282	11.2129	7.77487	7.54885	3.10523	0	0	3.26135	5.94129	0.786792	11.8179
ENSBTAG00000050685	0.901264	2.51385	0.819907	0	0	0	93.2354	92.8846	218.759	155.825	42.7493	12.9581	69.3121	0	0	0	50.2248	73.2759	52.7151	35.4538
ENSBTAG00000053587	5.40759	3.77077	9.01897	3.25633	0	0	203.161	204.701	310.393	258.423	81.2938	119.863	144.801	0	0	0	125.888	143.911	101.496	71.7518
ENSBTAG00000001326	0	0	0	40.7041	108.056	16.8913	15.5392	14.1989	10.3249	10.0283	4.20485	0	4.80381	242.208	81.0851	175.159	35.8749	24.4253	0.786792	9.28552
ENSBTAG00000019192	0	0	0	29.307	29.5625	284.739	16.6903	18.9319	7.7437	16.971	22.4259	47.9451	15.0977	114.894	118.925	571.352	24.7863	12.5427	47.9943	35.4538
ENSBTAG00000000965	0	0	0	0	2.03879	0	14.9637	10.6492	11.6155	14.6568	2.80323	5.83116	2.74504	9.3157	36.0378	0	34.5703	15.8434	16.5226	9.28552
ENSBTAG00000055278	659.725	590.335	720.698	0	0	0	46.0422	42.5967	122.609	57.0844	8.4097	5.83116	69.3121	9.3157	23.4246	0	13.6977	31.0267	16.5226	21.9476
ENSBTAG00000009338	0	0.418974	0	0	0	2.41304	15.5392	14.1989	10.3249	20.0567	4.20485	5.83116	7.54885	3.10523	9.00945	0	15.6545	12.5427	3.14717	3.37655
ENSBTAG00000001343	121.671	82.5379	20.4977	439.605	519.891	101.348	700.992	676.815	1000.87	832.353	520.701	156.793	699.984	360.207	223.434	87.5795	562.257	522.833	888.288	731.024
ENSBTAG00000012182	4.50632	4.60872	2.45972	0	4.07758	16.8913	274.526	308.826	82.5994	141.94	109.326	119.215	94.7037	0	0	0	71.0974	83.178	120.379	189.087
ENSBTAG00000054533	3593.34	3829.01	1864.47	237.712	413.874	410.217	142.731	153.23	98.7321	119.569	89.7035	44.7055	190.094	1235.88	1327.99	1071.81	41.093	54.7919	120.379	197.528
ENSBTAG00000013860	1522.24	1426.61	1716.06	696.855	1174.34	567.065	705.02	946.594	276.192	145.025	160.485	126.99	347.247	1981.14	10560.9	1776.61	103.711	162.395	143.983	285.319
ENSBTAG00000011091	3.60506	0	0	58.6139	80.5322	33.7826	27.0498	33.7224	41.2997	12.3426	6.30728	4.53534	4.80381	0	0	0	28.6999	30.3666	8.65471	1.68828
ENSBTAG00000008636	756.161	941.854	680.523	0	9.17455	19.3044	155.392	141.989	25.8123	15.4282	27.3315	3.88744	34.3129	46.5785	3.60378	0	0.65227	2.64057	96.7754	147.724
ENSBTAG00000005909	1997.2	2487.45	1843.97	693.598	834.884	579.131	490.349	465.015	412.352	295.45	138.059	148.371	409.697	353.997	416.237	500.454	151.327	178.899	405.985	572.326
ENSBTAG00000030749	7.21011	6.70359	12.2986	612.19	482.174	320.935	105.897	127.79	138.741	81.7696	65.1752	27.2121	28.1366	1058.89	1733.42	1935.09	63.2702	47.5303	45.634	27.8566
ENSBTAG00000050297	0	0	0	35.8196	24.4655	24.1304	7.48185	9.46594	0	0.771411	13.3154	6.47906	0	3.10523	0	4.17045	8.47951	4.621	24.3906	11.8179
ENSBTAG00000030686	0.901264	0.837949	1.63981	97.6899	79.5128	267.848	142.155	159.146	143.258	108.769	91.1051	75.1571	91.9587	74.5256	12.6132	66.7272	84.7951	89.1193	74.7453	72.5959
ENSBTAG00000008501	0	0	0	0	0	0	81.7248	89.9265	24.5217	14.6568	137.358	451.591	51.4694	0	5.40567	0	156.545	73.936	91.2679	104.673
ENSBTAG00000050481	0	0	0	0	0	14.4783	124.889	143.172	34.2013	20.0567	122.641	364.771	79.606	18.6314	0	0	125.236	38.9484	164.44	207.658
ENSBTAG00000014382	0	2.51385	2.45972	8.14083	13.2521	0	51.2219	53.2459	7.7437	3.85706	188.517	88.1152	8.23511	3.10523	0	54.2159	20.2204	11.2224	29.1113	27.0124
ENSBTAG00000050217	0	0	0	0	0	0	23.0211	37.8638	76.7917	48.5989	2.10243	0	2.74504	0	0	0	2.60908	5.28114	3.93396	0.844138
ENSBTAG00000051542	1.80253	0	0	19.538	4.07758	16.8913	20.1434	21.89	34.8466	27.7708	42.0485	29.1558	17.1565	136.63	28.8302	12.5114	25.4385	30.3666	16.5226	31.2331
ENSBTAG00000051904	0	0	0	22.7943	12.2327	4.82609	1.72658	2.36649	7.7437	6.17129	1.40162	2.59162	0.686259	242.208	178.387	62.5568	0	1.98043	2.36038	5.90897
ENSBTAG00000053766	4.50632	0.418974	0.819907	16.2817	0	0	16.6903	29.5811	39.3638	33.1707	31.5364	35.6348	19.9015	3.10523	0	25.0227	26.0908	28.3862	18.0962	13.5062
ENSBTAG00000030671	0	1.6759	0	903.632	923.572	1573.3	325.748	371.538	238.764	172.025	280.323	142.539	155.781	1158.25	1659.54	717.318	244.601	158.434	325.732	189.087
ENSBTAG00000004037	1396.06	1427.45	2074.36	284.929	333.342	323.348	1553.92	2183.68	269.093	107.226	156.981	110.792	194.211	43.4733	3.60378	104.261	797.074	195.402	170.734	168.828
ENSBTAG00000004381	0	0	0.819907	493.334	89.7068	96.5218	3.45316	4.14135	1.29062	0	7.70889	1.94372	4.11755	46.5785	102.708	66.7272	0	0.660143	0	7.59725
ENSBTAG00000013802	0.901264	0	0	4.8845	2.03879	21.7174	377.546	405.261	571.743	517.617	222.857	172.991	343.129	99.3675	448.671	333.636	91.3178	198.043	78.6792	129.997
ENSBTAG00000009314	0	0	0	102.574	84.6098	156.848	0.575527	0	3.87185	3.08564	5.60647	0	3.43129	319.839	261.274	354.488	1.30454	5.28114	0	0.844138
ENSBTAG00000018747	1.80253	1.25692	0	52.1013	32.6206	2.41304	39.1358	53.2459	45.8169	28.5422	53.2614	36.2827	9.60762	80.7361	37.8397	37.5341	37.1794	29.7064	49.5679	27.8566
ENSBTAG00000046583	69.3974	73.7395	135.285	0	0	0	0	0.591622	0	0	0	0	1.37252	0	0	0	0	0.660143	0	4.22069
ENSBTAG00000044141	6.30885	7.54154	4.09953	14.6535	1.01939	2.41304	2.87763	0	3.22654	0	0	0	0	0	0	0	0.65227	0	0	0
ENSBTAG00000009526	2785.81	2805.45	2160.45	2121.5	2054.08	1380.26	729.193	718.82	503.34	309.336	388.949	246.204	360.286	3120.76	3861.45	2235.36	530.948	498.408	416.213	379.018
ENSBTAG00000026032	6.30885	5.02769	0	1121.81	1609.62	3291.39	32.805	60.937	120.673	152.739	89.0027	74.5092	176.369	3409.55	4059.66	3277.98	0	4.621	43.2736	14.3504
ENSBTAG00000044107	0	0	0	13.0253	15.2909	7.23913	41.4379	43.1884	18.0686	16.971	15.4178	47.2971	20.5878	0	0	0	44.3544	40.2687	37.766	16.0386
ENSBTAG00000002719	34.248	28.9092	36.8958	1677.01	2175.39	5506.57	1327.17	1278.49	1038.3	1852.93	1667.22	1978.71	2099.27	3558.6	2200.11	3561.57	1479.35	1418.65	1909.54	1922.95
ENSBTAG00000005337	13.519	15.0831	21.3176	21.1661	0	0	248.052	256.172	252.961	424.276	186.415	246.204	155.094	12.4209	48.651	41.7045	279.172	349.876	103.857	129.153
ENSBTAG00000002451	14.4202	14.6641	22.1375	68.3829	12.2327	21.7174	88.0556	92.293	26.4576	30.085	92.5067	156.145	56.9595	12.4209	28.8302	8.3409	114.8	33.0072	201.419	215.255
ENSBTAG00000054545	2296.42	2491.22	1375.8	200.264	353.73	183.391	656.101	709.354	671.766	347.135	318.868	186.597	462.538	2745.03	5153.41	2302.09	283.737	280.561	276.951	466.809
ENSBTAG00000011059	95.534	94.2692	74.6115	19.538	0	31.3696	10.935	10.0576	9.03431	13.8854	0	2.59162	2.05878	285.682	457.68	346.148	0.65227	3.96086	0	2.53242
ENSBTAG00000021046	0.901264	0	0.819907	0	0	9.65218	4.02869	11.2408	9.03431	14.6568	18.221	4.53534	0.686259	195.63	219.831	191.841	19.5681	9.242	1.57358	0
ENSBTAG00000009209	11.7164	17.1779	21.3176	30.9351	1.01939	19.3044	204.312	198.193	129.707	100.283	89.0027	204.09	72.7434	12.4209	0	0	39.7885	54.7919	121.953	92.8552
ENSBTAG00000054324	1603.35	1474.37	2382.65	0	0	2.41304	42.589	40.8219	35.4919	31.6279	135.957	146.427	67.9396	0	0	0	82.186	60.073	44.8472	85.258
ENSBTAG00000045643	32.4455	28.9092	46.7347	0	6.11637	4.82609	1.15105	1.18324	0	0	2.80323	5.18325	4.80381	0	0	0	0	0	0.786792	2.53242
ENSBTAG00000051070	25.2354	18.0159	32.7963	32.5633	4.07758	26.5435	0	0	0	0	1.40162	3.23953	0	24.8419	135.142	250.227	0	0	0	0
ENSBTAG00000051575	18.0253	8.37949	16.3981	84.6646	41.7952	38.6087	1.72658	0	0	0	2.10243	1.94372	2.05878	40.3681	3.60378	0	1.30454	0	1.57358	1.68828
ENSBTAG00000017844	71.1999	84.2138	35.256	680.573	1985.78	1418.87	554.808	586.889	540.768	799.953	514.393	160.033	474.891	7309.72	12474.5	5400.74	304.61	437.015	483.09	390.836
ENSBTAG00000005029	0	0.837949	0	1.62817	3.05818	0	107.048	129.565	125.19	151.197	23.8275	21.3809	164.016	0	1.80189	0	18.2636	5.94129	30.6849	14.3504
ENSBTAG00000019933	456.941	482.239	665.764	467.283	500.523	460.891	77.6961	75.1359	95.5056	106.455	85.4986	80.9883	100.88	195.63	873.917	316.954	149.37	89.7795	60.583	90.3228
ENSBTAG00000019901	49.5695	58.6564	83.6305	2364.1	1118.28	1995.59	1922.26	2067.72	1048.63	1312.17	992.345	1736.39	986.154	1530.88	1221.68	1426.29	1957.46	1640.46	1686.1	1505.94
ENSBTAG00000015346	427.199	504.864	340.261	4264.16	5641.33	18042.3	18396.7	17669.4	14089.7	24326.4	12510.1	11306.6	13411.6	2161.24	3284.85	1530.56	11718.7	11496.4	15523.4	13456.4
ENSBTAG00000017029	1.80253	4.18974	0	43.9605	20.3879	7.23913	4.60422	9.46594	15.4874	21.5995	11.9137	22.0288	27.4504	18.6314	0	16.6818	38.4839	42.2492	12.5887	16.8828
ENSBTAG00000011242	27.0379	28.9092	14.7583	131.881	128.444	96.5218	218.125	212.392	305.231	226.795	116.334	217.696	136.566	90.0518	28.8302	54.2159	238.079	277.92	118.019	90.3228
ENSBTAG00000011241	8.11138	2.51385	4.09953	120.484	84.6098	60.3261	58.7037	60.3454	74.2104	41.6562	39.2453	119.863	94.0175	173.893	84.6888	358.659	61.9657	48.1904	47.9943	87.7904
ENSBTAG00000012648	2.70379	3.77077	2.45972	35.8196	27.5237	82.0435	48.3443	41.4135	94.215	117.254	73.5849	49.2409	41.8618	3.10523	0	8.3409	67.1838	91.0997	38.5528	19.4152
ENSBTAG00000048658	0	0	0	0	1.01939	0	2.30211	0.591622	2.58123	0.771411	9.11051	9.71859	4.80381	0	0	0	22.1772	16.5036	10.2283	5.90897
ENSBTAG00000024137	47.767	49.439	69.6921	19.538	15.2909	28.9565	260.714	277.47	230.375	334.792	594.286	723.711	438.519	62.1047	27.0284	241.886	226.99	310.927	222.662	320.773
ENSBTAG00000039529	358.703	385.037	521.461	138.394	252.81	69.9783	8.6329	13.0157	18.7139	12.3426	30.8356	20.733	23.3328	117.999	3.60378	79.2386	27.3953	18.484	17.3094	24.48
ENSBTAG00000006128	4.50632	7.12256	16.3981	0	1.01939	2.41304	0	0	0.645308	0	2.10243	0	2.74504	0	0	0	0	0	0	1.68828
ENSBTAG00000006125	1067.1	1203.71	1538.14	214.918	142.715	178.565	256.685	272.738	147.776	148.882	153.477	218.344	185.976	984.359	124.33	646.42	261.56	241.612	159.719	222.853
ENSBTAG00000042645	0.901264	2.93282	3.27963	4.8845	2.03879	2.41304	13.8126	8.87432	1.93592	2.31423	12.6146	21.3809	8.92136	6.21047	1.80189	4.17045	20.8726	15.1833	6.29434	7.59725
ENSBTAG00000015280	131.585	131.139	182.019	700.111	559.648	668.413	1075.08	1004.57	1129.29	1059.15	802.426	1256.29	935.371	1276.25	1115.37	984.227	1003.84	1058.21	1174.68	1039.13
ENSBTAG00000011822	0	0	0	0	6.11637	0	0	1.18324	4.51716	2.31423	0	8.42278	2.05878	9.3157	1.80189	0	3.26135	1.32029	6.29434	3.37655
ENSBTAG00000008690	2924.6	2770.68	4077.4	8.14083	53.0085	0	51.2219	70.403	84.5354	489.075	73.5849	81.6362	59.0183	0	0	12.5114	695.32	252.175	17.3094	40.5186
ENSBTAG00000009819	213.6	243.005	300.906	4055.76	1477.1	1252.37	1631.04	1576.08	2009.49	1770.39	1849.43	3350.32	1941.43	3434.39	8787.82	10384.4	2067.7	1955.34	2295.07	2127.23
ENSBTAG00000003777	2.70379	0.837949	0	0	0	4.82609	61.0059	45.5549	20.0046	13.114	37.8437	35.6348	22.6465	0	0	0	9.78405	11.2224	10.2283	5.06483
ENSBTAG00000021547	0	0	0	3.25633	22.4267	14.4783	2.87763	2.36649	6.45308	3.08564	0.700808	0	0	34.1576	48.651	4.17045	1.30454	6.60143	3.93396	1.68828
ENSBTAG00000037555	0	0	0	0	0	0	17.2658	16.5654	1.93592	6.17129	8.4097	6.47906	2.05878	0	0	0	3.91362	1.32029	5.50755	9.28552
ENSBTAG00000017381	0	0	0	9.76899	1.01939	0	28.7763	25.4397	12.9062	33.1707	26.6307	38.2265	15.0977	0	0	0	19.5681	11.8826	12.5887	23.6359
ENSBTAG00000004585	13.519	10.8933	5.73935	43.9605	14.2715	77.2174	196.83	164.471	236.183	274.622	65.876	20.0851	95.39	37.2628	0	54.2159	67.1838	73.2759	60.583	58.2456
ENSBTAG00000017502	1.80253	0.418974	0	8.14083	14.2715	0	318.842	262.088	23.8764	52.456	103.72	360.236	93.3312	93.157	167.576	29.1932	120.018	110.244	275.377	156.166
ENSBTAG00000007195	0	0.418974	0	109.087	23.4461	7.23913	0.575527	0	1.29062	0	32.938	5.18325	2.74504	6.21047	63.0662	0	0.65227	0	0	0.844138
ENSBTAG00000020745	134.288	116.056	177.92	45.5886	15.2909	43.4348	11.5105	13.0157	17.4233	7.71411	33.6388	10.3665	19.9015	366.418	0	12.5114	1.30454	5.28114	18.883	27.0124
ENSBTAG00000024115	0	0	0	0	0	0	37.4092	48.513	79.3729	59.3987	72.1833	98.4817	82.3511	0	0	0	78.2724	146.552	29.8981	39.6745
ENSBTAG00000001629	243.341	225.408	336.982	110.715	42.8146	45.8478	59.8548	52.6543	57.4324	49.3703	58.1671	36.9306	39.1168	270.155	97.3021	233.545	30.6567	31.6869	32.2585	21.9476
ENSBTAG00000015113	801.224	735.719	1189.68	0	2.03879	0	71.9409	75.1359	30.9748	26.9994	50.4582	123.102	139.311	12.4209	0	8.3409	91.9701	77.2367	118.019	322.461
ENSBTAG00000002644	0	0	0.819907	24.4225	5.09697	0	55.2506	60.937	39.3638	18.5139	36.442	84.8757	17.1565	0	59.4624	0	65.8793	39.6086	34.6189	24.48
ENSBTAG00000018726	3.60506	18.4349	9.83888	135.138	16.3103	28.9565	94.9619	90.5181	93.5697	215.995	156.28	156.793	102.939	248.419	270.284	66.7272	554.43	340.634	84.1868	99.6083
ENSBTAG00000021922	1030.15	1111.96	1460.25	569.858	189.607	637.044	185.32	223.633	159.391	155.054	127.547	105.609	150.977	3319.5	8411.22	4896.11	83.4906	137.31	73.9585	87.7904
ENSBTAG00000020622	4.50632	2.09487	9.01897	63.4984	59.1249	24.1304	48.9198	55.0208	80.6635	77.9125	121.941	33.0432	29.5091	83.8413	23.4246	196.011	76.3156	143.911	8.65471	11.8179
ENSBTAG00000013054	1345.59	1516.27	1727.54	118.856	36.6982	79.6305	84.6025	86.9684	28.3936	38.5706	89.0027	94.5943	34.9992	2459.35	4009.21	2381.33	41.093	52.1513	48.7811	45.5835
ENSBTAG00000008688	9.91391	14.6641	21.3176	115.6	41.7952	91.6957	103.595	140.214	63.2402	33.1707	119.838	88.7631	46.6656	0	0	4.17045	123.931	136.65	51.9283	97.9201
ENSBTAG00000008023	339.777	369.116	435.37	45.5886	5.09697	7.23913	2.87763	1.77486	7.09839	4.62847	9.11051	5.18325	9.60762	3.10523	0	8.3409	11.7409	1.98043	18.883	15.1945
ENSBTAG00000051294	0	0	0	0	0	0	5.17974	6.50784	20.0046	11.5712	2.10243	3.88744	0.686259	0	0	54.2159	7.82724	10.5623	1.57358	4.22069
ENSBTAG00000012061	0	0	0	0	0	0	283.735	254.397	841.482	1012.09	139.461	382.265	147.546	58.9995	25.2265	58.3863	1577.19	1594.25	127.46	135.906
ENSBTAG00000046989	0	2.09487	1.63981	17.9098	1.01939	9.65218	121.436	105.309	65.8214	52.456	80.593	136.708	15.784	49.6838	0	4.17045	175.461	87.799	64.517	56.5573
ENSBTAG00000020510	0	3.77077	9.01897	146.535	0	2.41304	180.14	172.162	65.8214	91.0265	28.7331	79.0445	40.4893	3.10523	1.80189	0	138.934	177.578	43.2736	26.1683
ENSBTAG00000014326	146.906	131.558	223.015	976.899	1175.36	1433.35	1329.47	1224.66	1484.21	1384.68	1112.18	1433.17	1172.13	7045.78	17759.4	11606.4	1292.15	1297.84	1209.3	1116.8
ENSBTAG00000003837	0	0	0	6.51266	3.05818	2.41304	56.4016	31.3559	58.0777	84.0838	28.0323	23.3246	48.7244	6.21047	0	0	95.2314	111.564	28.3245	10.1297
ENSBTAG00000002583	2.70379	3.35179	0	8.14083	64.2219	19.3044	40.2869	33.1308	32.2654	33.9421	18.221	30.4516	24.7053	0	0	54.2159	14.3499	28.3862	10.2283	16.8828
ENSBTAG00000009269	0	0	0	0	0	0	226.182	237.24	321.363	226.795	89.0027	180.118	142.742	0	1.80189	4.17045	71.0974	209.925	102.283	127.465
ENSBTAG00000014358	726.419	699.268	1043.74	27.6788	27.5237	12.0652	146.184	133.706	100.023	56.313	87.6011	191.132	240.877	0	1.80189	0	41.093	66.0143	104.643	142.659
ENSBTAG00000010175	2135.1	2035.8	3017.26	30.9351	0	7.23913	24.1721	27.8062	48.3981	20.8281	9.11051	28.5079	41.1755	0	0	0	10.4363	13.863	13.3755	19.4152
ENSBTAG00000002826	75.7062	64.522	65.5925	895.491	870.563	3332.41	1099.83	1032.97	882.781	1639.25	1400.92	1125.41	1594.87	3263.6	2715.45	2085.23	941.226	1190.9	1376.89	1366.66
ENSBTAG00000013867	29.7417	29.7472	51.6541	9.76899	7.13576	0	159.996	131.34	116.155	104.912	234.771	326.545	284.797	0	0	8.3409	223.729	165.696	145.557	268.436
ENSBTAG00000012584	179.352	182.254	275.489	1245.55	933.766	769.761	10.935	20.1151	3.87185	3.08564	15.4178	36.9306	34.9992	90.0518	75.6794	325.295	3.91362	11.8826	23.6038	39.6745
ENSBTAG00000014596	0.901264	1.6759	0	1665.61	1253.86	1006.24	13.8126	11.8324	19.3592	20.8281	10.5121	9.07069	7.54885	149.051	259.472	145.966	11.7409	5.94129	0	5.06483
ENSBTAG00000020173	0	0	0.819907	392.388	467.902	328.174	97.264	110.042	210.37	77.9125	51.8598	64.7906	139.997	3.10523	73.8775	4.17045	95.2314	116.185	35.4057	39.6745
ENSBTAG00000044861	0	0	0.819907	47.2168	42.8146	67.5652	3.45316	1.18324	0.645308	1.54282	4.90566	5.18325	2.05878	111.788	0	8.3409	1.95681	1.32029	2.36038	1.68828
ENSBTAG00000021480	0	0	0	0	51.9891	4.82609	1.15105	0.591622	2.58123	3.85706	31.5364	1.94372	1.37252	12.4209	0	283.591	1.95681	2.64057	0	0
ENSBTAG00000026181	0	0	0	6823.64	5539.39	6148.44	35.6827	33.1308	65.1761	6.9427	74.2857	1.29581	0	1329.04	335.152	784.045	0	0	0	0
ENSBTAG00000024726	188.364	148.317	269.749	1299.28	1015.32	1715.67	1396.8	1290.92	1162.2	1111.6	1018.98	1556.92	1186.54	2912.71	3099.25	2318.77	1030.59	1219.94	1059.81	834.853
ENSBTAG00000014652	0.901264	1.6759	1.63981	8.14083	8.15516	4.82609	14.9637	19.5235	38.7185	65.5699	13.3154	22.0288	32.2542	0	0	0	33.2658	9.90215	3.14717	20.2593
ENSBTAG00000053153	1142.8	997.578	1673.43	16.2817	9.17455	12.0652	183.018	182.811	120.673	108.769	226.361	285.079	299.895	21.7366	0	0	145.456	328.091	191.977	102.141
ENSBTAG00000008898	0	0	0	11.3972	4.07758	2.41304	59.2793	56.7957	29.0389	13.8854	208.14	168.456	39.1168	3.10523	129.736	0	10.4363	6.60143	12.5887	13.5062
ENSBTAG00000013505	2.70379	1.25692	0	0	0	2.41304	33.9561	23.6649	37.4279	37.7991	19.6226	17.4935	21.274	0	0	0	9.13178	24.4253	20.4566	24.48
ENSBTAG00000018424	1825.06	2250.73	2312.14	0	0	0	396.538	357.931	129.062	101.055	72.8841	41.466	50.7832	0	0	0	39.1362	69.9752	54.2887	19.4152
ENSBTAG00000030190	115281	110221	173149	0	0	0	386.179	394.02	809.216	95.655	493.369	298.685	2084.85	9.3157	59.4624	0	25.4385	13.863	59.7962	60.778
ENSBTAG00000010676	10.8152	11.7313	3.27963	301.211	425.088	152.022	0	0.591622	0.645308	0	0	0	0	1664.41	1879.37	879.965	0.65227	0	0	0.844138
ENSBTAG00000011534	266.774	307.527	448.489	0	0	0	10.935	9.46594	7.7437	10.0283	4.90566	17.4935	0.686259	0	0	0	20.8726	9.242	7.08113	13.5062
ENSBTAG00000030208	20.7291	23.0436	40.1754	0	0	0	2.87763	4.73297	0.645308	0.771411	1.40162	3.23953	2.74504	0	1.80189	25.0227	0	7.92172	0	0.844138
ENSBTAG00000054800	0.901264	1.25692	0	0	0	0	61.0059	72.7694	24.5217	23.1423	43.4501	60.9032	48.7244	0	0	0	53.4861	118.166	12.5887	21.1035
ENSBTAG00000001879	183.858	195.242	291.887	9.76899	6.11637	2.41304	33.9561	22.4816	35.4919	38.5706	63.7736	29.8037	29.5091	15.5262	9.00945	4.17045	19.5681	55.452	25.9641	23.6359
ENSBTAG00000045948	9.91391	10.4744	14.7583	0	0	0	29.9274	23.0732	54.8512	30.8564	60.9703	83.5799	43.2343	0	16.217	0	78.9247	99.6816	71.5981	40.5186
ENSBTAG00000053696	15.3215	15.0831	26.237	0	1.01939	2.41304	70.2143	53.2459	211.661	218.309	124.043	121.158	54.9007	0	1.80189	0	157.849	225.109	80.2528	63.3104
ENSBTAG00000051719	0	1.6759	0.819907	0	1.01939	0	24.7477	17.157	16.1327	22.3709	7.70889	22.0288	6.86259	0	0	0	8.47951	7.92172	5.50755	7.59725
ENSBTAG00000011538	7.21011	7.96051	21.3176	3.25633	2.03879	4.82609	4741.19	5224.02	5465.76	5136.06	4981.35	8269.23	6560.63	12.4209	0	0	9217.23	8917.87	3745.13	4370.1
ENSBTAG00000014132	0.901264	6.28462	0	1.62817	8.15516	0	17.8413	15.9738	6.45308	1.54282	22.4259	41.466	6.17633	0	0	0	22.1772	9.242	24.3906	33.7655
ENSBTAG00000011543	82.9163	80.4431	95.1092	0	1.01939	0	0	1.18324	3.22654	0.771411	6.30728	3.23953	13.0389	0	0	0	0	0	0	0
ENSBTAG00000027770	1.80253	5.44667	0	79.7801	64.2219	31.3696	16.1148	14.7905	40.6544	23.9137	16.1186	1.29581	46.6656	62.1047	0	0	39.7885	45.5499	46.4207	40.5186
ENSBTAG00000037552	4.50632	2.51385	0	43.9605	12.2327	57.9131	8.05738	10.0576	13.5515	6.9427	15.4178	5.83116	29.5091	18.6314	0	0	20.8726	26.4057	22.0302	10.1297
ENSBTAG00000013256	269.478	266.468	209.896	164.445	20.3879	60.3261	35.1071	48.513	43.2356	24.6852	40.6469	19.4372	13.0389	1639.56	1515.39	525.477	10.4363	52.8114	19.6698	12.6621
ENSBTAG00000020792	0	0	0	249.109	50.9697	65.1522	1.72658	2.36649	1.93592	0.771411	0.700808	0.647906	4.80381	3.10523	0	8.3409	4.56589	2.64057	0.786792	3.37655
ENSBTAG00000018575	0	0	0	0	20.3879	2.41304	3.45316	2.36649	1.29062	0.771411	0.700808	0	7.54885	15.5262	0	12.5114	1.95681	0	4.72075	16.0386
ENSBTAG00000034985	4144.01	3600.25	4708.72	8.14083	18.3491	33.7826	136.975	163.879	98.0868	67.8842	462.534	165.216	169.506	37.2628	232.444	316.954	27.3953	86.4787	80.2528	251.553
ENSBTAG00000016931	16.2228	24.7195	28.6967	180.726	278.295	263.022	226.182	282.795	257.478	404.219	231.968	191.78	185.29	83.8413	0	654.761	170.242	289.803	149.491	209.346
ENSBTAG00000009852	2711	2380.61	2954.12	0	7.13576	19.3044	28.7763	31.9476	43.8809	49.3703	23.1267	51.1846	28.8229	46.5785	268.482	400.363	19.5681	28.3862	40.1264	23.6359
ENSBTAG00000054695	236.131	209.068	227.114	0	0	0	0.575527	0	0.645308	0.771411	0	5.83116	8.23511	0	0	8.3409	3.26135	2.64057	0	1.68828
ENSBTAG00000014003	0	0.418974	0	0	0	0	2.30211	7.09946	5.16246	0.771411	2.80323	0.647906	10.9801	24.8419	9.00945	0	10.4363	7.26157	7.08113	6.75311
ENSBTAG00000018694	36.0506	36.0318	33.6162	35.8196	23.4461	26.5435	558.837	635.993	1098.31	1078.43	1025.28	405.589	689.69	37.2628	0	29.1932	371.142	525.474	297.407	348.629
ENSBTAG00000002888	1398.76	1284.16	1777.56	166.073	69.3189	79.6305	102.444	119.508	211.661	232.195	111.429	103.017	188.721	630.363	619.85	1046.78	129.802	137.31	79.466	123.244
ENSBTAG00000018432	0.901264	2.09487	3.27963	3.25633	130.483	0	295.821	350.832	525.926	226.795	157.682	143.835	181.172	0	0	0	357.444	275.28	285.606	267.592
ENSBTAG00000027900	0	0.418974	0	6.51266	40.7758	62.7391	82.3003	99.984	67.112	42.4276	20.3234	4.53534	24.7053	68.3152	356.774	0	45.6589	20.4644	43.2736	36.298
ENSBTAG00000047203	0	0	0	0	120.289	0	27.6253	49.6962	42.5903	18.5139	25.2291	5.18325	7.54885	0	0	0	31.9612	11.2224	36.9792	17.7269
ENSBTAG00000014977	0.901264	0.837949	0.819907	83.0364	18.3491	9.65218	64.459	78.6857	110.993	72.5126	13.3154	18.7893	13.0389	1040.25	2454.17	679.784	54.1384	55.452	30.6849	36.298
ENSBTAG00000026966	0	0.418974	0	0	7.13576	0	21.2945	27.8062	24.5217	14.6568	11.9137	4.53534	30.8816	0	0	0	5.21816	16.5036	7.08113	11.8179
ENSBTAG00000005305	946.328	1052.04	338.621	0	0	0	0	0	0	0	0	0	0	0	0	0	0.65227	0	0	0
ENSBTAG00000011153	0	0	0	0	0	0	3.45316	8.87432	5.16246	7.71411	1.40162	0	23.3328	0	0	0	9.78405	9.90215	11.0151	12.6621
ENSBTAG00000001745	47047.8	54482.6	25180.2	208.405	230.383	45.8478	1338.1	1641.75	2714.81	1743.39	52.5606	69.9739	2434.16	3838.07	0	2773.35	480.071	139.29	479.156	1527.05
ENSBTAG00000003505	23883.5	29011.9	22260.5	0	15.2909	0	466.752	498.737	573.034	191.31	9.81132	31.0995	100.194	332.26	104.51	4.17045	18.2636	34.9876	35.4057	100.452
ENSBTAG00000007447	16818.5	19289.6	7000.36	4858.45	7874.83	10400.2	768.328	772.066	630.466	1177.94	1842.43	522.212	1686.14	25046.8	55280.2	22103.4	811.424	1124.88	1340.69	1595.42
ENSBTAG00000011245	570.5	588.24	647.726	330.518	405.719	475.37	33.3806	46.7381	145.194	141.168	97.4124	27.2121	94.0175	558.942	911.757	325.295	28.6999	101.662	27.5377	42.2069
ENSBTAG00000052916	48.6683	74.5774	23.7773	87.9209	25.4849	60.3261	2.30211	1.18324	15.4874	10.7998	12.6146	0	11.6664	416.101	0	12.5114	7.17497	11.8826	3.14717	13.5062
ENSBTAG00000019946	0	0	0	32.5633	97.8619	16.8913	721.135	757.867	871.166	1255.09	979.73	299.981	672.534	263.945	360.378	116.773	817.947	720.876	1203.01	1185.17
ENSBTAG00000010711	0.901264	0	0.819907	1.62817	0	0	17.8413	14.1989	14.8421	11.5712	3.50404	15.5497	10.9801	0	0	0	3.91362	6.60143	11.0151	5.06483
ENSBTAG00000010907	0	0.418974	0.819907	140.022	93.7843	91.6957	674.518	737.16	517.537	408.076	241.779	346.63	142.056	68.3152	16.217	125.114	312.437	276.6	165.226	183.178
ENSBTAG00000004337	8.11138	9.63641	15.5782	78.1519	44.8534	50.6739	460.422	598.721	451.07	292.365	220.054	623.286	419.304	0	133.34	70.8977	391.362	303.006	420.147	386.615
ENSBTAG00000019686	2.70379	2.51385	4.09953	9.76899	31.6012	4.82609	33.9561	43.1884	91.6337	14.6568	5.60647	22.6767	52.1557	0	0	0	7.82724	2.64057	39.3396	54.869
ENSBTAG00000018085	27.9392	15.921	15.5782	1849.6	2528.1	999	0	0.591622	0	0	0	0	0	2344.45	1675.76	2473.08	0	0	0	0
ENSBTAG00000013745	19653	20436.7	29427.3	6517.55	3576.04	6474.2	1747.3	2196.69	2229.54	1343.03	1523.56	1348.29	2900.13	214.261	12.6132	200.182	658.14	730.778	1151.86	2390.6
ENSBTAG00000015592	0	0	0	0	10.1939	2.41304	6.3308	5.32459	7.7437	3.08564	0	1.94372	0.686259	155.262	57.6605	250.227	10.4363	7.26157	1.57358	5.90897
ENSBTAG00000001562	2.70379	1.25692	0	138.394	117.23	229.239	17.2658	22.4816	10.9702	23.1423	8.4097	18.1414	4.11755	37.2628	1.80189	87.5795	13.6977	12.5427	10.2283	12.6621
ENSBTAG00000009238	376.728	409.338	429.631	27.6788	13.2521	74.8044	28.7763	32.5392	42.5903	0.771411	31.5364	38.8744	37.7442	0	3.60378	0	8.47951	20.4644	29.1113	23.6359
ENSBTAG00000012149	269.478	298.729	290.247	0	0	2.41304	9.78396	6.50784	20.0046	0	25.9299	25.2683	37.7442	34.1576	0	0	10.4363	9.242	7.86792	16.8828
ENSBTAG00000053232	36.0506	23.8815	50.0143	0	2.03879	0	0	0	0	0	3.50404	0	0	0	0	0	0	0	0	0
ENSBTAG00000005606	105.448	146.222	187.759	9.76899	33.64	12.0652	3.45316	8.2827	6.45308	0	4.90566	11.6623	17.8427	0	0	0	5.87043	5.28114	3.14717	14.3504
ENSBTAG00000003278	80.2125	95.1072	76.2513	278.416	198.782	190.63	18.9924	19.5235	11.6155	0	11.2129	11.0144	2.05878	0	82.887	4.17045	0.65227	3.30072	0	2.53242
ENSBTAG00000006879	7.21011	8.79846	7.37916	1.62817	0	0	0	1.77486	0.645308	0	0	0	0	3.10523	0	0	0	0	0	0
ENSBTAG00000052715	54.9771	70.8067	79.5309	3.25633	0	4.82609	0	0	0	0	0	0	0	0	0	0	0	0	0	2.53242
ENSBTAG00000051607	17.124	35.1938	20.4977	0	1.01939	2.41304	0	0	0	0	0	1.29581	0	0	0	0	0	0	0	0
ENSBTAG00000051555	21.6303	27.2333	7.37916	6.51266	0	2.41304	0	0	0	0	0	0	0	0	0	0	0	0	0	0
ENSBTAG00000000923	9.91391	10.4744	20.4977	205.149	36.6982	53.087	0.575527	0.591622	1.29062	0.771411	0.700808	0	0	105.578	1374.84	141.795	0	0	6.29434	0
ENSBTAG00000033292	0	5.02769	0	0	1.01939	2.41304	84.6025	111.816	70.3386	126.511	14.0162	69.9739	39.803	6.21047	0	4.17045	44.3544	50.1709	43.2736	14.3504
ENSBTAG00000008934	276.688	234.626	390.276	1734	1364.97	1831.5	1915.35	2225.68	2374.73	2500.91	2072.99	3707.32	2755.33	8943.08	6946.29	6685.24	2459.71	2832.01	2480.76	2477.55
ENSBTAG00000021467	8806.25	9381.67	13527.6	21.1661	13.2521	4.82609	57.5527	70.9946	30.9748	23.9137	21.0243	80.3404	463.911	12.4209	0	0	13.6977	18.484	88.1207	270.124
ENSBTAG00000021464	1341.98	1424.51	1903	13.0253	17.3297	31.3696	497.831	567.365	311.684	241.452	175.202	355.7	214.113	40.3681	34.2359	87.5795	305.262	268.678	241.545	151.101
ENSBTAG00000001517	3.60506	0.837949	0	34592	26046.6	22327.9	6047.06	7782.19	1031.85	1110.83	12036.4	6908.62	8751.17	15.5262	9.00945	166.818	897.524	532.075	3675.89	6131.82
ENSBTAG00000000836	0	0.837949	1.63981	50634.3	35155.9	25865.4	9135.34	11635.4	3378.83	2458.49	19975.8	14245.5	20278.3	133.525	36.0378	492.113	1855.71	1484.66	11362.9	18521.2
ENSBTAG00000038384	0	0	0	5143.37	1453.66	1360.96	0.575527	1.18324	3.22654	2.31423	14.717	7.12697	26.0778	798.045	452.274	1242.79	0.65227	1.32029	0.786792	5.06483
ENSBTAG00000039425	0	0	0	22.7943	2.03879	36.1957	1.72658	1.77486	0	0	2.80323	0	32.9404	9.3157	0	4.17045	0	0	3.93396	28.7007
ENSBTAG00000016166	0	0	0	0	0	2.41304	4.60422	2.95811	0.645308	0	1.40162	32.3953	1.37252	0	0	0	1.30454	0	4.72075	2.53242
ENSBTAG00000016165	0	0	0	291.442	269.12	340.239	665.885	1063.74	67.112	43.199	677.682	980.282	601.163	0	0	4.17045	223.076	83.8382	546.821	770.698
ENSBTAG00000007204	337.073	374.144	450.949	17.9098	98.8813	195.457	78.8472	133.706	9.67962	15.4282	22.4259	70.6218	44.6068	6.21047	1.80189	8.3409	9.13178	14.5231	44.0604	54.0249
ENSBTAG00000002673	18.0253	10.8933	35.256	0	5.09697	0	211.218	224.816	471.72	401.134	609.703	938.168	815.962	0	1.80189	0	807.51	928.161	266.723	257.462
ENSBTAG00000021339	7.21011	3.35179	6.55925	167.701	119.269	190.63	482.867	573.873	717.583	712.784	337.79	701.034	627.241	301.208	201.812	354.488	584.434	436.355	563.343	446.549
ENSBTAG00000017950	3.60506	4.18974	12.2986	1.62817	1.01939	0	149.061	198.785	194.883	134.997	84.7978	142.539	115.291	65.2099	68.4718	0	116.756	126.087	61.3698	48.96
ENSBTAG00000017943	0	0.418974	4.09953	0	0	0	12.6616	21.2984	25.8123	10.7998	17.5202	8.42278	18.529	0	0	0	9.13178	5.28114	5.50755	15.1945
ENSBTAG00000008897	10.8152	3.77077	4.91944	1396.97	1267.11	745.631	0.575527	0.591622	1.29062	0	0	0	1.37252	71.4204	169.378	187.67	1.30454	0	0	0
ENSBTAG00000001983	7.21011	8.79846	2.45972	1019.23	862.408	504.326	123.738	134.298	136.805	91.7979	97.4124	136.708	137.938	478.206	1000.05	504.625	123.931	85.8186	114.085	178.113
ENSBTAG00000004349	1671.85	2104.09	1714.42	654.522	755.372	863.87	593.368	653.742	614.333	326.307	157.682	198.907	190.094	1791.72	3665.04	1889.21	354.835	320.169	297.407	219.476
ENSBTAG00000025005	9.91391	10.8933	9.01897	24.4225	25.4849	4.82609	0.575527	0	1.93592	0.771411	0	0	1.37252	46.5785	1.80189	0	0	1.98043	0	0.844138
ENSBTAG00000038893	0	0.837949	0	1.62817	51.9891	45.8478	90.3577	76.3192	67.7573	111.855	7.70889	5.18325	12.3527	62.1047	39.6416	12.5114	9.13178	7.92172	3.14717	15.1945
ENSBTAG00000000970	0	2.93282	0	81.4083	5.09697	12.0652	40.2869	59.7538	16.778	6.9427	14.717	11.6623	4.80381	3.10523	84.6888	20.8523	22.8295	12.5427	7.86792	5.90897
ENSBTAG00000026813	3.60506	2.09487	0	0	0	2.41304	3.45316	11.2408	1.29062	6.17129	11.2129	23.3246	6.86259	0	0	0	33.918	12.5427	0	6.75311
ENSBTAG00000017504	0	0	3.27963	0	1.01939	12.0652	36.2582	42.5967	18.7139	40.8848	36.442	53.1283	24.0191	0	0	12.5114	59.3566	40.2687	20.4566	26.1683
ENSBTAG00000016593	5816.76	5441.22	8526.21	545.435	149.851	180.978	413.228	499.92	404.608	276.165	395.256	478.155	360.286	565.153	861.304	233.545	216.554	284.522	276.951	349.473
ENSBTAG00000019277	0	0.418974	0.819907	0	13.2521	0	7.48185	5.91622	1.93592	2.31423	8.4097	20.0851	10.9801	139.736	1.80189	41.7045	6.5227	5.28114	6.29434	3.37655
ENSBTAG00000016398	6.30885	9.21744	13.9384	213.29	141.696	19.3044	603.152	682.731	487.853	307.793	306.954	444.464	376.07	0	0	0	328.092	304.326	327.306	308.111
ENSBTAG00000008499	83.8176	76.2533	112.327	1395.34	843.04	774.587	1394.5	1690.26	1640.37	1241.2	461.833	801.46	514.694	866.36	486.51	1075.98	1020.15	1328.21	576.719	676.155
ENSBTAG00000017864	0	0	0	446.117	988.813	91.6957	833.938	980.317	534.315	498.332	181.509	693.907	1665.55	24.8419	136.944	16.6818	2127.05	2173.19	352.483	692.194
ENSBTAG00000039992	336.172	543.41	447.669	535.666	332.323	1602.26	122.587	157.963	52.9153	63.2557	3028.19	4337.73	2771.11	285.682	333.35	216.864	1424.56	1435.81	3091.31	3606.16
ENSBTAG00000000124	0	2.09487	4.09953	21.1661	17.3297	2.41304	47.1932	71.5862	40.6544	30.8564	45.5525	145.131	126.958	96.2623	0	20.8523	61.9657	63.3737	64.517	89.4787
ENSBTAG00000006557	0	1.25692	1.63981	56.9858	53.0085	96.5218	307.907	359.706	101.313	128.054	209.542	391.335	178.427	242.208	1300.96	554.67	189.811	115.525	210.86	171.36
ENSBTAG00000015347	66.6936	80.4431	93.4694	0	27.5237	0	1.15105	1.18324	0	0	2.10243	0	1.37252	0	0	0	0	0.660143	0	0
ENSBTAG00000015828	1204.09	1348.26	1594.72	219.802	148.832	159.261	141.58	212.984	43.2356	55.5416	163.288	296.741	182.545	161.472	117.123	133.454	155.893	91.0997	192.764	279.41
ENSBTAG00000054993	0	1.6759	0	0	0	0	8.6329	7.69108	12.9062	7.71411	24.5283	27.86	21.274	0	0	0	12.3931	4.621	14.1623	38.8304
ENSBTAG00000016496	10.8152	2.51385	2.45972	32.5633	8.15516	16.8913	18.9924	11.2408	12.9062	20.8281	30.8356	76.4529	23.3328	58.9995	21.6227	58.3863	144.152	40.9289	119.592	82.7256
ENSBTAG00000013155	0	0	0	0	1.01939	4.82609	7968.75	8756.59	9668.65	8173.1	7119.51	8112.43	11742.6	127.315	1.80189	408.704	5645.4	10653.4	6829.36	7616.66
ENSBTAG00000016414	878.733	895.767	1239.7	1.62817	0	57.9131	19.5679	28.9895	3.22654	0	15.4178	3.23953	2.05878	124.209	10.8113	20.8523	2.60908	2.64057	4.72075	1.68828
ENSBTAG00000012275	0	0	0	100.946	202.86	176.152	7.48185	10.6492	3.22654	4.62847	8.4097	11.0144	1.37252	77.6309	645.077	29.1932	1.95681	4.621	4.72075	0
ENSBTAG00000002025	382.136	418.136	289.427	488.45	513.775	723.913	67.3366	74.5443	98.7321	44.7418	106.523	38.2265	61.077	4595.75	9541.01	3611.61	24.134	37.6282	36.1924	47.2718
ENSBTAG00000014197	0.901264	0	0.819907	0	0	0	311.36	333.675	267.803	180.51	138.059	42.7618	102.939	65.2099	0	0	210.683	156.454	92.8415	114.803
ENSBTAG00000002902	4038.57	3721.75	2923.79	1844.71	3071.44	3045.26	116.832	129.565	143.904	99.512	79.1914	34.9869	184.604	1214.15	1392.86	1009.25	58.7043	90.4396	77.1056	146.88
ENSBTAG00000008596	3033.66	2740.51	3224.69	164.445	202.86	559.826	301.576	379.229	74.8557	93.3407	383.342	563.03	274.504	562.047	477.501	525.477	237.426	114.205	236.038	324.149
ENSBTAG00000012624	0	0	0	9.76899	5.09697	0	2.87763	3.54973	5.80777	2.31423	59.5687	19.4372	1.37252	0	0	0	2.60908	1.98043	7.86792	10.9738
ENSBTAG00000043962	782.297	685.861	676.423	144.907	146.793	144.783	104.17	139.031	84.5354	38.5706	65.1752	64.7906	109.801	3.10523	0	29.1932	56.7475	63.3737	69.2377	89.4787
ENSBTAG00000004832	21.6303	18.8538	8.19907	431.464	905.223	851.805	557.686	749.584	1205.44	803.81	572.561	152.906	447.441	301.208	41.4435	12.5114	604.654	640.339	731.717	662.649
ENSBTAG00000015311	228.921	308.784	196.778	1.62817	0	0	9.78396	19.5235	10.3249	21.5995	5.60647	7.12697	4.11755	18.6314	0	0	1.30454	5.28114	2.36038	0.844138
ENSBTAG00000019157	0	1.25692	0	8.14083	16.3103	72.3913	0.575527	2.95811	3.22654	3.08564	4.90566	8.42278	6.17633	6.21047	0	4.17045	0.65227	0.660143	5.50755	10.1297
ENSBTAG00000026779	0	0	0	0	2.03879	2.41304	34.5316	50.2878	386.54	33.9421	2.10243	0	0.686259	68.3152	0	0	1.30454	1.98043	2.36038	3.37655
ENSBTAG00000033726	0	2.51385	1.63981	50.4731	73.3964	106.174	131.22	166.246	238.764	165.082	191.321	166.512	98.8213	6.21047	12.6132	45.875	117.409	116.845	173.094	127.465
ENSBTAG00000007636	176.648	188.957	150.043	37.4478	78.4934	33.7826	19.5679	30.7643	10.3249	5.39988	35.0404	13.606	14.4114	46.5785	0	0	16.959	21.7847	12.5887	20.2593
ENSBTAG00000044118	79.3113	79.6051	96.749	0	4.07758	0	1089.47	1207.5	1011.84	848.552	1304.2	1967.69	2456.12	0	0	0	559.648	850.924	815.904	1065.3
ENSBTAG00000044017	2189.17	2103.25	2448.24	140.022	124.366	101.348	52.3729	39.6386	34.8466	31.6279	44.8517	45.3534	113.233	86.9466	0	116.773	13.6977	46.21	33.8321	70.0635
ENSBTAG00000018861	8.11138	12.1503	0.819907	11.3972	12.2327	7.23913	48.3443	64.4867	160.682	178.196	199.03	64.1427	141.369	3.10523	7.20756	8.3409	69.1406	126.747	101.496	117.335
ENSBTAG00000007175	0	0	0	0	0	0	8.05738	6.50784	2.58123	1.54282	10.5121	27.86	20.5878	0	1.80189	0	9.78405	9.90215	20.4566	17.7269
ENSBTAG00000047818	0	0.837949	0	0	7.13576	7.23913	43.74	42.5967	160.682	70.9698	37.1428	25.2683	45.9793	6.21047	100.906	212.693	13.0454	23.105	52.7151	59.9338
ENSBTAG00000002227	76.6075	92.1744	61.493	382.619	366.982	494.674	1118.25	1193.3	2697.39	3171.27	954.501	592.834	425.48	1043.36	2919.06	375.341	873.39	925.521	560.196	380.706
ENSBTAG00000016906	4.50632	3.77077	2.45972	3.25633	22.4267	21.7174	95.5375	143.764	7.7437	11.5712	37.1428	46.0013	35.6855	3.10523	0	0	15.6545	11.2224	44.8472	70.9076
ENSBTAG00000007156	4.50632	4.18974	5.73935	22.7943	53.0085	24.1304	75.394	76.9108	82.5994	89.4837	110.027	172.991	69.3121	9.3157	0	0	221.772	207.285	73.1717	49.8042
ENSBTAG00000007152	2788.51	3319.95	3778.13	61.8703	49.9504	489.848	1224.15	1302.16	1129.29	1069.95	464.636	531.931	304.699	192.525	3.60378	104.261	679.013	799.433	354.843	323.305
ENSBTAG00000051574	0	0	0	0	32.6206	0	40.8624	35.4973	13.5515	16.971	15.4178	20.0851	10.9801	46.5785	14.4151	12.5114	38.4839	39.6086	15.7358	12.6621
ENSBTAG00000021336	6.30885	0	3.27963	11.3972	7.13576	4.82609	389.632	494.596	174.878	185.139	198.329	421.787	111.86	124.209	34.2359	237.716	532.905	391.465	216.368	162.075
ENSBTAG00000018403	1.80253	6.28462	2.45972	39.076	20.3879	9.65218	20.719	30.1727	6.45308	8.48552	16.1186	55.072	48.0381	0	0	0	16.3068	7.26157	40.9132	31.2331
ENSBTAG00000006631	5.40759	3.35179	6.55925	14.6535	20.3879	26.5435	244.599	289.303	174.233	314.736	721.132	796.925	229.21	0	0	0	499.639	436.355	357.99	372.265
ENSBTAG00000006599	0	2.09487	8.19907	6.51266	0	0	113.954	213.575	4.51716	297.765	20.3234	4.53534	0.686259	0	0	0	401.798	54.7919	7.08113	7.59725
ENSBTAG00000031503	1549.27	1913.46	2566.31	6.51266	3.05818	2.41304	764.875	738.344	9.67962	37.7991	21.0243	201.499	59.7045	55.8942	0	50.0454	153.283	96.3809	216.368	59.9338
ENSBTAG00000010830	88565.4	78468.4	140482	87.9209	68.2995	24.1304	4664.07	5729.85	10303.6	6027.81	6205.66	8845.86	14381.9	4397.01	493.718	980.056	2832.16	3739.05	6646.03	7884.25
ENSBTAG00000006324	1802.53	1680.93	2524.49	39.076	0	2.41304	329.201	306.46	294.26	161.996	142.264	222.232	120.782	0	0	0	251.776	214.546	168.374	105.517
ENSBTAG00000014659	104.547	114.38	79.5309	439.605	215.092	477.783	897.246	993.333	1134.45	1100.8	788.41	390.687	782.335	1260.73	886.53	1497.19	954.923	918.259	819.051	682.908
ENSBTAG00000014655	1.80253	1.25692	7.37916	109.087	10.1939	24.1304	18.4169	18.3403	13.5515	21.5995	25.9299	25.2683	24.0191	40.3681	3.60378	20.8523	21.5249	40.9289	26.7509	11.8179
ENSBTAG00000038498	101.843	121.922	154.962	148.163	76.4546	354.717	532.938	518.26	654.342	648.757	704.312	1031.47	588.81	198.735	821.662	158.477	721.411	691.83	516.923	520.833
ENSBTAG00000044000	5.40759	7.54154	0.819907	13.0253	31.6012	45.8478	144.457	123.649	105.831	166.625	66.5768	3.88744	73.4297	3.10523	10.8113	4.17045	78.9247	104.963	103.857	96.2318
ENSBTAG00000043048	0	0	0	39.076	4.07758	14.4783	16.1148	17.7486	1.93592	10.0283	3.50404	0	3.43129	9.3157	0	0	2.60908	1.32029	0	1.68828
ENSBTAG00000017830	706.591	666.169	753.494	792.916	374.118	772.174	224.455	244.34	200.691	145.797	64.4744	93.9464	195.584	624.152	293.708	512.966	66.5315	119.486	60.583	112.27
ENSBTAG00000010127	0.901264	3.77077	1.63981	11.3972	0	4.82609	17.2658	15.9738	121.318	73.2841	33.6388	56.3678	60.3908	0	0	0	85.4474	159.755	19.6698	29.5448
ENSBTAG00000031217	5.40759	9.63641	38.5356	50.4731	40.7758	21.7174	1527.45	1613.35	795.02	732.069	452.021	491.761	288.229	37.2628	32.434	100.091	877.955	718.896	553.902	392.524
ENSBTAG00000010444	0.901264	0.418974	0.819907	1673.75	1318.08	1078.63	400.567	483.355	553.674	398.048	553.639	254.627	84.4098	52.789	19.8208	87.5795	228.295	341.294	132.968	81.0373
ENSBTAG00000004019	24.3341	22.6246	21.3176	8.14083	28.5431	94.1087	98.9906	125.424	572.388	95.655	43.4501	53.7762	59.0183	114.894	0	0	589.652	721.536	44.8472	59.0897
ENSBTAG00000009051	550.672	680.414	766.613	0	0	41.0217	53.524	46.1465	140.032	132.683	11.9137	7.12697	46.6656	0	37.8397	0	15.6545	51.4912	7.08113	17.7269
ENSBTAG00000011931	17611.6	15153	23778.9	1680.27	1118.28	690.131	2605.41	2859.9	3018.75	1982.53	1648.3	2137.44	1896.82	263.945	88.2926	433.727	2836.72	3197.07	1333.61	1465.42
ENSBTAG00000012897	2464.96	2436.75	3664.16	47.2168	22.4267	26.5435	595.095	679.182	309.103	319.364	87.6011	150.314	65.8808	3.10523	0	29.1932	212.64	406.648	58.2226	49.8042
ENSBTAG00000005120	0	0	0	0	0	0	8.6329	9.46594	86.4713	64.7985	4.20485	2.59162	7.54885	0	0	0	30.6567	29.0463	1.57358	3.37655
ENSBTAG00000003183	4527.05	4284.43	3899.48	0	1.01939	2.41304	32.805	20.7068	68.4027	80.9982	15.4178	14.9018	12.3527	71.4204	0	41.7045	29.3522	26.4057	20.4566	21.1035
ENSBTAG00000016275	15.3215	25.9764	8.19907	9.76899	14.2715	28.9565	71.3653	102.942	257.478	67.8842	79.8922	86.1715	56.2732	217.366	111.717	254.398	65.8793	108.263	131.394	94.5435
ENSBTAG00000016276	0	0	0	1.62817	10.1939	14.4783	0	1.77486	2.58123	2.31423	6.30728	1.94372	0.686259	58.9995	432.454	212.693	1.95681	1.32029	0	2.53242
ENSBTAG00000016415	206.39	214.515	159.882	136.766	446.495	195.457	2588.72	2914.92	2545.1	2694.54	1213.8	969.268	1108.31	108.683	0	133.454	1168.22	1375.08	1494.91	1253.55
ENSBTAG00000001509	1335.67	1364.6	1578.32	65.1266	14.2715	28.9565	245.75	299.36	172.297	36.2563	214.447	178.174	308.13	388.154	39.6416	175.159	25.4385	51.4912	137.689	261.683
ENSBTAG00000052477	0	0	0	0	0	0	13.2371	15.3822	116.801	91.7979	1.40162	0.647906	9.60762	0	0	0	24.134	113.545	6.29434	12.6621
ENSBTAG00000004240	517.326	418.136	306.645	608.934	1314	1438.17	2931.73	3134.41	4243.55	4163.31	3454.99	1945.66	3452.57	1887.98	1709.99	1338.72	2713.44	3068.34	3061.41	2945.2
ENSBTAG00000021660	1268.98	1155.53	974.869	52.1013	29.5625	26.5435	173.809	213.575	227.794	142.711	155.579	139.3	250.484	0	21.6227	70.8977	127.845	152.493	145.557	146.88
ENSBTAG00000030994	0	0	1.63981	56.9858	11.2133	12.0652	135.249	145.539	52.9153	78.6839	92.5067	72.5655	17.8427	96.2623	10.8113	25.0227	8.47951	21.1246	52.7151	63.3104
ENSBTAG00000013979	0	0	0	1.62817	4.07758	4.82609	25.3232	18.3403	26.4576	11.5712	11.2129	13.606	13.7252	0	0	0	11.0886	3.96086	15.7358	10.1297
ENSBTAG00000049308	107.25	79.1861	49.1944	126.997	323.148	405.391	825.881	908.139	823.413	700.441	620.215	325.897	424.108	2440.71	3924.52	3106.99	581.825	482.565	763.975	470.185
ENSBTAG00000004145	1.80253	1.25692	0	0	1.01939	14.4783	16.1148	20.1151	10.3249	23.1423	2.10243	7.12697	65.8808	121.104	113.519	942.522	3.91362	1.32029	43.2736	90.3228
ENSBTAG00000011392	0	0	0	47.2168	42.8146	7.23913	0	0	0	0	0.700808	0	6.86259	6.21047	90.0945	0	0	0	7.86792	25.3242
ENSBTAG00000002492	1.80253	2.51385	0	527.526	1258.95	190.63	143.306	469.747	89.6978	61.7129	18.9218	1.29581	15.0977	3142.5	7504.87	2072.71	19.5681	14.5231	55.8622	38.8304
ENSBTAG00000039709	45.0632	48.182	10.6588	467.283	1021.43	472.957	243.448	232.507	258.123	394.191	297.143	28.5079	329.404	928.465	277.491	462.92	236.774	221.148	374.513	324.993
ENSBTAG00000013008	10.8152	18.4349	0	30.9351	77.474	50.6739	25.3232	31.9476	34.8466	64.7985	80.593	2.59162	58.332	93.157	18.0189	150.136	58.7043	67.3346	73.1717	68.3752
ENSBTAG00000012794	0	0	0	0	14.2715	0	8.05738	7.69108	1.29062	6.9427	8.4097	5.83116	0	40.3681	72.0756	12.5114	28.0476	19.8043	13.3755	15.1945
ENSBTAG00000006010	0	0	0	14.6535	18.3491	14.4783	21.2945	22.4816	13.5515	5.39988	11.9137	15.5497	12.3527	99.3675	52.2548	87.5795	3.26135	7.26157	39.3396	38.8304
ENSBTAG00000006013	64.891	86.3087	91.0096	180.726	193.685	195.457	1023.86	1109.88	587.23	841.61	864.097	1175.3	1076.05	40.3681	120.727	75.0681	690.102	747.942	960.673	817.126
ENSBTAG00000000925	23.4329	28.9092	18.8579	9.76899	0	2.41304	6.3308	8.2827	4.51716	3.85706	0	5.83116	0	0	0	0	0	0	0	0
ENSBTAG00000020933	733.629	641.45	191.038	144.907	82.571	152.022	87.4801	126.015	99.3774	79.4553	47.655	21.3809	45.9793	419.207	317.133	325.295	39.1362	48.8506	67.6641	53.1807
ENSBTAG00000013912	11256.8	11093.2	10913.8	2160.58	1700.35	2857.04	1506.73	1916.26	1267.39	1117	1718.38	1784.33	1759.57	3959.17	1717.2	2001.82	1161.04	942.684	1939.44	2035.22
ENSBTAG00000021875	1224.82	1201.2	645.267	695.227	1120.32	1100.35	17.2658	18.9319	16.778	3.85706	16.8194	1.29581	10.9801	114.894	9.00945	108.432	13.6977	11.8826	1.57358	16.8828
ENSBTAG00000006326	7358.82	7106.64	6036.97	501.475	550.473	670.826	252.081	369.172	305.876	1031.38	133.154	47.9451	69.9984	18.6314	100.906	0	1624.8	604.691	84.1868	57.4014
ENSBTAG00000050973	2529.85	2224.33	2336.73	8.14083	2.03879	0	77.1206	97.6176	39.3638	41.6562	86.9002	114.031	66.5671	0	0	0	72.402	85.1585	79.466	76.8166
ENSBTAG00000010457	2233.33	2379.36	3230.43	0	0	0	168.629	217.717	346.53	437.39	395.256	316.178	382.932	49.6838	0	4.17045	501.596	557.161	173.881	197.528
ENSBTAG00000002127	173.944	181.835	95.9291	193.752	146.793	152.022	39.7114	43.1884	17.4233	11.5712	4.20485	0	1.37252	93.157	84.6888	0	1.30454	0	0.786792	6.75311
ENSBTAG00000025837	0.901264	1.25692	0.819907	22.7943	4.07758	28.9565	11.5105	11.8324	26.4576	47.0561	66.5768	52.4804	61.7633	71.4204	544.171	0	157.849	103.642	44.8472	49.8042
ENSBTAG00000049009	6.30885	2.93282	14.7583	11.3972	4.07758	14.4783	0.575527	0	0	0	0.700808	5.18325	0	3.10523	3.60378	4.17045	0	2.64057	0	0
ENSBTAG00000020638	13671.3	13568.1	16078.4	68.3829	21.4073	26.5435	359.129	531.276	179.396	210.595	365.822	215.753	1970.94	18.6314	0	108.432	104.363	227.089	594.028	844.983
ENSBTAG00000050644	1706.99	1718.63	1736.56	63.4984	3.05818	36.1957	75.394	95.8427	18.0686	50.9131	88.3019	47.9451	258.72	34.1576	0	25.0227	35.2226	58.7527	136.902	192.464
ENSBTAG00000021953	2040.46	2039.15	2548.27	555.204	191.646	497.087	366.611	343.732	687.253	508.36	154.879	290.91	473.519	680.046	248.661	934.181	337.876	398.726	291.9	265.904
ENSBTAG00000015595	311.837	234.207	482.105	560.089	347.614	603.261	4147.25	4525.31	3176.85	4671.67	5410.24	8540.7	4967.14	114.894	18.0189	458.75	4349.99	3908.71	3940.26	3784.27
ENSBTAG00000017116	0.901264	0	1.63981	52.1013	11.2133	7.23913	128.343	128.973	52.27	31.6279	65.876	158.737	59.0183	21.7366	104.51	308.613	135.672	84.4983	143.983	75.9725
ENSBTAG00000039524	46.8657	35.6128	33.6162	1.62817	0	0	0	0	0	0	0.700808	0	0.686259	0	0	0	0	0	0	0
ENSBTAG00000000667	5.40759	8.79846	18.0379	239.34	67.2801	60.3261	0.575527	0.591622	0.645308	1.54282	0	1.29581	0	12.4209	1.80189	8.3409	1.95681	0	0	0.844138
ENSBTAG00000010402	65654.4	57169.5	91286.8	13741.7	9903.42	16413.5	9682.09	12439.4	10314.6	11411.5	14527.8	15903.5	24146.7	2068.09	673.907	1580.6	8385.58	10895.7	9793.99	12280.5
ENSBTAG00000000015	14.4202	15.0831	9.83888	625.215	373.099	265.435	111.652	135.481	145.84	173.568	264.205	491.761	282.052	21.7366	46.8491	175.159	440.282	524.154	246.266	195.84
ENSBTAG00000019159	0	0	1.63981	0	0	0	66.1856	87.56	1.93592	1.54282	215.849	220.288	77.5472	0	0	0	96.536	39.6086	227.383	446.549
ENSBTAG00000007531	10.8152	25.9764	22.9574	0	0	7.23913	9.78396	14.1989	20.6499	1.54282	1.40162	0.647906	0	0	0	0	3.26135	1.32029	3.14717	0
ENSBTAG00000009064	105.448	108.933	162.342	0	0	0	0	0	3.87185	0	0.700808	0	0	0	0	0	0	0	0	0
ENSBTAG00000030650	6.30885	3.35179	3.27963	60.2421	90.7262	65.1522	63.308	73.9527	76.7917	61.7129	35.0404	93.2985	35.6855	68.3152	0	191.841	69.7929	71.2954	40.1264	38.8304
ENSBTAG00000008074	14.4202	12.9882	13.1185	0	0	0	268.196	258.539	566.58	474.418	175.202	236.486	420.677	189.419	0	41.7045	166.981	304.986	120.379	342.72
ENSBTAG00000011043	0.901264	0.418974	0	182.355	76.4546	69.9783	23.0211	32.5392	44.5263	3.85706	3.50404	3.88744	18.529	0	0	4.17045	2.60908	3.30072	1.57358	0.844138
ENSBTAG00000014237	0	0	0	0	0	4.82609	28.7763	31.3559	48.3981	40.1134	164.69	176.23	121.468	0	0	0	130.454	71.9556	20.4566	20.2593
ENSBTAG00000007259	4.50632	10.8933	5.73935	0	0	0	121.436	117.733	60.0137	64.7985	243.881	264.346	97.4488	0	0	0	195.681	185.5	110.938	94.5435
ENSBTAG00000054739	1.80253	1.25692	0	0	0	0	2.87763	4.73297	2.58123	1.54282	60.2695	75.1571	30.1954	0	5.40567	0	24.134	25.7456	8.65471	5.06483
ENSBTAG00000015043	0.901264	0.418974	0	1.62817	1.01939	0	592.217	528.91	935.697	1204.94	620.215	882.448	209.309	0	0	0	915.787	831.78	314.717	155.321
ENSBTAG00000000606	0	0	0	0	0	0	3.45316	1.77486	26.4576	2.31423	14.717	7.12697	1.37252	0	1.80189	29.1932	15.6545	34.9876	4.72075	4.22069
ENSBTAG00000006734	410.075	357.804	541.958	421.695	349.652	612.913	51.2219	73.3611	129.707	209.052	94.6091	42.7618	83.7236	170.788	66.6699	379.511	33.2658	48.8506	32.2585	80.1932
ENSBTAG00000004999	1035.55	1160.14	81.9907	14007.1	23816.1	14772.7	3392.73	3107.2	3060.7	5369.79	6350.73	437.985	4131.28	49447.8	31028.6	24163.6	4407.39	3057.12	6610.63	5518.13
ENSBTAG00000005370	1169.84	1106.51	1357.77	13.0253	4.07758	0	171.507	226.591	168.425	153.511	106.523	117.271	72.7434	52.789	12.6132	87.5795	45.6589	52.8114	72.3849	64.9987
ENSBTAG00000006538	65.7923	70.3877	73.7916	0	0	0	0	1.77486	0.645308	0.771411	0	0	0	145.946	272.085	408.704	0	0	0	0
ENSBTAG00000004283	6249.37	6277.91	5317.09	94.4336	221.209	193.044	1797.95	2045.83	1186.72	1210.34	482.156	409.477	960.762	648.994	457.68	817.409	518.555	444.936	828.492	919.267
ENSBTAG00000000393	342.48	318.839	346.001	3.25633	1.01939	0	26.4742	42.5967	30.3295	8.48552	12.6146	38.8744	47.3519	6.21047	0	33.3636	30.6567	21.1246	20.4566	13.5062
ENSBTAG00000030575	2.70379	0.837949	1.63981	3.25633	1.01939	0	348.194	281.02	36.7826	4.62847	29.434	34.339	18.529	0	19.8208	0	159.154	79.8773	121.166	10.1297
ENSBTAG00000048719	34.248	14.6641	45.9148	0	0	0	9.20843	2.36649	2.58123	1.54282	4.20485	2.59162	6.86259	0	0	0	2.60908	3.96086	5.50755	0
ENSBTAG00000019602	0.901264	3.35179	0.819907	0	0	0	0	0.591622	4.51716	3.08564	10.5121	5.18325	28.1366	0	0	0	58.7043	53.4716	5.50755	7.59725
ENSBTAG00000017260	343.382	374.563	372.238	0	12.2327	9.65218	24.1721	26.0313	50.9793	21.5995	9.81132	11.0144	39.1168	111.788	218.029	437.898	30.6567	44.2296	18.883	22.7917
ENSBTAG00000050454	76.6075	77.5103	172.18	1.62817	0	0	5.75527	2.36649	7.09839	2.31423	1.40162	11.0144	6.86259	31.0523	0	62.5568	11.0886	15.1833	2.36038	2.53242
ENSBTAG00000013541	0	0	0	30.9351	11.2133	28.9565	154.817	184.586	378.796	347.906	131.051	156.145	149.604	49.6838	1106.36	225.204	79.5769	168.336	178.602	156.166
ENSBTAG00000008541	7.21011	4.18974	2.45972	236.084	493.387	422.283	785.019	837.736	447.844	487.532	163.989	141.244	102.253	121.104	385.605	308.613	132.411	213.886	116.445	91.167
ENSBTAG00000000369	4517.14	4845.02	3695.32	84.6646	21.4073	98.9348	533.513	575.056	783.404	923.379	351.806	236.486	196.956	350.892	50.4529	583.863	373.751	354.497	250.987	261.683
ENSBTAG00000006256	1.80253	0	0.819907	19.538	0	0	3.45316	10.6492	50.9793	16.1996	17.5202	1.29581	4.11755	15.5262	0	33.3636	5.87043	17.8239	0	5.90897
ENSBTAG00000002174	1.80253	1.25692	0	14.6535	9.17455	0	11.5105	21.2984	55.4965	58.6272	22.4259	19.4372	18.529	102.473	0	0	35.8749	69.9752	18.883	16.8828
ENSBTAG00000006039	623.675	661.56	791.21	273.532	26.5043	79.6305	75.394	75.1359	90.9884	0.771411	0.700808	1.94372	4.80381	0	0	0	0.65227	0	0	7.59725
ENSBTAG00000012370	19.8278	28.9092	39.3555	0	0	0	1.15105	0	7.09839	0	0	0	2.05878	15.5262	21.6227	91.75	0.65227	0	0	3.37655
ENSBTAG00000008352	40.5569	49.439	63.9527	4.8845	0	9.65218	0	0.591622	0	1.54282	2.10243	0	0	0	0	0	0	0	0	0.844138
ENSBTAG00000019722	2.70379	0	1.63981	58.6139	3.05818	26.5435	197.406	193.46	350.402	244.537	72.8841	76.4529	91.2724	136.63	374.793	183.5	129.149	148.532	54.2887	27.8566
ENSBTAG00000015562	819.249	873.561	866.641	92.8054	62.1831	74.8044	40.2869	63.8951	50.9793	26.9994	152.776	62.199	89.8999	31.0523	0	29.1932	106.32	94.4005	65.3038	92.8552
ENSBTAG00000000219	0	0	2.45972	11.3972	1.01939	7.23913	24.7477	33.7224	16.778	8.48552	14.717	38.8744	9.60762	12.4209	18.0189	0	24.7863	5.94129	30.6849	31.2331
ENSBTAG00000036078	12148.1	11112.9	14077.8	1.62817	3.05818	12.0652	206.039	189.319	264.576	13.114	75.6873	9.07069	110.488	58.9995	0	50.0454	0	5.94129	36.1924	65.8428
ENSBTAG00000039509	833.669	1082.63	1207.72	0	4.07758	4.82609	14.3882	9.46594	0.645308	1.54282	0.700808	8.42278	17.8427	55.8942	39.6416	262.739	1.95681	5.94129	1.57358	27.8566
ENSBTAG00000002362	1079.71	974.534	818.267	0	0	0	9.78396	10.0576	38.0732	18.5139	14.0162	10.3665	21.274	0	0	0	28.0476	40.2687	12.5887	8.44138
ENSBTAG00000011959	4.50632	7.54154	5.73935	53.7295	73.3964	108.587	235.391	239.607	348.466	353.306	84.7978	95.2422	143.428	627.257	760.398	600.545	216.554	213.226	106.217	108.894
ENSBTAG00000011957	912.079	943.111	783.011	84.6646	255.868	482.609	170.931	180.445	241.991	257.651	114.933	87.4673	89.8999	549.627	506.331	333.636	89.361	81.8577	78.6792	59.0897
ENSBTAG00000019235	110.856	125.692	49.1944	104.203	387.37	106.174	614.087	621.203	435.583	881.723	625.822	186.597	489.303	381.944	138.746	170.989	849.908	686.549	758.468	662.649
ENSBTAG00000009252	0	0	0	0	2.03879	0	0.575527	2.95811	3.87185	8.48552	7.70889	1.94372	3.43129	12.4209	28.8302	12.5114	11.7409	4.621	6.29434	8.44138
ENSBTAG00000004547	3483.39	4515.71	2386.75	0	0	0	0.575527	0	0.645308	0	0	0	0	487.522	0	29.1932	0	0	0	0.844138
ENSBTAG00000054870	6.30885	8.79846	9.01897	0	0	0	0	0	0	0	0	0	0	0	0	0	0	0	0	0
ENSBTAG00000049220	520.931	428.611	703.48	218.174	63.2025	142.37	14.3882	11.8324	17.4233	15.4282	109.326	51.1846	7.54885	3.10523	0	16.6818	237.426	315.548	4.72075	6.75311
ENSBTAG00000018205	298.318	357.804	468.987	735.931	190.627	603.261	6820.57	8368.49	2214.05	2750.85	4708.73	10075.6	4107.95	627.257	852.294	429.557	4263.89	2839.94	5449.32	5535.02
ENSBTAG00000000310	2683.97	3296.49	3234.53	2295.71	1727.87	673.239	8.6329	13.6073	4.51716	13.114	2.10243	0.647906	8.92136	4260.38	3043.39	2873.44	4.56589	10.5623	2.36038	5.90897
ENSBTAG00000023192	0	0	0	9.76899	15.2909	14.4783	1.72658	10.0576	0	0	27.3315	31.0995	0.686259	6.21047	1.80189	12.5114	15.6545	6.60143	207.713	196.684
ENSBTAG00000046609	0	0	0	1922.86	6190.79	2721.91	4.60422	5.91622	0	0	2.80323	7.12697	5.49007	5955.84	13670.9	8691.22	3.26135	1.32029	19.6698	10.9738
ENSBTAG00000040450	241.539	407.662	396.835	0	2.03879	0	1.15105	1.77486	0.645308	0	0	0	0	52.789	66.6699	187.67	0	0	0	0
ENSBTAG00000020916	0	0	0	161.188	574.939	376.435	812.644	1149.52	65.1761	130.368	1529.86	657.625	563.419	1714.09	3405.57	2990.21	151.979	99.6816	2521.67	2827.02
ENSBTAG00000053486	0	0	0	369.594	87.668	106.174	4.02869	4.14135	0	4.62847	4.90566	7.12697	32.9404	170.788	30.6321	12.5114	18.9158	5.94129	4.72075	9.28552
ENSBTAG00000054128	0	0	0	267.019	31.6012	670.826	21.2945	18.9319	9.67962	61.7129	71.4825	80.3404	1111.74	65.2099	7.20756	25.0227	276.562	81.8577	190.404	182.334
ENSBTAG00000024318	0	0	0	4.8845	0	0	0.575527	2.36649	0.645308	0	0.700808	1.94372	2.74504	0	0	0	5.87043	1.32029	3.93396	4.22069
ENSBTAG00000054245	0	0	0	19.538	4.07758	2.41304	4.60422	7.09946	0.645308	0.771411	7.00808	12.3102	19.2152	0	10.8113	4.17045	1.30454	0	15.7358	15.1945
ENSBTAG00000008129	0.901264	0	0	4.8845	6.11637	2.41304	1247.74	1448.29	837.61	1056.83	801.024	1367.73	750.081	80.7361	0	0	1170.82	1349.33	535.019	518.301
ENSBTAG00000016204	118.066	129.044	138.564	60.2421	0	12.0652	13.2371	21.89	3.22654	1.54282	9.81132	10.3665	22.6465	0	0	0	13.0454	9.242	13.3755	10.9738
ENSBTAG00000045102	2.70379	5.02769	6.55925	50.4731	14.2715	16.8913	24.1721	20.7068	2.58123	6.9427	18.9218	22.6767	28.8229	90.0518	91.8964	79.2386	30.6567	33.0072	18.883	28.7007
ENSBTAG00000011274	49.5695	56.9805	86.0902	94.4336	18.3491	2.41304	1822.12	2197.87	1073.79	555.416	277.52	785.91	251.857	0	0	16.6818	1439.56	1173.73	372.153	221.164
ENSBTAG00000019777	45.9645	74.5774	105.768	776.635	618.773	538.109	934.08	1010.49	811.152	915.665	481.455	863.011	603.908	416.101	1055.91	1146.87	759.895	978.332	701.819	909.137
ENSBTAG00000016043	65.7923	39.3836	70.512	19.538	3.05818	0	23.0211	19.5235	31.6201	20.0567	2.80323	8.42278	3.43129	0	0	4.17045	24.134	19.1441	8.65471	4.22069
ENSBTAG00000003598	5459.86	5404.35	8238.42	92.8054	31.6012	0	893.793	1012.26	859.55	512.988	440.809	770.36	754.885	0	0	58.3863	390.71	662.784	410.706	215.255
ENSBTAG00000034385	9.91391	5.86564	2.45972	3.25633	0	0	195.679	192.277	382.668	343.278	93.2075	181.414	178.427	0	0	0	117.409	246.233	27.5377	27.0124
ENSBTAG00000003255	0	0	0	8.14083	1.01939	0	8.05738	7.69108	15.4874	16.1996	4.90566	8.42278	10.9801	0	1.80189	0	17.6113	17.8239	1.57358	0
ENSBTAG00000034295	2.70379	0.837949	4.91944	0	2.03879	0	115.105	111.225	47.7528	27.7708	28.0323	76.4529	33.6267	0	0	41.7045	28.6999	33.0072	33.0453	30.389
ENSBTAG00000001099	0.901264	4.18974	1.63981	0	0	0	752.789	786.265	549.157	607.872	307.655	526.1	251.171	0	0	0	572.041	691.17	310.783	360.447
ENSBTAG00000015312	1113.06	1300.92	1629.97	78.1519	36.6982	33.7826	150.213	201.743	209.08	124.969	98.1132	251.388	165.388	90.0518	37.8397	170.989	369.837	262.077	112.511	126.621
ENSBTAG00000002631	2.70379	2.51385	0.819907	481.937	519.891	487.435	101.868	229.549	55.4965	23.9137	158.383	362.18	67.2534	49.6838	5.40567	116.773	483.332	129.388	175.455	167.139
ENSBTAG00000004208	13.519	7.12256	11.4787	410.298	59.1249	57.9131	78.8472	76.9108	26.4576	52.456	79.8922	102.369	43.9206	0	0	8.3409	173.504	115.525	55.0755	48.96
ENSBTAG00000011758	0	0	0	47.2168	94.8037	9.65218	75.394	68.0365	32.2654	76.3697	0.700808	1.29581	4.80381	6.21047	81.0851	29.1932	1.30454	1.32029	2.36038	4.22069
ENSBTAG00000012246	0	0.418974	0	0	3.05818	9.65218	29.3519	29.5811	27.1029	38.5706	20.3234	21.3809	64.5083	0	0	0	63.9225	91.7599	9.44151	20.2593
ENSBTAG00000010223	0	0.418974	0	0	0	0	14.3882	25.4397	4.51716	6.9427	6.30728	10.3665	2.74504	0	0	0	6.5227	3.30072	8.65471	4.22069
ENSBTAG00000007553	0	0	0	0	7.13576	12.0652	12.0861	11.2408	3.22654	4.62847	4.20485	2.59162	6.86259	0	10.8113	37.5341	8.47951	30.3666	0	0.844138
ENSBTAG00000016646	82.0151	53.6287	90.1897	0	3.05818	0	4.60422	11.8324	6.45308	6.9427	1.40162	3.23953	0	490.627	329.746	462.92	1.30454	2.64057	0	1.68828
ENSBTAG00000047191	0.901264	0	0	0	0	0	46.0422	59.7538	67.112	7.71411	7.00808	25.2683	8.92136	0	0	0	47.6157	52.1513	26.7509	21.9476
ENSBTAG00000040065	65.7923	51.1149	59.0333	136.766	556.59	661.174	838.543	839.511	631.757	694.27	372.129	320.066	468.715	990.57	1068.52	575.522	423.323	444.276	461.847	459.211
ENSBTAG00000009447	0	0	0	0	0	0	162.874	178.078	36.1373	12.3426	19.6226	39.5223	16.4702	0	0	0	31.309	21.7847	18.0962	16.0386
ENSBTAG00000020699	8.11138	15.5021	40.1754	0	0	0	386.179	389.879	469.139	428.905	358.113	572.101	424.794	0	0	20.8523	646.4	649.581	232.891	247.333
ENSBTAG00000019788	1466.36	1239.33	2018.61	719.649	381.254	528.457	222.153	263.863	120.027	149.654	316.765	426.322	282.739	149.051	428.85	475.432	69.7929	79.2172	151.064	212.723
ENSBTAG00000015879	1344.69	1418.23	1780.84	177.47	16.3103	74.8044	225.031	236.057	183.913	164.311	131.051	170.399	160.585	55.8942	0	33.3636	36.5271	93.0802	96.7754	132.53
ENSBTAG00000050785	37.8531	19.6918	35.256	258.878	11.2133	9.65218	260.714	272.738	229.084	276.165	196.226	274.712	190.78	21.7366	0	16.6818	195.029	292.443	106.217	159.542
ENSBTAG00000007093	36.0506	38.1267	71.3319	45.5886	4.07758	2.41304	302.727	287.528	278.773	307.793	260	388.744	301.954	15.5262	0	116.773	392.667	426.452	221.089	205.126
ENSBTAG00000019058	0	0	0	0	0	2.41304	2.87763	8.87432	6.45308	3.08564	2.80323	5.18325	3.43129	43.4733	0	0	5.21816	2.64057	6.29434	0.844138
ENSBTAG00000038415	0	0	0	0	0	0	7.48185	10.6492	20.0046	5.39988	4.90566	0.647906	3.43129	6.21047	0	0	5.87043	3.96086	1.57358	9.28552
ENSBTAG00000014525	0	0	0	0	0	0	6.90632	12.4241	7.09839	3.85706	41.3477	14.9018	0	0	0	0	2.60908	0.660143	10.2283	11.8179
ENSBTAG00000008553	0	0	0	78.1519	82.571	291.978	153.666	218.308	244.572	207.51	434.501	404.293	300.581	27.9471	0	0	161.111	153.153	133.755	93.6994
ENSBTAG00000021994	0	0	0	13.0253	13.2521	19.3044	14.3882	16.5654	3.22654	0.771411	6.30728	19.4372	2.05878	9.3157	0	0	36.5271	5.28114	18.0962	14.3504
ENSBTAG00000021995	0	0	0	19.538	0	4.82609	132.371	149.089	97.4415	74.0555	45.5525	99.7775	19.2152	0	3.60378	50.0454	58.7043	44.2296	51.9283	41.3628
ENSBTAG00000010660	45.9645	30.1662	72.9717	1.62817	0	4.82609	9.78396	6.50784	16.778	3.85706	9.11051	5.83116	8.23511	6.21047	1.80189	4.17045	2.60908	3.30072	6.29434	6.75311
ENSBTAG00000017313	0	0	0	0	0	0	14.9637	30.1727	1.29062	1.54282	32.938	80.3404	15.784	0	0	0	19.5681	9.242	56.649	81.8814
ENSBTAG00000009704	4.50632	7.96051	6.55925	556.833	197.763	149.609	3001.37	3623.09	2361.83	2750.85	4879.73	8164.91	4372.84	114.894	261.274	704.806	3605.75	3239.98	4019.72	4207.19
ENSBTAG00000049176	0	0	0	273.532	47.9116	9.65218	1.15105	0	2.58123	0.771411	2.80323	1.94372	4.80381	6.21047	0	0	1.30454	3.30072	9.44151	5.90897
ENSBTAG00000048271	4629.79	4169.63	6710.12	307.723	91.7455	202.696	546.751	686.873	666.603	784.525	1215.9	1423.45	1120.66	493.732	75.6794	596.375	885.783	1026.52	610.551	678.687
ENSBTAG00000044778	1.80253	0	0.819907	0	5.09697	2.41304	0	0.591622	1.93592	0	7.00808	3.88744	8.92136	0	0	0	5.87043	7.92172	6.29434	6.75311
ENSBTAG00000018530	0.901264	2.51385	0.819907	11.3972	38.737	21.7174	28.7763	40.2303	80.0182	34.7135	17.5202	24.6204	24.7053	6.21047	0	0	47.6157	43.5694	13.3755	11.8179
ENSBTAG00000015089	15580.2	13608.7	22526.9	2834.64	3232.5	2367.2	1629.89	1646.48	1289.97	754.44	530.512	691.316	1446.63	180.104	293.708	246.057	878.608	1277.38	524.004	1029
ENSBTAG00000004822	0	0	0	0	0	0	46.0422	59.7538	93.5697	27.7708	9.11051	22.6767	15.784	0	0	0	13.0454	38.2883	16.5226	5.90897
ENSBTAG00000021435	964.353	964.479	1304.47	3.25633	26.5043	14.4783	437.4	574.465	32.2654	44.7418	83.3962	90.059	65.8808	58.9995	149.557	0	90.6655	40.9289	93.6283	77.6607
ENSBTAG00000009886	4265.68	3973.13	3479.68	1097.38	1544.38	982.109	253.232	317.701	98.7321	89.4837	121.941	131.525	447.441	341.576	90.0945	262.739	57.3998	97.7012	184.896	364.668
ENSBTAG00000005936	0.901264	0.418974	0	0	18.3491	2.41304	806.313	856.668	591.747	637.186	236.172	158.089	266.268	65.2099	0	37.5341	339.18	241.612	428.015	302.202
ENSBTAG00000048693	0	2.93282	0.819907	0	2.03879	0	10.935	7.69108	40.6544	27.7708	32.2372	46.0013	27.4504	0	0	0	15.6545	37.6282	18.0962	14.3504
ENSBTAG00000048930	0.901264	0	0	0	0	0	0	0.591622	3.22654	5.39988	14.717	14.2539	4.11755	0	0	0	4.56589	3.96086	4.72075	2.53242
ENSBTAG00000010573	1.80253	1.6759	0	0	0	0	3.45316	5.32459	16.1327	9.25693	37.1428	36.9306	30.1954	0	0	0	11.7409	21.7847	27.5377	29.5448
ENSBTAG00000003693	2324.36	2091.1	3422.29	1245.55	1130.51	1440.59	771.206	889.207	676.283	364.106	373.531	818.305	409.697	105.578	21.6227	496.284	308.524	290.463	488.598	432.199
ENSBTAG00000021697	2.70379	0.418974	0	206.777	76.4546	36.1957	187.046	291.078	34.8466	18.5139	86.9002	23.3246	44.6068	0	0	70.8977	15.6545	40.2687	51.9283	65.8428
ENSBTAG00000051699	1.80253	3.35179	1.63981	71.6393	7.13576	26.5435	16.1148	20.7068	9.03431	12.3426	16.8194	7.77487	17.8427	21.7366	0	25.0227	51.5293	19.1441	14.9491	21.1035
ENSBTAG00000042456	3.60506	1.6759	0.819907	9.76899	12.2327	7.23913	5.75527	8.87432	7.7437	3.08564	12.6146	11.0144	6.86259	3.10523	0	20.8523	24.7863	13.2029	6.29434	4.22069
ENSBTAG00000012503	3.60506	0	8.19907	0	0	7.23913	427.041	472.114	315.556	332.478	356.011	738.613	502.341	0	0	0	309.176	324.79	302.915	259.995
ENSBTAG00000045610	0	0	0	0	0	0	57.5527	86.3767	15.4874	3.85706	28.0323	75.805	34.3129	0	0	0	11.0886	3.96086	67.6641	146.036
ENSBTAG00000004048	6.30885	15.921	10.6588	0	0	0	131.796	166.246	159.391	102.598	165.391	162.624	100.88	0	0	0	151.327	165.036	75.5321	124.932
ENSBTAG00000049882	0	0	0	0	0	0	1.72658	3.54973	5.16246	2.31423	4.90566	2.59162	0	0	0	0	0.65227	1.32029	1.57358	2.53242
ENSBTAG00000016580	1195.08	1151.76	1598.82	65.1266	64.2219	98.9348	353.949	317.109	365.244	243.766	229.865	368.659	282.052	40.3681	252.265	54.2159	236.122	268.678	183.323	167.984
ENSBTAG00000051879	0	0	0	0	3.05818	0	39.7114	44.9632	3.22654	1.54282	10.5121	42.7618	4.80381	0	0	0	4.56589	4.621	17.3094	12.6621
ENSBTAG00000026489	0	0.837949	3.27963	0	0	0	63.308	61.5286	20.0046	9.25693	11.9137	66.7343	21.274	0	0	50.0454	35.8749	16.5036	33.8321	43.0511
ENSBTAG00000009956	85.6201	86.7277	177.92	310.98	233.441	149.609	347.043	395.203	307.167	425.048	579.569	967.324	537.341	332.26	461.284	258.568	541.384	602.711	472.075	483.691
ENSBTAG00000013173	2.70379	1.6759	6.55925	0	6.11637	7.23913	4270.99	4805.74	2523.8	3189.79	3160.65	4727.77	2340.14	195.63	886.53	62.5568	2565.38	2580.5	2001.6	1780.29
ENSBTAG00000038146	0	0.418974	0	3.25633	0	0	10.3595	8.2827	7.09839	4.62847	4.90566	11.6623	2.74504	0	1.80189	0	28.0476	17.1637	0.786792	2.53242
ENSBTAG00000026501	0	0	0	0	0	0	9.20843	14.1989	7.7437	4.62847	4.90566	3.23953	3.43129	0	0	0	23.4817	13.2029	1.57358	2.53242
ENSBTAG00000016507	0	0	0.819907	9.76899	0	0	58.1282	82.827	16.1327	14.6568	25.2291	77.7487	24.7053	3.10523	0	0	28.0476	17.1637	58.2226	37.9862
ENSBTAG00000049724	0	0	0	0	2.03879	4.82609	72.5164	108.267	17.4233	6.17129	25.2291	21.3809	13.7252	127.315	68.4718	125.114	5.21816	8.58186	20.4566	42.2069
ENSBTAG00000018073	6140.31	5886.59	9105.88	99.3181	25.4849	0	98.9906	109.45	52.9153	23.1423	42.7493	81.6362	121.468	52.789	0	66.7272	27.3953	25.0854	59.7962	146.88
ENSBTAG00000011275	6.30885	7.96051	16.3981	0	1.01939	0	333.806	380.413	167.78	197.481	261.402	184.653	136.566	0	0	0	126.54	369.02	128.247	139.283
ENSBTAG00000053619	0	0	0	0	0	0	29.3519	22.4816	14.8421	10.7998	36.442	43.4097	2.05878	0	0	0	4.56589	12.5427	26.7509	27.0124
ENSBTAG00000003574	296.516	205.297	401.754	0	0	0	7.48185	5.91622	1.29062	1.54282	41.3477	23.3246	10.2939	0	0	0	10.4363	7.26157	14.9491	77.6607
ENSBTAG00000008858	1.80253	0	0	1042.03	792.07	892.826	271.073	402.894	113.574	108.769	292.938	469.732	142.742	96.2623	0	241.886	271.997	170.977	325.732	277.722
ENSBTAG00000048365	5.40759	5.44667	8.19907	0	0	0	17.2658	20.1151	17.4233	9.25693	41.3477	69.9739	26.7641	0	0	4.17045	45.0066	66.0143	22.0302	46.4276
ENSBTAG00000050704	24.3341	10.8933	31.1565	0	0	0	0	0	0	0	0	0	0	0	0	0	0	0	0	0
ENSBTAG00000045309	17.124	10.8933	38.5356	0	0	0	0	0	0	0	0	0	0	0	0	0	0	0	0	0
ENSBTAG00000008066	41.4582	21.7867	26.237	8.14083	10.1939	38.6087	1.15105	0.591622	7.7437	3.08564	4.90566	3.88744	11.6664	12.4209	0	0	3.91362	3.30072	2.36038	4.22069
ENSBTAG00000007102	166.734	187.282	223.015	1245.55	889.932	388.5	1025.01	1184.43	922.145	1137.83	951.698	1593.85	1007.43	857.045	787.426	658.931	1958.11	1779.09	1291.13	1190.24
ENSBTAG00000008036	0	0.837949	1.63981	50.4731	12.2327	33.7826	378.697	442.533	453.006	438.162	1233.42	1427.34	905.175	24.8419	0	0	737.717	622.515	560.983	579.079
ENSBTAG00000054562	203.686	161.305	209.896	0	0	0	1.15105	3.54973	4.51716	1.54282	11.2129	14.2539	30.1954	0	0	0	5.21816	2.64057	40.9132	60.778
ENSBTAG00000022986	0	0	0	9.76899	2.03879	0	148.486	104.717	112.929	102.598	19.6226	57.6636	0	0	0	0	0	0	0	19.4152
ENSBTAG00000045808	0	0	0	1.62817	0	0	12.0861	31.9476	5.16246	2.31423	0	7.12697	0.686259	0	0	0	9.13178	3.96086	13.3755	2.53242
ENSBTAG00000009297	11.7164	5.86564	21.3176	0	0	0	63.308	98.2092	37.4279	47.0561	282.426	443.816	73.4297	3.10523	0	0	176.113	118.826	186.47	140.127
ENSBTAG00000002559	0	0	0	66.7548	31.6012	4.82609	6.3308	7.09946	0	2.31423	1.40162	3.88744	0	40.3681	50.4529	0	0	0	6.29434	4.22069
ENSBTAG00000026467	1.80253	7.54154	9.01897	3.25633	0	0	59.8548	60.3454	80.0182	91.0265	71.4825	129.581	70.6847	0	0	0	206.77	254.155	61.3698	77.6607
ENSBTAG00000016048	0.901264	3.35179	4.09953	81.4083	43.834	62.7391	417.257	507.611	240.055	216.767	222.156	428.914	245.681	201.84	7.20756	8.3409	302.653	349.876	246.266	226.229
ENSBTAG00000030179	1.80253	1.25692	2.45972	161.188	147.812	111	1086.59	1463.08	1188.01	498.332	553.639	1069.69	662.926	9.3157	0	16.6818	1188.44	1096.5	468.141	443.173
ENSBTAG00000030180	123.473	127.368	164.801	271.904	19.3685	16.8913	519.701	570.915	440.745	321.678	683.288	1283.5	649.201	18.6314	0	79.2386	1179.96	1001.44	582.226	465.964
ENSBTAG00000003625	2.70379	0.837949	0	86.2928	13.2521	41.0217	15.5392	20.7068	35.4919	14.6568	16.8194	13.606	26.0778	6.21047	0	4.17045	51.5293	42.2492	22.817	5.90897
ENSBTAG00000020869	114.461	107.676	140.204	0	17.3297	0	4.02869	3.54973	7.09839	3.08564	0.700808	1.94372	0	0	0	45.875	0	1.32029	0	0.844138
ENSBTAG00000001500	58.5822	40.2215	53.2939	213.29	222.228	287.152	436.825	381.596	532.379	577.787	606.9	649.85	798.119	552.732	252.265	529.647	532.905	637.038	655.398	581.611
ENSBTAG00000005499	43.2607	51.1149	33.6162	30.9351	19.3685	21.7174	5.17974	2.95811	8.389	7.71411	0.700808	1.94372	6.86259	3.10523	0	4.17045	15.6545	9.242	3.93396	10.1297
ENSBTAG00000044068	0	0	0	1.62817	0	0	6.90632	6.50784	12.2609	6.17129	4.20485	7.12697	78.9198	0	0	0	3.91362	38.2883	5.50755	9.28552
ENSBTAG00000008428	1892.66	1632.32	2535.97	3.25633	19.3685	0	199.132	185.769	46.4622	10.0283	42.7493	82.932	66.5671	0	0	0	31.9612	28.3862	47.2075	96.2318
ENSBTAG00000035064	0	2.09487	1.63981	6.51266	0	2.41304	90.3577	88.1516	63.2402	96.4264	32.2372	53.7762	45.2931	0	3.60378	4.17045	35.8749	40.2687	11.8019	39.6745
ENSBTAG00000002107	3188.67	3201.38	4122.49	13.0253	38.737	38.6087	244.599	227.183	382.668	286.194	398.76	552.016	545.576	90.0518	0	0	635.963	544.618	238.398	327.526
ENSBTAG00000044023	710.196	568.548	1122.45	13.0253	10.1939	149.609	349.345	417.685	169.716	80.2268	121.941	168.456	179.114	124.209	171.18	25.0227	44.3544	57.4324	149.491	112.27
ENSBTAG00000015844	483.979	591.173	469.807	0	0	0	1.72658	1.77486	1.93592	3.85706	14.717	4.53534	0	0	19.8208	0	7.82724	1.32029	1.57358	1.68828
ENSBTAG00000000820	243.341	208.649	154.962	744.072	1031.63	188.217	20.1434	24.8481	48.3981	25.4566	9.81132	7.12697	25.3916	3.10523	131.538	50.0454	12.3931	26.4057	3.14717	27.0124
ENSBTAG00000013472	374306	386675	517601	788.032	695.227	448.826	1282.27	1329.37	1733.3	288.508	1479.41	1069.69	5289.68	1099.25	9.00945	120.943	321.569	647.6	575.932	1926.32
ENSBTAG00000021282	593.933	792.28	652.646	0	0	0	313.662	207.068	538.832	250.709	43.4501	51.1846	52.8419	121.104	70.2737	29.1932	54.1384	89.7795	49.5679	70.9076
ENSBTAG00000053735	765.173	783.482	870.741	166.073	13.2521	43.4348	13071.9	9560.01	24654	18252.4	4847.49	3886.79	6264.17	577.574	136.944	304.443	7458.06	13606.9	4542.15	4132.9
ENSBTAG00000024426	39.6556	19.6918	25.4171	112.343	142.715	91.6957	258.412	250.256	429.775	301.622	185.013	204.09	205.191	3.10523	9.00945	16.6818	208.726	192.762	143.196	142.659
ENSBTAG00000015654	0	0	0	56.9858	89.7068	14.4783	3.45316	2.36649	23.2311	6.17129	3.50404	0	4.80381	0	0	0	15.0022	12.5427	0.786792	11.8179
ENSBTAG00000034645	0	0.837949	0	29.307	23.4461	79.6305	8.05738	7.69108	20.0046	8.48552	11.2129	2.59162	1.37252	6.21047	0	25.0227	9.78405	20.4644	0.786792	5.06483
ENSBTAG00000027134	0.901264	0.418974	0.819907	0	11.2133	16.8913	2.87763	2.95811	9.03431	6.17129	32.938	20.0851	30.1954	121.104	27.0284	29.1932	16.959	7.92172	11.0151	23.6359
ENSBTAG00000003773	126.177	181.416	142.664	651.266	263.004	166.5	625.598	643.093	727.908	526.874	1421.24	1178.54	1135.76	574.468	2189.3	296.102	792.508	539.337	1348.56	1186.01
ENSBTAG00000020685	2.70379	4.60872	4.09953	11.3972	5.09697	16.8913	6.90632	7.69108	2.58123	3.85706	22.4259	16.8456	15.0977	18.6314	50.4529	16.6818	33.2658	21.7847	31.4717	14.3504
ENSBTAG00000021458	0	0	0	0	6.11637	65.1522	3.45316	5.32459	12.9062	30.085	2.80323	0	1.37252	27.9471	7.20756	196.011	1.30454	8.58186	0.786792	0.844138
ENSBTAG00000006924	0	0	0	1.62817	10.1939	0	9.78396	5.32459	16.1327	1.54282	1.40162	1.94372	4.80381	0	5.40567	100.091	0	3.96086	0	0.844138
ENSBTAG00000009786	0	0	0	167.701	797.167	296.804	2295.2	2528	281.354	481.361	728.841	675.118	387.736	161.472	136.944	404.534	370.489	188.141	875.7	801.932
ENSBTAG00000002869	99.1391	86.7277	45.0949	89.5491	143.735	132.717	700.992	759.05	436.228	314.736	359.515	175.583	441.264	353.997	360.378	450.409	373.098	386.844	744.305	652.519
ENSBTAG00000021905	1337.48	1264.46	1062.6	4.8845	12.2327	19.3044	59.8548	67.4449	58.0777	22.3709	56.7655	23.3246	92.6449	68.3152	109.915	20.8523	13.0454	9.90215	129.034	161.23
ENSBTAG00000034154	470.46	497.742	227.934	21.1661	24.4655	14.4783	0.575527	0	1.29062	0.771411	0.700808	0	47.3519	34.1576	0	0	0	0	0.786792	0.844138
ENSBTAG00000003238	65.7923	58.6564	73.7916	0	0	0	1.72658	1.18324	5.16246	0.771411	0.700808	0	2.05878	0	0	0	2.60908	1.32029	1.57358	0.844138
ENSBTAG00000034091	77.5087	71.6446	60.6731	3.25633	3.05818	4.82609	0	0	0.645308	1.54282	0	0	0.686259	9.3157	0	0	0	2.64057	0	1.68828
ENSBTAG00000007746	1013.02	1066.29	917.476	148.163	68.2995	219.587	173.809	173.937	145.84	119.569	120.539	60.9032	45.2931	943.991	2362.28	1622.31	71.0974	57.4324	70.8113	44.7393
ENSBTAG00000046922	462.349	426.097	578.034	0	9.17455	7.23913	56.4016	66.2616	29.6842	13.114	114.933	39.5223	215.485	9.3157	0	0	15.6545	26.4057	40.9132	51.4924
ENSBTAG00000044012	15.3215	16.759	9.01897	0	5.09697	2.41304	2.30211	0.591622	0.645308	0	1.40162	0	0	9.3157	30.6321	8.3409	0.65227	1.32029	0	1.68828
ENSBTAG00000003751	39.6556	76.2533	29.5166	270.275	510.717	176.152	2.30211	1.77486	2.58123	0.771411	1.40162	0	0	18.6314	25.2265	54.2159	5.21816	1.98043	4.72075	0
ENSBTAG00000002604	0	0	0	19.538	34.6594	0	324.597	289.303	558.837	417.333	432.399	782.671	275.876	0	1.80189	0	991.45	787.551	281.672	230.45
ENSBTAG00000014389	58.5822	52.3718	72.9717	27.6788	62.1831	149.609	425.89	407.036	533.67	575.473	395.957	315.53	321.169	298.103	1052.3	500.454	320.917	384.863	374.513	293.76
ENSBTAG00000013078	9.01264	10.8933	12.2986	3043.04	2068.35	5175.98	61.5814	93.4762	152.938	81.7696	94.6091	69.9739	144.801	3623.81	3582.16	4408.17	24.7863	91.0997	70.0245	72.5959
ENSBTAG00000015539	13.519	17.1779	15.5782	1732.37	1773.75	3281.74	226.182	244.931	529.153	541.531	350.404	207.978	524.302	655.205	145.953	95.9204	79.5769	296.404	202.206	169.672
ENSBTAG00000014921	191.068	271.914	233.673	1074.59	1113.18	941.087	5.75527	8.87432	0	1.54282	0	2.59162	0	27.9471	1.80189	20.8523	0	0.660143	1.57358	1.68828
ENSBTAG00000004575	2528.95	2374.33	1480.75	498.219	729.887	801.131	549.628	544.292	611.107	635.643	257.197	118.567	293.719	223.577	36.0378	100.091	306.567	372.321	304.489	254.93
ENSBTAG00000016010	1321.25	1312.23	778.091	704.996	1275.26	1587.78	208.341	210.026	232.956	281.565	196.226	118.567	159.898	2086.72	2439.76	934.181	210.683	219.828	210.86	157.01
ENSBTAG00000019406	283.898	327.638	256.631	2437.36	1830.83	1804.96	2051.18	1996.13	3242.67	3459.78	2280.43	1460.38	2178.87	1381.83	3068.62	3594.93	2916.3	2661.7	2051.17	1555.75
ENSBTAG00000052947	0	0	0	4.8845	9.17455	0	0	0	0	0	8.4097	12.3102	10.9801	21.7366	0	8.3409	4.56589	7.26157	5.50755	7.59725
ENSBTAG00000015666	7.21011	11.7313	13.1185	639.869	212.034	361.957	40.2869	46.7381	12.2609	23.1423	74.2857	65.4385	107.743	1589.88	619.85	617.227	78.2724	87.1389	56.649	70.9076
ENSBTAG00000021313	0	0.837949	0	11.3972	100.92	67.5652	16.6903	20.1151	1.29062	6.17129	11.2129	7.77487	13.7252	562.047	1720.81	621.397	10.4363	9.90215	13.3755	8.44138
ENSBTAG00000033449	0	0.418974	0	27.6788	22.4267	7.23913	1.15105	1.77486	3.22654	0.771411	29.434	3.23953	6.86259	18.6314	5.40567	50.0454	3.91362	3.96086	8.65471	8.44138
ENSBTAG00000005997	570.5	462.129	492.764	1953.8	1246.72	1578.13	16.1148	15.3822	3.22654	2.31423	53.2614	10.3665	21.9603	2524.56	882.926	1422.12	0	3.30072	11.0151	26.1683
ENSBTAG00000004023	701.184	771.751	593.612	1.62817	2.03879	7.23913	160.572	139.031	200.691	142.711	15.4178	17.4935	79.606	15.5262	63.0662	316.954	45.6589	58.7527	23.6038	26.1683
ENSBTAG00000018989	0	0	0	0	0	0	23.0211	17.7486	43.2356	106.455	18.221	17.4935	23.3328	0	0	0	16.3068	63.3737	4.72075	1.68828
ENSBTAG00000024394	304.627	307.946	207.436	1.62817	2.03879	12.0652	6.90632	10.6492	13.5515	8.48552	72.1833	3.88744	43.2343	3.10523	1.80189	8.3409	5.87043	11.8826	38.5528	46.4276
ENSBTAG00000017350	2.70379	0.837949	0.819907	547.064	434.262	945.913	62.7324	107.675	256.833	148.111	33.6388	17.4935	53.5282	4772.75	6668.8	7444.26	17.6113	35.6477	28.3245	28.7007
ENSBTAG00000020569	2660.53	2503.79	908.457	395.644	360.866	680.478	304.454	318.884	487.853	251.48	175.202	64.1427	283.425	583.784	279.293	83.409	101.754	83.178	274.59	303.89
ENSBTAG00000017664	566.895	605.418	373.877	3.25633	1.01939	9.65218	172.083	159.146	229.084	87.1695	41.3477	29.1558	104.998	27.9471	0	0	96.536	66.6744	125.1	207.658
ENSBTAG00000006138	8792.73	8376.13	7557.9	0	0	0	440.854	588.663	205.208	187.453	165.391	255.275	566.85	96.2623	45.0473	0	40.4407	48.8506	501.187	510.704
ENSBTAG00000002714	2930.01	3004.88	1441.4	162.817	201.84	287.152	442.005	459.69	582.713	731.298	452.722	174.287	509.204	971.938	576.605	204.352	425.28	474.643	298.981	375.642
ENSBTAG00000053714	102.744	78.3482	104.128	3.25633	0	0	22.4455	15.3822	15.4874	12.3426	10.5121	17.4935	17.8427	12.4209	7.20756	0	12.3931	22.4449	16.5226	9.28552
ENSBTAG00000051262	6.30885	5.02769	5.73935	0	0	4.82609	141.58	159.146	190.366	142.711	57.4663	62.8469	65.1946	18.6314	68.4718	45.875	97.1882	68.6549	44.8472	59.9338
ENSBTAG00000018430	211.797	198.594	141.844	26.0506	8.15516	26.5435	37.9848	33.7224	48.3981	20.0567	12.6146	5.83116	21.274	0	0	0	3.26135	6.60143	5.50755	8.44138
ENSBTAG00000009341	6.30885	3.35179	1.63981	3.25633	8.15516	86.8696	0	1.18324	0.645308	0.771411	0	0	0.686259	546.521	461.284	246.057	0	1.32029	0	0.844138
ENSBTAG00000024379	0	0.418974	0	3.25633	1.01939	2.41304	16.6903	20.1151	132.933	138.854	6.30728	2.59162	15.0977	21.7366	0	100.091	12.3931	48.8506	17.3094	28.7007
ENSBTAG00000009296	0	0	0	35.8196	1.01939	4.82609	5.75527	8.2827	2.58123	3.08564	4.90566	5.83116	0	9.3157	0	4.17045	1.95681	1.32029	6.29434	8.44138
ENSBTAG00000020848	50.4708	40.6405	44.275	0	0	2.41304	2.30211	2.36649	5.80777	2.31423	0	0	0	0	0	0	1.95681	0	0	0
ENSBTAG00000011412	42696.5	44524.8	50148	3905.97	3308.96	4541.35	4562.2	4884.43	4678.48	3368.75	2708.62	2578.02	3823.15	1602.3	207.217	704.806	1996.6	1883.39	2642.05	3000.07
ENSBTAG00000015366	46.8657	51.5338	65.5925	0	0	4.82609	9.78396	5.91622	7.09839	5.39988	4.20485	9.71859	7.54885	6.21047	0	0	12.3931	11.2224	5.50755	6.75311
ENSBTAG00000033197	1174.35	984.171	1183.95	3.25633	0	9.65218	99.5662	74.5443	87.1166	71.7412	132.453	178.822	270.386	68.3152	0	83.409	198.29	217.187	162.866	128.309
ENSBTAG00000008097	10.8152	8.79846	12.2986	0	0	4.82609	0	0.591622	4.51716	0	1.40162	1.29581	0	0	0	4.17045	0	0	1.57358	1.68828
ENSBTAG00000010756	573.204	625.948	625.589	219.802	303.78	451.239	69.0632	82.827	74.2104	80.2268	60.9703	69.326	100.88	428.522	713.549	229.375	61.3134	64.694	48.7811	98.7642
ENSBTAG00000017869	9490.31	10988.4	6298.52	24.4225	81.5516	41.0217	83.4514	68.6281	144.549	9.25693	63.7736	49.8888	84.4098	6.21047	0	0	7.82724	7.26157	97.5622	220.32
ENSBTAG00000049397	764.272	837.949	624.769	109.087	31.6012	67.5652	29.9274	26.0313	45.8169	26.9994	23.8275	29.1558	26.7641	0	9.00945	133.454	15.0022	10.5623	29.8981	48.1159
ENSBTAG00000021543	7878.85	7893.48	5855.77	548.692	725.809	721.5	97.8396	87.56	188.43	168.939	79.1914	33.6911	112.546	2046.35	518.944	1518.04	62.6179	83.8382	57.4358	80.1932
ENSBTAG00000011246	726.419	637.679	609.191	0	1.01939	7.23913	10.3595	6.50784	5.80777	2.31423	4.20485	1.29581	2.05878	6.21047	1.80189	0	1.95681	1.32029	2.36038	3.37655
ENSBTAG00000032844	3.60506	0	1.63981	0	0	0	135.824	126.607	332.979	287.736	16.8194	6.47906	23.3328	0	34.2359	0	61.9657	205.965	8.65471	19.4152
ENSBTAG00000004398	83.8176	88.4036	131.185	55.3576	49.9504	48.2609	18.4169	18.3403	39.3638	14.6568	23.8275	12.3102	18.529	71.4204	149.557	229.375	12.3931	13.2029	11.0151	5.90897
ENSBTAG00000004399	166.734	157.115	73.7916	14.6535	22.4267	28.9565	19.5679	24.8481	78.0823	31.6279	25.9299	0.647906	18.529	0	0	0	10.4363	18.484	12.5887	52.3366
ENSBTAG00000020620	2.70379	5.02769	2.45972	9.76899	47.9116	9.65218	12.6616	16.5654	1.29062	12.3426	9.11051	16.8456	24.0191	6.21047	131.538	254.398	16.3068	39.6086	18.0962	23.6359
ENSBTAG00000046588	1622.28	1640.28	746.115	306.095	1220.22	1134.13	304.454	282.795	192.947	155.825	259.299	64.7906	132.448	968.833	1281.14	688.125	95.8837	136.65	143.196	190.775
ENSBTAG00000053964	0	0	0	16.2817	0	0	2.30211	3.54973	2.58123	0.771411	0.700808	2.59162	3.43129	24.8419	0	0	0.65227	0.660143	2.36038	5.90897
ENSBTAG00000054914	0	0	0	3.25633	0	0	103.019	107.675	70.3386	4.62847	0	0	0	0	0	0	0	0	0	0
ENSBTAG00000002011	174.845	178.902	136.105	40.7041	11.2133	65.1522	4.60422	2.95811	1.29062	0.771411	10.5121	0.647906	2.05878	2005.98	1709.99	2039.35	0	1.32029	3.93396	0
ENSBTAG00000052566	2.70379	2.93282	2.45972	21.1661	11.2133	7.23913	14.9637	15.3822	5.80777	0	23.1267	25.9162	28.1366	6.21047	19.8208	16.6818	11.7409	9.90215	22.817	28.7007
ENSBTAG00000017541	156.82	149.155	205.797	19.538	29.5625	74.8044	0	1.77486	1.93592	0	89.0027	1.94372	2.05878	68.3152	61.2643	75.0681	0	1.98043	2.36038	7.59725
ENSBTAG00000053990	0	0	0	14.6535	24.4655	50.6739	0.575527	1.18324	5.16246	4.62847	0.700808	0	26.7641	6.21047	7.20756	4.17045	7.17497	1.32029	8.65471	7.59725
ENSBTAG00000002332	85.6201	99.7159	6.55925	442.861	767.604	359.544	996.237	928.254	714.356	654.928	403.666	14.9018	275.876	366.418	886.53	221.034	485.941	412.589	600.322	542.781
ENSBTAG00000002739	3.60506	10.4744	7.37916	0	2.03879	2.41304	27.0498	31.3559	35.4919	57.0844	44.1509	23.3246	82.3511	15.5262	0	125.114	34.5703	36.3079	26.7509	37.9862
ENSBTAG00000001976	0	0	0	0	0	0	11.5105	14.1989	20.0046	61.7129	6.30728	3.23953	22.6465	0	0	0	23.4817	35.6477	8.65471	6.75311
ENSBTAG00000020247	0	0	4.09953	0	14.2715	0	18.9924	15.9738	18.0686	7.71411	5.60647	17.4935	12.3527	0	0	0	4.56589	6.60143	8.65471	10.9738
ENSBTAG00000014381	0	0.418974	0	0	0	0	12.6616	4.14135	10.9702	11.5712	0.700808	1.29581	2.05878	0	0	0	15.0022	31.0267	3.14717	3.37655
ENSBTAG00000010597	21.6303	24.3005	4.91944	141.65	467.902	171.326	567.47	577.423	472.366	452.818	384.043	249.444	387.736	24.8419	23.4246	337.807	307.219	368.36	416.213	377.33
ENSBTAG00000052317	994.996	678.319	1415.16	0	1.01939	12.0652	40.2869	42.5967	10.9702	12.3426	46.9542	53.1283	48.7244	3.10523	0	4.17045	24.7863	23.105	47.2075	16.8828
ENSBTAG00000007870	1393.35	1497.83	514.901	6.51266	33.64	21.7174	663.007	735.977	389.121	299.308	166.792	52.4804	316.365	447.154	520.746	529.647	137.629	152.493	216.368	259.995
ENSBTAG00000007146	0	0	2.45972	138.394	53.0085	14.4783	9.20843	5.91622	36.1373	34.7135	23.8275	23.9725	58.332	77.6309	50.4529	87.5795	17.6113	19.8043	11.8019	15.1945
ENSBTAG00000024340	0.901264	0	1.63981	0	0	0	73.0919	62.1203	188.43	249.937	267.008	247.5	240.877	0	0	0	207.422	357.798	129.821	86.9463
ENSBTAG00000018909	335.27	334.76	251.711	66.7548	22.4267	154.435	68.4877	91.1097	43.8809	55.5416	21.7251	8.42278	30.8816	860.15	300.916	759.022	18.9158	17.8239	18.0962	36.298
ENSBTAG00000014735	143.301	150.831	118.067	0	2.03879	0	1.72658	1.18324	1.93592	0	0	0	0	0	0	95.9204	0	0	0	0
ENSBTAG00000054389	29.7417	29.3282	28.6967	0	0	0	0	0.591622	0	0	0	0	0	0	0	0	0	0	0	0
ENSBTAG00000051125	9.01264	7.54154	10.6588	0	0	0	0.575527	0.591622	0.645308	0	0	0	0	0	0	0	0	0	0	0
ENSBTAG00000048773	18.0253	10.0554	14.7583	0	0	0	0	0	0	0	0	0	0	0	0	0	0	0	0	0
ENSBTAG00000014738	228.02	301.662	324.683	8.14083	5.09697	4.82609	9.78396	9.46594	7.09839	0	1.40162	1.29581	2.74504	18.6314	0	0	0.65227	1.32029	0	1.68828
ENSBTAG00000040082	203.686	266.049	268.109	1.62817	15.2909	0	5.75527	7.09946	6.45308	0	1.40162	1.94372	0	164.577	0	29.1932	0.65227	3.30072	0	0.844138
ENSBTAG00000048562	40.5569	33.099	63.9527	0	0	0	0	0	0	0	0	0	0	0	0	0	0	0	0	0
ENSBTAG00000029970	7.21011	8.37949	6.55925	0	0	0	0	0	0	0	0	0	0	0	0	0	0	0	0	0
ENSBTAG00000053595	403.766	417.717	301.726	14.6535	7.13576	7.23913	8.05738	12.4241	1.93592	0	4.20485	1.94372	0	9.3157	19.8208	12.5114	0	0.660143	0	1.68828
ENSBTAG00000001455	77.5087	70.3877	115.607	4.8845	0	2.41304	1.72658	4.14135	4.51716	0.771411	0.700808	3.88744	4.11755	0	0	0	0	0.660143	0.786792	8.44138
ENSBTAG00000024341	102.744	118.151	187.759	0	0	0	2.30211	0	0.645308	0.771411	0.700808	3.23953	0.686259	0	0	8.3409	0	0	1.57358	0.844138
ENSBTAG00000012211	73.0024	91.3364	76.2513	1.62817	0	0	8.6329	11.2408	7.7437	0	6.30728	5.18325	4.80381	12.4209	0	79.2386	0.65227	2.64057	6.29434	1.68828
ENSBTAG00000008139	146.906	126.111	205.797	0	0	0	2.87763	1.77486	1.93592	0	12.6146	0	0	285.682	23.4246	133.454	0	0	0	0.844138
ENSBTAG00000001063	31.5443	73.3205	81.1708	32.5633	25.4849	24.1304	2.30211	1.18324	0	0	2.10243	0	0	527.89	520.746	1009.25	0	0	0	0
ENSBTAG00000005650	1005.81	1055.82	571.475	122.112	509.697	335.413	166.327	175.712	132.933	60.9415	297.844	46.6492	78.9198	180.104	21.6227	37.5341	11.7409	16.5036	92.8415	187.399
ENSBTAG00000004136	17.124	15.5021	7.37916	245.853	501.542	354.717	1634.5	1639.97	745.331	520.703	2084.91	691.316	489.989	1071.31	810.851	854.943	176.113	435.694	1266.74	947.123
ENSBTAG00000015326	0.901264	2.51385	1.63981	11.3972	2.03879	9.65218	256.685	263.272	231.02	245.309	318.167	450.943	402.148	24.8419	59.4624	0	325.483	289.143	405.198	424.602
ENSBTAG00000004503	0	0	0	126.997	61.1637	4.82609	5.17974	8.2827	11.6155	2.31423	0	1.94372	0	0	0	8.3409	0.65227	11.8826	2.36038	2.53242
ENSBTAG00000010609	0	0	0	32.5633	184.51	21.7174	11.5105	14.1989	74.8557	5.39988	14.0162	4.53534	4.80381	981.254	1191.05	542.159	31.309	17.8239	24.3906	11.8179
ENSBTAG00000018064	0	0	0	63.4984	75.4352	7.23913	67.3366	60.937	137.451	23.9137	23.1267	38.8744	26.7641	43.4733	254.067	158.477	106.32	44.2296	69.2377	33.7655
ENSBTAG00000007136	0	0	0	4.8845	22.4267	9.65218	94.3864	107.675	96.1509	69.427	58.1671	47.2971	68.6259	3.10523	0	0	103.711	83.8382	47.2075	43.0511
ENSBTAG00000015749	983.279	1372.14	377.977	0	110.095	4.82609	9.20843	13.6073	12.2609	6.9427	9.81132	1.94372	0.686259	267.05	335.152	246.057	0	0.660143	0	1.68828
ENSBTAG00000003506	913.882	1096.87	546.878	110.715	178.394	43.4348	85.7535	89.9265	112.284	80.9982	56.0647	14.2539	72.7434	385.049	81.0851	54.2159	37.8317	40.9289	55.0755	46.4276
ENSBTAG00000046768	0	0.418974	0	0	1.01939	0	8.05738	5.91622	2.58123	3.85706	7.00808	7.12697	10.9801	0	0	0	16.959	18.484	8.65471	6.75311
ENSBTAG00000053893	0	0	0	136.766	100.92	139.957	4.02869	5.91622	4.51716	11.5712	5.60647	14.9018	15.0977	993.675	4742.58	3665.83	52.8339	29.7064	15.7358	6.75311
ENSBTAG00000009520	0	0	4.09953	32.5633	8.15516	9.65218	111.652	107.083	69.048	38.5706	121.941	163.272	57.6457	0	0	0	57.3998	62.0534	73.1717	49.8042
ENSBTAG00000043398	0	0	0	3.25633	0	2.41304	1.15105	1.18324	0	0	2.80323	7.12697	1.37252	3.10523	0	0	0.65227	2.64057	2.36038	3.37655
ENSBTAG00000042440	0	6.70359	1.63981	21.1661	12.2327	16.8913	7.48185	9.46594	3.22654	4.62847	6.30728	9.07069	10.9801	121.104	0	12.5114	44.3544	19.8043	19.6698	18.571
ENSBTAG00000006377	2.70379	2.93282	0.819907	24.4225	9.17455	0	59.2793	62.1203	50.9793	30.085	50.4582	99.7775	23.3328	37.2628	5.40567	75.0681	49.5725	56.7723	52.7151	31.2331
ENSBTAG00000044146	0.901264	0	0	9.76899	14.2715	33.7826	8.05738	8.87432	11.6155	6.9427	8.4097	2.59162	0	0	0	0	3.26135	12.5427	2.36038	3.37655
ENSBTAG00000012653	0.901264	1.25692	0.819907	0	0	0	73.6674	79.2773	20.0046	16.1996	16.8194	62.199	17.8427	3.10523	0	8.3409	30.6567	20.4644	59.0094	17.7269
ENSBTAG00000002066	0	0	0	421.695	203.879	7.23913	15.5392	20.1151	2.58123	3.85706	189.919	164.568	146.173	0	0	95.9204	1.95681	6.60143	36.9792	59.9338
ENSBTAG00000012237	9219.93	10114	13542.4	0	0	0	509.341	507.02	775.015	268.451	365.822	450.295	621.751	0	0	0	170.895	226.429	170.734	372.265
ENSBTAG00000049936	252.354	254.317	322.223	0	0	0	3.45316	1.18324	5.80777	3.85706	5.60647	13.606	26.0778	0	0	0	9.13178	5.94129	7.86792	13.5062
ENSBTAG00000007796	284.8	280.713	487.025	99.3181	44.8534	41.0217	54.0995	43.78	41.2997	37.7991	49.0566	102.369	40.4893	0	187.397	29.1932	60.6611	47.5303	77.8924	54.869
ENSBTAG00000021216	0.901264	0	0	39.076	2.03879	2.41304	8.6329	6.50784	12.9062	12.3426	56.0647	20.733	10.9801	0	171.18	221.034	17.6113	23.7651	8.65471	0
ENSBTAG00000048508	7457.96	6843.11	6135.36	6.51266	24.4655	36.1957	334.381	337.816	130.352	64.0271	1280.38	75.805	209.995	155.262	32.434	0	37.1794	43.5694	120.379	180.646
ENSBTAG00000013648	0	0	0	0	0	12.0652	4.60422	2.36649	9.67962	17.7425	18.9218	13.606	22.6465	0	0	0	15.6545	21.7847	5.50755	2.53242
ENSBTAG00000031967	5.40759	6.70359	7.37916	40.7041	3.05818	48.2609	748.761	781.532	410.416	604.015	573.962	876.617	557.242	3.10523	304.519	50.0454	431.15	396.086	512.202	475.25
ENSBTAG00000032077	0	0	0.819907	0	0	24.1304	41.4379	52.6543	125.835	57.8558	16.1186	51.1846	90.5862	0	25.2265	0	15.0022	40.9289	14.9491	27.0124
ENSBTAG00000002938	275.787	222.056	188.579	26.0506	18.3491	0	9.20843	14.1989	19.3592	4.62847	2.80323	0	5.49007	245.314	0	0	0	0	1.57358	0
ENSBTAG00000002940	0	0	0	4.8845	8.15516	4.82609	70.2143	70.9946	39.3638	65.5699	56.7655	37.5786	43.9206	0	1.80189	0	80.2292	81.1976	23.6038	15.1945
ENSBTAG00000012119	0	0	0	143.279	81.5516	45.8478	3956.17	4291.62	4194.5	4176.42	1273.37	1597.09	3128.65	9.3157	0	16.6818	844.69	1413.37	2472.89	2460.66
ENSBTAG00000012128	548.87	509.054	359.119	633.356	678.917	393.326	210.643	198.785	343.304	199.795	30.1348	21.3809	54.2144	152.157	9.00945	166.818	62.6179	83.178	44.8472	32.0773
ENSBTAG00000005103	0	0	0	0	0	0	65.6101	86.9684	2614.14	3425.07	2.10243	3.88744	47.3519	6.21047	0	0	185.897	2365.95	14.9491	7.59725
ENSBTAG00000005110	0	0	0	68.3829	14.2715	43.4348	43.1645	78.094	144.549	68.6556	49.0566	66.0864	98.8213	481.311	54.0567	204.352	64.5747	68.6549	142.409	173.893
ENSBTAG00000004405	1.80253	2.51385	0.819907	0	0	2.41304	21.87	21.89	29.6842	20.8281	7.00808	9.71859	16.4702	46.5785	46.8491	33.3636	7.82724	14.5231	21.2434	15.1945
ENSBTAG00000002151	8.11138	9.21744	10.6588	0	1.01939	2.41304	0	0	0	0	1.40162	0	0	0	0	0	0	0	0	0
ENSBTAG00000049382	0	0.418974	0	0	0	9.65218	4.02869	5.91622	10.3249	1.54282	97.4124	51.8325	17.8427	0	0	0	6.5227	7.26157	3.93396	5.06483
ENSBTAG00000013732	0	0	0	4.8845	36.6982	2.41304	14.9637	18.3403	30.3295	26.9994	39.2453	29.8037	26.7641	27.9471	0	0	25.4385	36.3079	14.9491	16.0386
ENSBTAG00000054974	0	0.837949	0	22.7943	26.5043	72.3913	71.9409	59.1622	187.785	246.08	9.11051	11.0144	6.17633	55.8942	95.5002	316.954	9.78405	28.3862	0	0
ENSBTAG00000010704	2.70379	5.86564	5.73935	364.709	43.834	364.37	106.472	82.2354	187.139	318.593	221.455	274.712	216.172	235.998	39.6416	312.784	208.726	230.39	126.674	179.801
ENSBTAG00000047482	222.612	312.136	420.612	0	2.03879	0	16.6903	14.1989	10.9702	6.17129	21.0243	31.7474	24.7053	0	0	0	10.4363	11.2224	7.08113	16.8828
ENSBTAG00000016481	40011.6	40958.1	28900.9	1152.74	2331.36	3052.5	3512.44	3491.16	3376.9	2207.78	2301.45	1304.88	3746.97	5201.27	4564.19	4495.75	1685.47	1969.21	2395	2971.37
ENSBTAG00000003449	0.901264	1.6759	0	66.7548	23.4461	0	63.8835	56.7957	65.1761	31.6279	73.5849	63.4948	76.1747	0	1.80189	0	65.8793	130.708	44.8472	21.1035
ENSBTAG00000004989	68.4961	47.3441	61.493	156.304	106.017	55.5	32.805	35.4973	16.1327	4.62847	4.20485	14.2539	5.49007	18.6314	39.6416	95.9204	12.3931	11.8826	7.86792	14.3504
ENSBTAG00000007253	30.643	25.5574	45.9148	19.538	33.64	74.8044	274.526	247.298	129.707	145.797	203.234	315.53	118.723	65.2099	1.80189	70.8977	206.77	196.062	166.013	196.684
ENSBTAG00000007206	1.80253	2.09487	3.27963	229.571	66.2607	103.761	117.407	128.973	103.895	121.883	74.2857	70.6218	67.2534	260.84	209.019	162.648	84.1428	110.244	55.0755	37.1421
ENSBTAG00000046648	0.901264	0.837949	1.63981	39.076	5.09697	16.8913	3.45316	5.91622	14.8421	19.2853	8.4097	3.88744	6.86259	0	1.80189	0	7.82724	15.8434	2.36038	2.53242
ENSBTAG00000013476	0	0	0	0	1.01939	0	8.6329	8.2827	38.7185	28.5422	16.1186	7.12697	2.05878	52.789	0	0	17.6113	25.7456	1.57358	2.53242
ENSBTAG00000017223	125.276	160.048	151.683	245.853	65.2413	74.8044	1520.54	2506.11	18679.7	5843.44	668.571	322.657	459.107	322.944	64.8681	734	1080.81	7587.02	134.541	149.413
ENSBTAG00000049855	31.5443	27.6523	29.5166	30.9351	6.11637	0	8.05738	17.7486	7.09839	6.17129	1.40162	3.23953	1.37252	24.8419	0	0	11.0886	3.96086	3.14717	2.53242
ENSBTAG00000051746	13.519	12.1503	26.237	0	0	0	3.45316	1.77486	3.22654	0	0	1.29581	4.80381	0	1.80189	0	0	0	0.786792	0.844138
ENSBTAG00000050548	28.8405	26.8144	33.6162	17.9098	6.11637	2.41304	2.87763	1.77486	0	0.771411	2.10243	0.647906	1.37252	93.157	7.20756	16.6818	0	2.64057	4.72075	0.844138
ENSBTAG00000010452	0.901264	2.09487	3.27963	690.342	384.312	354.717	4379.76	4109.99	2592.2	4496.56	4605.71	5667.23	4695.38	350.892	637.869	362.829	2413.4	2446.49	3969.37	3466.88
ENSBTAG00000014543	0	0.418974	0.819907	48.845	0	14.4783	32.805	34.9057	62.5949	22.3709	46.2534	49.2409	19.2152	43.4733	5.40567	12.5114	34.5703	21.1246	21.2434	11.8179
ENSBTAG00000015773	0	0	0	35.8196	9.17455	26.5435	25.3232	21.89	22.5858	37.0277	10.5121	12.9581	30.1954	18.6314	111.717	0	15.0022	21.1246	40.9132	40.5186
ENSBTAG00000052204	649.812	649.829	159.882	4.8845	0	9.65218	6.3308	13.0157	0.645308	3.08564	7.70889	1.29581	91.9587	40.3681	0	0	6.5227	4.621	50.3547	63.3104
ENSBTAG00000013953	39280.7	35011.2	43648.6	1748.65	1679.96	4348.31	966.31	969.668	687.253	660.328	943.989	835.151	3810.8	723.52	7.20756	271.079	635.311	1059.53	2206.95	3409.48
ENSBTAG00000052279	16.2228	18.8538	3.27963	3.25633	15.2909	2.41304	0.575527	1.18324	0.645308	0.771411	1.40162	0	2.05878	0	0	0	0	0.660143	1.57358	3.37655
ENSBTAG00000001346	2.70379	1.6759	0	1.62817	0	0	12.6616	10.0576	6.45308	6.9427	9.11051	11.6623	10.9801	0	0	4.17045	11.7409	13.863	6.29434	4.22069
ENSBTAG00000031548	149.61	125.692	171.36	6.51266	0	0	8.05738	1.18324	4.51716	0.771411	5.60647	1.29581	0.686259	0	1.80189	0	1.30454	0	1.57358	0.844138
ENSBTAG00000003864	0	0	1.63981	70.0111	68.2995	45.8478	44.3156	67.4449	100.668	42.4276	847.277	188.541	74.8022	170.788	264.878	179.329	54.7907	120.146	48.7811	23.6359
ENSBTAG00000002317	19987.3	20377.2	20018	0	0	26.5435	2958.21	2678.27	10796.6	11285.7	1444.37	1472.69	2733.37	86.9466	0	0	2999.14	5745.88	679.002	819.658
ENSBTAG00000015802	2417.19	2419.58	3094.33	206.777	398.583	195.457	370.639	323.025	276.192	357.163	304.852	284.431	217.544	114.894	7.20756	229.375	212.64	310.267	162.079	173.048
ENSBTAG00000043638	6.30885	6.28462	9.01897	21.1661	9.17455	0	0	1.18324	0	0	0.700808	0	1.37252	0	0	4.17045	0.65227	0	0	2.53242
ENSBTAG00000021617	1253.66	1289.6	1224.94	133.51	121.308	84.4565	279.131	266.821	143.258	137.311	270.512	180.766	236.759	46.5785	0	125.114	169.59	139.29	223.449	213.567
ENSBTAG00000017793	0.901264	1.6759	6.55925	3.25633	4.07758	4.82609	18.4169	29.5811	3.22654	0.771411	37.8437	35.6348	6.86259	9.3157	0	37.5341	64.5747	29.0463	26.7509	8.44138
ENSBTAG00000012261	1.80253	0	0	0	0	0	6.3308	12.4241	11.6155	6.17129	22.4259	14.9018	18.529	0	0	4.17045	10.4363	4.621	18.883	9.28552
ENSBTAG00000004799	9.01264	6.28462	18.0379	8.14083	9.17455	4.82609	462.724	424.784	689.189	587.815	667.17	636.244	1352.62	24.8419	1.80189	137.625	365.271	687.869	461.06	615.377
ENSBTAG00000051724	0	0.418974	0	0	2.03879	4.82609	6.3308	2.36649	5.16246	0.771411	8.4097	5.83116	2.05878	0	0	0	13.0454	8.58186	0	1.68828
ENSBTAG00000053379	0	0	2.45972	55.3576	4.07758	31.3696	5.17974	4.73297	3.22654	0.771411	7.70889	5.83116	7.54885	9.3157	3.60378	0	7.82724	7.92172	2.36038	2.53242
ENSBTAG00000016879	6.30885	1.6759	2.45972	8.14083	3.05818	2.41304	81.1493	81.0521	20.6499	39.342	98.814	156.145	54.2144	12.4209	0	50.0454	58.7043	43.5694	81.0396	78.5049
ENSBTAG00000053458	1.80253	0.418974	0	0	5.09697	0	2.30211	2.36649	7.09839	0.771411	11.2129	6.47906	6.17633	0	0	0	9.13178	14.5231	11.8019	5.06483
ENSBTAG00000027204	0	0	0	117.228	94.8037	2.41304	8.6329	25.4397	2.58123	1.54282	12.6146	55.072	40.4893	0	0	0	5.87043	2.64057	27.5377	97.0759
ENSBTAG00000015510	0	0	0.819907	11.3972	0	4.82609	46.6177	72.1778	57.4324	11.5712	88.3019	164.568	63.1358	3.10523	0	8.3409	18.2636	39.6086	36.9792	64.9987
ENSBTAG00000024219	0	0	0	24.4225	23.4461	16.8913	0.575527	1.18324	0.645308	0.771411	6.30728	8.42278	4.11755	0	0	116.773	2.60908	5.28114	6.29434	5.06483
ENSBTAG00000001912	0	0	0	3508.7	3150.95	3822.26	3.45316	2.95811	1.93592	3.08564	22.4259	3.23953	0	0	1.80189	75.0681	0.65227	5.28114	0	0
ENSBTAG00000009182	0	0	1.63981	24.4225	0	0	15.5392	10.0576	11.6155	4.62847	15.4178	38.8744	34.9992	0	0	0	41.7453	41.589	25.9641	32.9214
ENSBTAG00000006359	13.519	18.0159	16.3981	92.8054	130.483	200.283	216.398	240.198	133.579	175.11	320.97	425.026	78.2335	127.315	3.60378	75.0681	191.767	147.872	191.977	178.957
ENSBTAG00000050861	1.80253	0.837949	1.63981	1.62817	3.05818	0	12.0861	7.09946	17.4233	7.71411	10.5121	9.07069	12.3527	0	0	4.17045	13.0454	16.5036	4.72075	16.0386
ENSBTAG00000049343	1.80253	4.18974	0.819907	3.25633	2.03879	0	28.2008	39.047	33.556	35.4849	56.0647	98.4817	52.8419	0	0	0	66.5315	77.2367	25.1774	28.7007
ENSBTAG00000010219	33.3468	44.4113	46.7347	35.8196	8.15516	0	383.301	352.606	442.036	348.678	404.366	586.355	296.464	0	0	0	675.099	670.705	276.951	354.538
ENSBTAG00000019844	0	0	0	0	0	0	8.05738	7.09946	47.1075	10.7998	23.8275	29.1558	33.6267	0	0	0	11.7409	28.3862	7.08113	5.06483
ENSBTAG00000008542	0	0.418974	0	1.62817	4.07758	2.41304	135.249	98.2092	23.8764	25.4566	39.2453	124.398	10.2939	0	1.80189	8.3409	60.6611	73.2759	45.634	30.389
ENSBTAG00000014402	1450.13	1405.66	1505.35	0	0	9.65218	25.3232	15.3822	38.7185	7.71411	48.3558	60.2553	131.762	80.7361	9.00945	0	124.584	72.6157	79.466	86.9463
ENSBTAG00000046257	54.0759	42.3164	25.4171	22.7943	1.01939	0	0	0	1.29062	0.771411	1.40162	0	8.23511	0	0	0	0.65227	1.32029	1.57358	1.68828
ENSBTAG00000030940	9.01264	3.77077	3.27963	29.307	4.07758	12.0652	0	0	0	0	0	0	0.686259	0	0	8.3409	0	0	0	0
ENSBTAG00000016766	399.26	479.726	620.669	0	0	0	9.20843	4.73297	3.22654	3.08564	6.30728	3.23953	6.17633	481.311	0	16.6818	5.21816	9.90215	0	3.37655
ENSBTAG00000012078	457.842	467.156	605.091	3.25633	0	0	2.87763	4.14135	1.93592	6.17129	4.90566	3.23953	4.80381	248.419	93.6983	125.114	17.6113	13.2029	1.57358	4.22069
ENSBTAG00000017680	3.60506	2.09487	5.73935	1639.56	732.945	345.065	53.524	50.2878	41.945	22.3709	23.8275	42.1139	33.6267	149.051	126.132	283.591	67.8361	35.6477	23.6038	37.1421
ENSBTAG00000014371	1499.7	1528	2262.12	17.9098	13.2521	2.41304	126.616	124.241	203.917	131.14	186.415	209.922	174.31	15.5262	25.2265	0	191.115	235.671	112.511	134.218
ENSBTAG00000014372	521.832	541.734	786.29	1.62817	0	7.23913	52.3729	58.5705	72.2745	77.1411	63.7736	63.4948	34.3129	0	0	8.3409	37.8317	61.3933	15.7358	27.8566
ENSBTAG00000006232	6.30885	0.418974	0.819907	1.62817	1.01939	0	232.513	263.863	243.281	111.083	551.536	708.161	404.893	0	0	0	258.299	338.653	268.296	254.93
ENSBTAG00000003019	0	0.418974	0	0	0	0	8.6329	11.8324	3.22654	6.9427	9.81132	16.1977	7.54885	0	0	0	1.95681	7.92172	0	5.90897
ENSBTAG00000002917	1618.67	1641.54	1548.8	156.304	212.034	101.348	237.117	195.235	213.597	281.565	178.005	117.271	148.232	562.047	382.001	33.3636	187.201	215.207	136.115	124.088
ENSBTAG00000030897	25.2354	17.5969	29.5166	91.1773	238.538	86.8696	105.897	95.2511	150.357	296.993	252.291	201.499	214.113	34.1576	1.80189	12.5114	139.586	182.199	214.007	216.099
ENSBTAG00000021941	0	0	0	0	2.03879	2.41304	162.299	137.848	183.267	202.11	107.224	154.202	1.37252	6.21047	0	0	185.897	188.801	91.2679	77.6607
ENSBTAG00000017505	190.167	206.554	227.114	978.527	872.602	641.87	927.174	919.971	755.01	1161.75	1031.59	1646.98	837.236	1524.67	2688.42	1609.79	1217.79	1186.94	1092.85	1035.76
ENSBTAG00000000397	0	0	0	9.76899	9.17455	9.65218	4.60422	8.2827	5.16246	8.48552	20.3234	69.9739	21.274	0	0	0	52.8339	11.2224	21.2434	18.571
ENSBTAG00000020335	2.70379	1.25692	0	0	0	9.65218	8.05738	13.0157	14.8421	5.39988	8.4097	16.1977	17.1565	12.4209	0	4.17045	5.21816	8.58186	11.8019	10.1297
ENSBTAG00000052934	0	0.418974	0	13.0253	9.17455	7.23913	0	1.18324	3.22654	0.771411	3.50404	3.88744	4.11755	62.1047	0	0	1.95681	5.28114	3.93396	5.06483
ENSBTAG00000050041	0	0	0	0	0	0	1.72658	15.3822	0	0	8.4097	101.073	10.2939	0	0	0	37.8317	7.92172	217.155	108.894
ENSBTAG00000049597	0	1.25692	0	0	0	14.4783	4.02869	4.73297	9.67962	6.9427	13.3154	20.0851	4.80381	0	0	0	9.13178	13.863	0	4.22069
ENSBTAG00000004958	14.4202	9.21744	16.3981	0	0	7.23913	122.012	113	172.297	98.7406	241.779	244.909	12.3527	27.9471	1.80189	0	163.068	165.036	76.3188	45.5835
ENSBTAG00000005483	4427.91	4240.02	5715.57	991.553	403.68	1257.2	518.55	478.03	571.743	811.525	754.771	1021.1	1059.58	121.104	140.547	212.693	745.545	970.41	843.441	910.825
ENSBTAG00000037649	0	0	4.09953	26.0506	4.07758	0	79.9982	68.6281	99.3774	51.6845	48.3558	80.9883	141.369	0	0	4.17045	80.8815	134.669	64.517	124.932
ENSBTAG00000053871	0	0	0	0	0	7.23913	56.9772	50.2878	7.09839	3.08564	10.5121	0	0	0	0	0	8.47951	3.96086	19.6698	6.75311
ENSBTAG00000038421	10.8152	17.5969	9.83888	0	0	0	1.15105	1.77486	2.58123	0.771411	0	0	0	0	0	8.3409	0	0.660143	0	0.844138
ENSBTAG00000004943	231.625	218.705	218.095	3100.03	5176.49	3781.24	1003.72	1059	950.539	794.553	1528.46	1226.49	1825.45	15756	25550.8	12298.7	1460.43	1507.77	2018.91	1865.55
ENSBTAG00000021746	26563	28008.9	25620.4	1274.85	1337.45	2142.78	363.157	357.931	316.201	223.709	316.765	224.176	2198.09	912.939	837.879	717.318	96.536	252.835	350.909	1016.34
ENSBTAG00000008255	0	0	0	0	6.11637	2.41304	44.8911	29.5811	7.09839	159.682	53.9623	23.9725	706.847	12.4209	0	162.648	84.1428	75.2563	62.9434	148.568
ENSBTAG00000024888	2950.74	2681.44	2144.88	39.076	38.737	98.9348	241.721	288.711	154.229	272.308	468.14	325.249	366.462	493.732	282.897	625.568	179.374	143.251	480.73	482.847
ENSBTAG00000048273	3429.31	2965.92	2277.7	831.992	702.363	439.174	987.029	860.809	510.439	479.818	541.024	453.534	569.595	251.524	484.709	316.954	427.237	420.511	669.56	503.107
ENSBTAG00000010350	1732.23	1889.99	519.821	931.311	1466.91	2955.98	385.028	350.24	443.327	761.383	192.022	23.3246	146.859	763.888	2773.11	1434.64	149.37	174.278	153.424	117.335
ENSBTAG00000002574	40.5569	32.68	18.8579	24.4225	7.13576	2.41304	5.17974	4.14135	7.09839	2.31423	2.10243	0	3.43129	27.9471	0	8.3409	2.60908	4.621	3.14717	0.844138
ENSBTAG00000006434	1817.85	1747.54	2476.94	17.9098	72.377	164.087	6.3308	7.69108	5.80777	23.9137	354.609	106.257	26.0778	406.786	0	29.1932	80.8815	21.7847	17.3094	32.0773
ENSBTAG00000003619	5451.75	6054.6	5463.04	374.478	744.158	431.935	276.828	288.12	271.675	139.625	163.989	119.863	257.347	1406.67	522.548	1426.29	125.236	126.087	140.836	277.722
ENSBTAG00000020705	1536.66	1537.64	2130.94	91.1773	404.7	678.065	81.1493	68.6281	24.5217	29.3136	16.1186	16.8456	23.3328	167.683	28.8302	25.0227	35.8749	21.7847	62.1566	52.3366
ENSBTAG00000003131	0	0	0	0	1.01939	0	4.02869	2.36649	10.3249	7.71411	0	0	4.80381	0	0	0	5.21816	5.28114	1.57358	1.68828
ENSBTAG00000004574	0	0	0	9.76899	76.4546	50.6739	77.1206	78.094	24.5217	56.313	119.838	130.229	260.092	77.6309	246.859	166.818	286.347	228.409	392.609	460.055
ENSBTAG00000017808	1498.8	1467.25	1396.3	83.0364	2.03879	21.7174	61.0059	49.6962	54.8512	69.427	33.6388	36.9306	74.8022	754.572	1059.51	1151.04	28.0476	32.347	45.634	51.4924
ENSBTAG00000014463	2108.06	2040.82	1724.26	581.255	581.055	1056.91	109.35	103.534	151.002	64.0271	75.6873	54.4241	154.408	136.63	205.415	287.761	120.018	96.3809	81.8264	128.309
ENSBTAG00000009632	459.645	452.073	171.36	1263.46	4094.91	4748.87	5428.95	5027.01	5786.48	5059.69	2593.69	207.978	1993.58	3449.92	2484.81	1851.68	2074.87	2529.67	3624.75	4310.17
ENSBTAG00000026936	105.448	89.6605	22.1375	1753.53	2026.56	1940.09	777.537	798.097	1066.05	1765.76	883.019	246.204	1185.86	5263.37	2751.49	3774.26	787.29	876.01	908.745	818.814
ENSBTAG00000015259	22.5316	20.5297	34.4361	14.6535	0	0	1.72658	1.77486	0	0.771411	2.10243	0	0.686259	21.7366	0	16.6818	1.30454	0	0	0.844138
ENSBTAG00000049422	5.40759	3.77077	1.63981	48.845	94.8037	36.1957	82.8759	68.6281	47.7528	109.54	154.879	65.4385	78.9198	46.5785	10.8113	45.875	28.0476	44.8897	127.46	154.477
ENSBTAG00000051492	18.0253	19.6918	22.1375	3.25633	2.03879	16.8913	34.5316	27.2146	33.556	27.7708	148.571	111.44	171.565	15.5262	0	0	86.7519	122.126	165.226	229.606
ENSBTAG00000010284	0	0	0	379.363	429.165	1655.35	5.17974	7.09946	1.29062	0.771411	0.700808	3.23953	0	6458.89	5230.89	3540.71	1.95681	1.98043	6.29434	1.68828
ENSBTAG00000016805	352.394	289.93	372.238	216.546	93.7843	89.2826	41.4379	45.5549	34.8466	26.9994	33.6388	16.1977	52.8419	726.625	1171.23	825.75	7.82724	83.178	18.0962	6.75311
ENSBTAG00000012969	706.591	534.611	555.897	14.6535	2.03879	0	65.6101	47.9213	95.5056	3.85706	6.30728	5.18325	2.05878	3.10523	1.80189	4.17045	0	0	0.786792	0
ENSBTAG00000006686	0.901264	0.418974	0	11.3972	8.15516	142.37	10.3595	10.6492	7.7437	10.7998	37.8437	5.83116	19.2152	239.103	1637.92	475.432	3.91362	2.64057	3.93396	10.9738
ENSBTAG00000001751	0	0	0	0	0	0	43.1645	46.7381	114.22	84.8552	53.9623	127.638	96.7625	0	0	0	61.9657	107.603	63.7302	68.3752
ENSBTAG00000016247	0	0	0	0	0	2.41304	0.575527	0.591622	1.29062	0	2.10243	2.59162	0	164.577	61.2643	166.818	5.21816	1.32029	7.08113	10.1297
ENSBTAG00000009673	0	1.25692	4.91944	1.62817	10.1939	0	19.5679	23.6649	33.556	14.6568	11.2129	7.12697	26.0778	40.3681	16.217	8.3409	35.2226	15.8434	22.817	20.2593
ENSBTAG00000019761	1371.72	1490.29	953.551	3142.36	4389.51	5190.46	168.054	142.581	201.981	200.567	128.949	88.1152	251.857	1658.2	780.219	704.806	134.368	151.833	136.902	157.854
ENSBTAG00000015297	83.8176	87.5656	40.9953	13.0253	10.1939	0	0	0.591622	1.29062	0	3.50404	3.88744	1.37252	0	0	4.17045	1.95681	1.98043	0.786792	3.37655
ENSBTAG00000016005	2160.33	1834.27	2754.89	140.022	171.258	217.174	272.8	311.785	570.452	265.365	205.337	152.906	289.601	167.683	68.4718	262.739	252.428	319.509	192.764	206.814
ENSBTAG00000054325	261.367	322.191	79.5309	14.6535	6.11637	24.1304	37.9848	43.1884	133.579	60.1701	23.8275	3.23953	29.5091	21.7366	0	4.17045	39.1362	42.9093	41.7	33.7655
ENSBTAG00000034206	42.3594	48.601	31.9764	0	0	0	0	0	2.58123	0.771411	0	0	0	0	0	37.5341	0	0	0	0
ENSBTAG00000046333	168.536	152.507	267.29	0	0	0	0.575527	0	0	0.771411	0.700808	0	2.05878	0	0	0	0	0	0	0
ENSBTAG00000011944	4.50632	2.93282	0.819907	0	16.3103	2.41304	7.48185	9.46594	27.1029	40.8848	33.6388	5.18325	23.3328	0	0	0	13.0454	9.90215	7.08113	10.9738
ENSBTAG00000006991	0	8.37949	5.73935	6.51266	0	4.82609	5158.45	10243.3	1483.56	526.874	464.636	983.522	2198.09	34.1576	0	4.17045	4276.93	2288.06	2529.54	1071.21
ENSBTAG00000002084	471.361	434.895	507.522	102.574	19.3685	36.1957	117.983	117.141	176.169	67.8842	112.129	66.7343	97.4488	276.366	252.265	95.9204	38.4839	29.0463	66.0905	70.0635
ENSBTAG00000002081	347.888	362.413	359.939	70.0111	20.3879	48.2609	10.3595	11.2408	43.2356	34.7135	163.989	25.9162	41.1755	419.207	1093.75	500.454	17.6113	23.7651	40.9132	85.258
ENSBTAG00000012818	7076.73	6486.14	7272.57	369.594	406.739	750.457	435.674	493.412	520.118	376.449	327.278	269.529	286.856	919.149	598.228	396.193	183.288	320.169	229.743	242.268
ENSBTAG00000010285	0	0	0	1.62817	0	0	2.30211	2.95811	85.826	57.0844	0	0	0	0	0	0	5.21816	13.863	2.36038	2.53242
ENSBTAG00000024957	0	0	0	1.62817	56.0667	9.65218	358.553	431.292	311.684	150.425	33.6388	87.4673	59.7045	161.472	279.293	120.943	78.9247	134.669	57.4358	64.1545
ENSBTAG00000045966	0	0.418974	0.819907	11.3972	44.8534	115.826	14.9637	16.5654	6.45308	3.08564	14.717	16.8456	9.60762	0	0	16.6818	8.47951	5.28114	19.6698	33.7655
ENSBTAG00000020031	2945.33	2810.06	2471.2	203.521	138.638	267.848	184.169	170.979	699.514	580.101	546.631	292.854	659.495	279.471	187.397	312.784	262.865	290.463	372.153	487.068
ENSBTAG00000005260	63195.8	67163.7	58719.3	244.225	76.4546	21.7174	1854.92	2120.37	2116.61	152.739	758.275	755.459	2796.5	763.888	1.80189	696.466	365.271	137.97	1134.55	2366.96
ENSBTAG00000005932	35.1493	31.0041	49.1944	9.76899	12.2327	4.82609	137.551	153.23	252.961	198.253	158.383	185.949	674.592	21.7366	14.4151	283.591	63.2702	339.314	154.211	145.192
ENSBTAG00000021582	386.642	392.998	180.379	1367.66	4439.47	2425.11	1926.86	1832.84	3087.15	4349.22	2905.55	913.548	3448.45	4347.33	3753.34	2402.18	2292.73	2866.34	3442.22	3189.16
ENSBTAG00000017024	107.25	111.028	72.1518	26.0506	34.6594	67.5652	26.4742	21.2984	29.0389	19.2853	13.3154	5.18325	4.11755	245.314	1109.96	1113.51	18.9158	34.3274	2.36038	10.9738
ENSBTAG00000013980	1622.28	1844.33	2328.53	0	0	0	14.9637	24.2565	11.6155	11.5712	2.10243	11.0144	15.784	12.4209	0	0	48.9203	22.4449	6.29434	12.6621
ENSBTAG00000001545	0	0	0	11590.9	14736.4	25761.7	5.75527	2.36649	5.80777	3.85706	476.55	123.75	0	8912.02	9533.8	16256.4	3.91362	3.96086	0	3.37655
ENSBTAG00000002299	18.0253	17.5969	26.237	258.878	375.137	608.087	264.167	280.429	133.579	175.11	520	282.487	184.604	291.892	0	225.204	279.824	184.18	169.16	184.866
ENSBTAG00000049001	35.1493	32.261	0	0	0	0	1.15105	2.36649	10.3249	1.54282	1.40162	0	4.11755	0	0	0	0.65227	2.64057	1.57358	1.68828
ENSBTAG00000039922	217.205	167.171	96.749	1141.34	1890.98	1346.48	21.87	28.3978	37.4279	4.62847	38.5445	11.6623	22.6465	2120.88	884.728	934.181	12.3931	9.242	44.8472	23.6359
ENSBTAG00000001491	0	0	0	29.307	27.5237	55.5	0.575527	1.18324	23.8764	5.39988	28.7331	11.6623	6.86259	102.473	108.113	0	14.3499	10.5623	5.50755	5.90897
ENSBTAG00000006643	0	0.418974	2.45972	972.015	965.367	1691.54	29.3519	28.9895	12.2609	37.0277	39.9461	64.7906	34.3129	62.1047	55.8586	33.3636	110.234	65.3542	55.8622	39.6745
ENSBTAG00000014042	5.40759	5.44667	8.19907	0	0	0	1.72658	0.591622	0.645308	0	0	1.94372	0.686259	6.21047	0	0	0.65227	0.660143	0	0
ENSBTAG00000014031	32.4455	49.8579	8.19907	3.25633	0	0	4.60422	3.54973	3.22654	5.39988	1.40162	0	8.92136	0	5.40567	0	5.21816	1.32029	4.72075	8.44138
ENSBTAG00000033160	1211.3	1160.56	1275.77	3.25633	6.11637	0	176.687	141.989	90.9884	53.2274	31.5364	50.5367	54.9007	37.2628	0	0	35.8749	27.0659	44.8472	41.3628
ENSBTAG00000055220	351.493	398.864	225.474	0	4.07758	0	63.8835	59.7538	37.4279	9.25693	11.2129	11.0144	17.1565	3.10523	0	4.17045	19.5681	15.1833	21.2434	11.8179
ENSBTAG00000015649	23.4329	48.601	5.73935	0	0	0	0	0.591622	0.645308	0.771411	1.40162	0	0	0	55.8586	0	0.65227	0	2.36038	0
ENSBTAG00000014517	2.70379	5.02769	0.819907	11.3972	164.123	72.3913	31.0785	30.1727	25.167	34.7135	37.1428	1.94372	17.1565	319.839	91.8964	104.261	28.6999	16.5036	40.1264	28.7007
ENSBTAG00000002356	11.7164	12.1503	4.91944	2518.77	4709.6	7603.5	97.264	150.863	102.604	72.5126	569.056	482.69	363.717	919.149	697.332	479.602	305.915	120.806	459.487	389.148
ENSBTAG00000027569	3429.31	3236.16	3355.88	586.139	603.482	798.718	602.577	612.328	1148	1445.62	623.019	430.21	654.005	2580.45	2729.86	1701.54	572.041	794.152	519.283	555.443
ENSBTAG00000005567	0	0	0	52.1013	41.7952	282.326	136.4	168.612	22.5858	20.8281	215.849	239.077	91.2724	130.42	490.114	500.454	120.018	55.452	232.104	209.346
ENSBTAG00000011156	4.50632	5.44667	0	498.219	646.296	567.065	85.178	94.0678	138.096	139.625	81.2938	29.1558	52.1557	155.262	36.0378	175.159	45.0066	76.5766	35.4057	24.48
ENSBTAG00000012296	1.80253	1.6759	0	0	49.9504	7.23913	395.387	490.454	334.27	278.479	129.65	33.6911	224.407	3.10523	0	0	76.9679	62.7136	279.311	309.799
ENSBTAG00000050016	81.1138	57.8185	36.8958	157.932	223.247	55.5	0.575527	1.18324	2.58123	0	1.40162	1.29581	0.686259	21.7366	23.4246	37.5341	0	0	2.36038	5.90897
ENSBTAG00000016645	0	0	0	0	0	0	55.2506	149.68	141.968	94.8836	438.706	281.191	475.577	15.5262	0	4.17045	88.0565	67.9947	430.375	618.753
ENSBTAG00000017837	1.80253	0.837949	1.63981	22.7943	0	7.23913	8.6329	18.3403	9.03431	3.08564	9.11051	8.42278	96.0762	214.261	0	100.091	5.87043	8.58186	26.7509	17.7269
ENSBTAG00000002199	1.80253	0.837949	1.63981	6.51266	3.05818	14.4783	8.05738	11.8324	15.4874	10.0283	13.3154	1.94372	16.4702	68.3152	41.4435	41.7045	9.78405	10.5623	4.72075	10.1297
ENSBTAG00000002205	36.9518	25.1385	4.09953	0	14.2715	14.4783	4.02869	4.14135	1.29062	2.31423	0.700808	0	1.37252	0	0	0	0	1.98043	0.786792	2.53242
ENSBTAG00000009423	66.6936	72.0636	50.0143	400.529	433.243	258.196	35.6827	26.623	20.6499	17.7425	2.10243	7.12697	7.54885	161.472	335.152	0	11.0886	13.2029	6.29434	16.0386
ENSBTAG00000005055	7.21011	10.0554	18.0379	11.3972	44.8534	7.23913	0	0.591622	0	0	0	0.647906	0	0	0	0	1.30454	0	0	0.844138
ENSBTAG00000018106	0	0	0	200.264	185.53	200.283	21.87	17.157	18.0686	120.34	57.4663	42.1139	42.548	12.4209	0	4.17045	37.1794	56.1122	36.1924	30.389
ENSBTAG00000020648	2999.41	3268.42	3346.86	545.435	729.887	764.935	96.6885	113	98.7321	145.797	159.784	149.666	152.349	468.89	464.888	471.261	106.972	97.041	170.734	194.996
ENSBTAG00000004082	15.3215	18.4349	7.37916	4.8845	3.05818	9.65218	3.45316	1.77486	1.93592	2.31423	1.40162	1.29581	1.37252	15.5262	30.6321	0	2.60908	0.660143	0	1.68828
ENSBTAG00000045812	0	0	0	0	0	0	2.30211	8.2827	12.9062	2.31423	0.700808	2.59162	2.05878	0	0	0	309.176	225.769	10.2283	3.37655
ENSBTAG00000007173	3119.28	3685.3	3077.11	4438.38	6014.43	7070.22	180.715	210.026	247.798	115.712	164.69	36.9306	72.7434	7607.83	5499.37	5208.9	103.711	163.055	42.4868	36.298
ENSBTAG00000002699	0	2.09487	0	9430.33	9425.33	14080.1	687.755	633.627	440.745	348.678	800.323	506.015	369.207	1981.14	1239.7	1263.65	444.848	364.399	442.177	305.578
ENSBTAG00000040398	18.9266	16.34	25.4171	0	28.5431	2.41304	583.584	612.92	609.171	664.956	746.361	1096.26	1044.49	6.21047	219.831	116.773	510.075	597.429	809.609	857.645
ENSBTAG00000050628	0	0.418974	0	8.14083	9.17455	2.41304	16.1148	15.9738	10.9702	21.5995	28.7331	44.7055	36.3717	6.21047	9.00945	0	58.052	49.5107	19.6698	24.48
ENSBTAG00000019368	27683.2	35072.8	33933.5	73.2674	23.4461	14.4783	351.071	353.198	208.435	13.8854	58.8679	82.2841	109.115	2005.98	0	1584.77	41.093	69.315	73.9585	177.269
ENSBTAG00000009438	10.8152	13.4072	25.4171	3.25633	4.07758	0	215.823	202.335	403.963	249.166	76.3881	63.4948	201.76	3.10523	0	0	55.443	70.6353	115.658	198.373
ENSBTAG00000007695	0	0	0	0	0	0	0.575527	0.591622	1.93592	3.08564	1.40162	3.23953	73.4297	0	0	0	0	0	8.65471	39.6745
ENSBTAG00000007816	60.3847	67.8738	88.5499	8.14083	0	69.9783	4.60422	3.54973	3.22654	3.08564	3.50404	12.9581	3.43129	6.21047	10.8113	0	3.26135	2.64057	3.93396	5.06483
ENSBTAG00000009070	19.8278	19.6918	11.4787	0	0	0	0	0	0	0	0	0	0	24.8419	0	0	0	0	0	0
ENSBTAG00000006507	2580.32	2661.32	2418.72	193.752	111.114	166.5	14.3882	22.4816	29.0389	22.3709	46.9542	43.4097	85.7824	12.4209	0	12.5114	37.1794	33.6673	38.5528	57.4014
ENSBTAG00000017121	0	0	0	0	0	0	8.6329	3.54973	25.8123	16.971	4.20485	0	2.05878	0	0	0	7.82724	0	2.36038	3.37655
ENSBTAG00000019716	504.708	487.686	252.531	34.1915	0	0	0	0	0	0	0	0	0	9.3157	0	0	0	0	0	0.844138
ENSBTAG00000009812	6442.24	7340.85	3558.39	52.1013	112.133	101.348	130.069	137.848	16.1327	56.313	1202.59	774.896	290.287	0	0	8.3409	30.0044	23.105	672.707	1380.17
ENSBTAG00000027513	76.6075	86.7277	60.6731	4.8845	8.15516	7.23913	5.17974	11.8324	1.29062	0.771411	1.40162	0	2.74504	0	34.2359	0	0	0	0.786792	0.844138
ENSBTAG00000037778	152.314	160.467	87.73	0	0	0	124.314	133.115	8.389	1.54282	2.80323	0	0.686259	0	0	0	0	0	0	0
ENSBTAG00000037558	141.498	196.918	71.3319	4.8845	1.01939	0	4.02869	4.14135	1.29062	0	3.50404	0.647906	2.05878	1412.88	513.539	1397.1	0.65227	0	3.14717	2.53242
ENSBTAG00000010273	72.1011	72.0636	43.4551	14.6535	0	0	6.90632	5.91622	1.29062	0.771411	39.9461	8.42278	6.86259	0	0	0	0	0	0.786792	1.68828
ENSBTAG00000014038	5.40759	3.77077	1.63981	109.087	35.6788	159.261	36.8337	59.1622	29.6842	41.6562	45.5525	12.9581	45.9793	335.365	7.20756	191.841	45.6589	49.5107	50.3547	64.9987
ENSBTAG00000014041	2089.13	1921.84	1183.13	1528.85	2252.86	3438.59	12424.5	13890.1	4814	9210.65	8048.79	8127.98	12220.2	2372.4	2252.36	1559.75	11292.1	7505.17	19193.8	14727.7
ENSBTAG00000010389	2342.39	1950.33	3201.74	13.0253	0	31.3696	24.7477	40.2303	18.7139	13.114	21.0243	34.339	39.803	0	0	8.3409	12.3931	16.5036	26.7509	37.1421
ENSBTAG00000038148	0	0	0	162.817	68.2995	180.978	28.7763	40.8219	6.45308	0	53.9623	54.4241	22.6465	0	0	0	19.5681	2.64057	30.6849	19.4152
ENSBTAG00000010716	13.519	4.60872	4.91944	86.2928	18.3491	21.7174	1503.85	1517.51	1996.58	1811.27	1331.54	2289.7	2138.38	12.4209	0	8.3409	726.629	1095.84	1356.43	1018.88
ENSBTAG00000014324	10135.6	10444.6	8372.89	107.459	1.01939	7.23913	810.342	809.338	1682.96	857.809	391.752	185.301	1601.73	198.735	7.20756	104.261	323.526	653.542	405.985	645.766
ENSBTAG00000020570	406.47	415.204	475.546	0	0	4.82609	1.72658	2.95811	12.2609	10.0283	37.8437	3.23953	14.4114	90.0518	34.2359	83.409	12.3931	9.242	0.786792	5.06483
ENSBTAG00000017348	150.511	155.439	138.564	0	0	0	3.45316	3.54973	13.5515	6.17129	7.70889	0	2.74504	127.315	0	45.875	1.95681	19.8043	0	1.68828
ENSBTAG00000035776	9.01264	9.63641	14.7583	0	0	0	10.935	10.0576	10.3249	3.85706	2.10243	0	2.74504	0	0	0	2.60908	0.660143	0.786792	0.844138
ENSBTAG00000017642	0	0	0	0	0	4.82609	20.1434	9.46594	19.3592	21.5995	16.8194	6.47906	8.92136	0	19.8208	0	11.0886	11.2224	18.0962	8.44138
ENSBTAG00000049261	0	0	0	0	0	0	0	0.591622	4.51716	5.39988	2.10243	4.53534	4.11755	18.6314	0	0	7.17497	11.8826	11.0151	5.06483
ENSBTAG00000032588	2318.05	2509.66	1842.33	1.62817	7.13576	2.41304	96.113	107.083	238.764	111.083	88.3019	61.5511	121.468	6.21047	77.4813	16.6818	72.402	298.385	69.2377	49.8042
ENSBTAG00000045787	0	0	0	595.908	445.476	465.718	40.8624	53.2459	60.659	18.5139	12.6146	7.12697	8.23511	562.047	1176.63	563.011	58.052	29.0463	4.72075	0.844138
ENSBTAG00000003959	2269.38	2415.39	2377.73	27.6788	10.1939	0	21.87	23.6649	34.8466	9.25693	40.6469	5.83116	8.23511	15.5262	0	0	0.65227	25.0854	0	0.844138
ENSBTAG00000002455	48.6683	40.2215	26.237	156.304	99.9007	294.391	278.555	299.952	466.558	365.649	252.291	134.117	185.29	1310.41	499.124	963.375	295.478	279.901	180.175	166.295
ENSBTAG00000004094	87.4226	98.04	72.9717	0	0	0	31.0785	28.3978	168.425	18.5139	187.817	16.8456	6.86259	0	0	0	13.6977	7.26157	3.14717	2.53242
ENSBTAG00000019132	0	0	0	0	0	0	32.805	31.3559	17.4233	53.9988	459.03	67.3822	19.9015	0	0	0	1.30454	5.94129	0	2.53242
ENSBTAG00000020598	1.80253	3.77077	4.09953	34.1915	14.2715	24.1304	103.019	95.8427	41.945	16.1996	31.5364	59.6074	26.7641	0	0	0	16.959	15.1833	32.2585	28.7007
ENSBTAG00000048770	0	0	0	0	0	0	9.20843	11.2408	1.29062	0.771411	4.90566	1.29581	0	0	0	0	5.21816	4.621	0.786792	3.37655
ENSBTAG00000054994	0	0	0	0	0	0	11.5105	6.50784	1.29062	1.54282	4.20485	7.12697	2.05878	0	0	0	3.91362	1.32029	0.786792	3.37655
ENSBTAG00000011170	0	0	0	19.538	1.01939	4.82609	40.2869	51.4711	16.1327	6.17129	10.5121	39.5223	8.92136	40.3681	97.3021	33.3636	15.6545	16.5036	31.4717	16.8828
ENSBTAG00000004292	4.50632	4.60872	4.91944	26.0506	8.15516	45.8478	4087.39	4159.1	5238.61	4802.81	3071.64	5053.67	3403.16	6.21047	0	0	3987.98	4481.71	3181	2857.41
ENSBTAG00000015409	0	0	0	0	0	0	164.601	176.303	103.895	97.9692	59.5687	118.567	88.5274	0	0	0	17.6113	29.0463	62.1566	73.44
ENSBTAG00000011163	0	0	0	0	0	0	4.02869	4.73297	0.645308	1.54282	12.6146	5.18325	0	0	0	0	0.65227	0	11.8019	5.06483
ENSBTAG00000010875	446.126	509.054	606.731	48.845	107.036	50.6739	6.3308	15.3822	3.22654	3.08564	21.7251	7.12697	36.3717	83.8413	120.727	621.397	3.91362	7.26157	6.29434	25.3242
ENSBTAG00000005711	6.30885	3.77077	4.91944	154.676	9.17455	2.41304	111.077	128.973	49.6887	53.2274	124.043	104.961	50.7832	21.7366	1.80189	91.75	30.0044	48.8506	31.4717	33.7655
ENSBTAG00000038606	0	0	0	0	0	0	18.9924	14.7905	10.3249	8.48552	16.8194	25.2683	6.17633	0	0	0	37.8317	6.60143	14.9491	9.28552
ENSBTAG00000039197	60.3847	46.9251	78.711	6.51266	11.2133	45.8478	6.3308	7.09946	12.2609	1.54282	9.81132	12.3102	4.11755	0	0	0	7.82724	4.621	7.86792	4.22069
ENSBTAG00000007449	10.8152	10.4744	16.3981	0	0	2.41304	88.6311	112.408	87.7619	68.6556	48.3558	70.6218	81.6648	0	0	0	106.972	85.1585	34.6189	21.9476
ENSBTAG00000010896	9.01264	3.35179	4.09953	0	0	2.41304	1.72658	0.591622	0.645308	0	0	0	0	40.3681	0	4.17045	0	0.660143	0	0
ENSBTAG00000019847	146.005	175.969	131.185	210.033	274.217	506.739	50.6464	65.0784	32.2654	7.71411	21.0243	3.23953	22.6465	366.418	515.341	125.114	29.3522	14.5231	25.1774	39.6745
ENSBTAG00000006156	2.70379	2.09487	0.819907	0	19.3685	19.3044	81.1493	62.7119	92.9244	97.1978	70.7817	50.5367	47.3519	0	93.6983	0	40.4407	48.8506	39.3396	48.96
ENSBTAG00000013736	38.7544	43.1544	36.0759	550.32	618.773	678.065	437.976	369.763	181.977	333.25	447.116	372.546	748.022	133.525	126.132	216.864	261.56	285.842	276.164	369.733
ENSBTAG00000014058	0.901264	3.35179	2.45972	0	0	0	91.5088	108.267	120.673	148.882	50.4582	79.6925	59.7045	0	0	0	139.586	82.5179	90.4811	75.1283
ENSBTAG00000012464	8115.89	7412.91	10740	390.76	548.434	284.739	539.269	527.726	490.434	361.792	416.28	403.646	433.029	1661.3	1578.46	1893.39	339.18	381.563	276.951	284.475
ENSBTAG00000015926	0.901264	0	0	1.62817	5.09697	7.23913	84.0269	105.9	52.27	23.1423	51.8598	99.1296	24.0191	0	0	0	20.8726	25.7456	35.4057	10.9738
ENSBTAG00000047876	0	1.25692	0	206.777	72.377	14.4783	18.9924	38.4554	63.2402	13.8854	74.9865	145.131	115.291	3.10523	0	0	61.3134	49.5107	50.3547	41.3628
ENSBTAG00000000073	3377.94	3748.98	5193.29	2401.54	1075.46	1078.63	462.724	440.166	414.933	446.647	726.738	1223.25	813.903	248.419	441.463	408.704	502.248	493.787	547.607	742.842
ENSBTAG00000006683	0	0.418974	3.27963	9.76899	4.07758	2.41304	8.6329	6.50784	6.45308	5.39988	9.81132	11.6623	2.05878	6.21047	0	0	6.5227	9.90215	11.0151	1.68828
ENSBTAG00000015209	1698.88	1588.75	2476.94	8.14083	3.05818	7.23913	260.138	246.115	216.178	240.68	341.294	526.1	339.698	3.10523	9.00945	41.7045	270.692	386.844	203.779	296.293
ENSBTAG00000053874	9.01264	4.60872	8.19907	48.845	35.6788	2.41304	193.953	162.696	85.826	60.9415	214.447	356.348	67.9396	6.21047	0	4.17045	51.5293	155.134	110.938	80.1932
ENSBTAG00000007986	597.538	523.718	793.67	426.579	225.286	260.609	3126.26	2874.1	3752.47	3877.11	4103.23	6352.72	4175.2	186.314	439.661	775.704	3828.83	4764.91	3079.5	2867.54
ENSBTAG00000044614	0	1.25692	0	4.8845	0	0	4.60422	2.95811	2.58123	1.54282	3.50404	9.71859	10.9801	0	0	0	4.56589	9.242	1.57358	6.75311
ENSBTAG00000007164	15.3215	10.4744	8.19907	941.08	1027.55	658.761	594.519	534.826	165.844	521.474	848.679	568.862	243.622	68.3152	54.0567	37.5341	439.63	280.561	268.296	159.542
ENSBTAG00000011044	262.268	291.187	481.285	1113.67	1496.47	984.522	3025.54	2978.81	2957.45	3094.9	2814.45	4922.79	3392.86	1260.73	3174.93	5413.25	3691.2	4261.22	3385.57	3575.77
ENSBTAG00000055098	2.70379	2.51385	1.63981	0	0	0	42.0135	31.9476	20.6499	10.0283	20.3234	56.3678	6.17633	0	5.40567	0	31.309	20.4644	39.3396	24.48
ENSBTAG00000007002	612.86	700.944	779.731	0	6.11637	0	41.4379	47.3297	129.707	76.3697	60.9703	46.0013	54.9007	43.4733	5.40567	0	31.9612	75.9164	21.2434	10.9738
ENSBTAG00000053888	5.40759	5.44667	20.4977	0	0	2.41304	0.575527	0	0	1.54282	0	1.29581	0	0	0	8.3409	0	0	0	0
ENSBTAG00000001081	16920.3	17719.3	23896.2	3751.29	3769.72	1455.07	1627.59	1750.61	1733.94	2094.38	2077.9	2348.01	2102.01	15.5262	5.40567	179.329	1862.88	2398.3	1145.57	1291.53
ENSBTAG00000037087	23.4329	12.5692	36.8958	0	3.05818	4.82609	3.45316	2.95811	1.29062	1.54282	2.80323	9.07069	6.17633	0	0	0	0.65227	6.60143	0	1.68828
ENSBTAG00000019539	2.70379	2.09487	0.819907	179.098	42.8146	197.87	37.9848	47.3297	12.9062	7.71411	37.1428	36.2827	24.0191	46.5785	261.274	367	30.0044	23.105	23.6038	13.5062
ENSBTAG00000015101	636.293	674.549	974.049	900.375	568.822	1281.33	820.126	831.82	527.217	695.041	3523.66	5175.47	3311.89	1148.94	3441.61	2398.01	4727	4520.66	4507.53	3679.6
ENSBTAG00000054021	9.01264	13.8262	9.83888	0	0	0	0.575527	1.18324	0.645308	0.771411	0.700808	0.647906	0.686259	0	0	0	1.30454	0	2.36038	0.844138
ENSBTAG00000044123	3361.72	3537.4	4190.54	3.25633	14.2715	2.41304	5.75527	11.2408	5.16246	0	4.20485	3.23953	12.3527	121.104	142.349	95.9204	0.65227	0.660143	7.08113	10.9738
ENSBTAG00000006715	760.667	819.933	687.082	398.9	611.637	497.087	152.515	163.879	122.609	128.826	74.9865	56.3678	65.1946	484.417	1127.98	642.25	84.7951	89.1193	77.8924	72.5959
ENSBTAG00000025942	39.6556	42.3164	19.6778	8.14083	22.4267	2.41304	0.575527	0	0	0.771411	7.00808	0	12.3527	0	0	0	0	2.64057	10.2283	5.06483
ENSBTAG00000012432	302.825	322.191	413.233	1354.63	1784.96	427.109	7971.05	8983.77	5882.63	4245.85	2370.13	4317	2216.62	1428.41	472.095	1885.04	1776.78	3499.42	3172.35	2537.48
ENSBTAG00000005425	790.409	846.747	1147.87	3.25633	34.6594	79.6305	1.72658	2.95811	2.58123	3.08564	332.884	32.3953	0	298.103	0	37.5341	0	0.660143	0	0.844138
ENSBTAG00000019066	107.25	114.38	154.962	0	0	0	10.935	10.6492	12.2609	20.8281	9.11051	0	12.3527	0	0	0	7.82724	11.8826	6.29434	1.68828
ENSBTAG00000000011	12.6177	15.921	14.7583	1.62817	46.8922	65.1522	101.868	96.4343	39.3638	47.0561	93.2075	145.779	52.1557	322.944	1641.52	1317.86	101.102	48.1904	103.857	109.738
ENSBTAG00000048399	0	0	0	0	0	0	1.72658	1.77486	1.29062	1.54282	8.4097	9.71859	0.686259	3.10523	0	0	12.3931	9.242	2.36038	5.90897
ENSBTAG00000019636	0	0.837949	0	17.9098	116.211	214.761	21.87	33.1308	56.7871	37.7991	27.3315	60.2553	108.429	18.6314	0	20.8523	56.0952	91.7599	28.3245	10.1297
ENSBTAG00000006551	52.2733	47.3441	9.83888	354.94	910.32	1088.28	787.321	758.459	482.69	681.156	922.965	220.936	1190.66	2378.61	1639.72	1221.94	672.49	738.7	1316.3	1226.53
ENSBTAG00000005574	136.992	183.511	214.816	332.146	74.4158	96.5218	2192.76	2507.88	2235.99	1823.62	1001.46	899.294	1934.56	596.205	1.80189	358.659	780.767	1301.8	876.487	1608.93
ENSBTAG00000013974	0	0	0	0	0	0	6.3308	9.46594	16.778	10.0283	4.90566	1.29581	8.23511	0	0	0	13.0454	15.1833	4.72075	3.37655
ENSBTAG00000016070	0	0	0.819907	11.3972	19.3685	132.717	44.3156	50.8795	29.6842	12.3426	12.6146	25.2683	13.0389	391.26	111.717	575.522	20.2204	12.5427	26.7509	5.06483
ENSBTAG00000034391	0	0	0	0	12.2327	4.82609	1.72658	4.14135	8.389	6.17129	0	0	2.05878	6.21047	1.80189	29.1932	4.56589	2.64057	2.36038	2.53242
ENSBTAG00000020148	19.8278	19.2728	12.2986	50.4731	32.6206	48.2609	57.5527	69.2197	136.805	280.794	77.7897	123.75	1193.4	198.735	362.18	462.92	30.6567	88.4592	59.0094	59.9338
ENSBTAG00000046348	0	0.837949	0	91.1773	64.2219	38.6087	35.1071	40.2303	29.6842	44.7418	44.8517	14.2539	30.8816	475.101	2027.13	959.204	26.7431	36.968	48.7811	33.7655
ENSBTAG00000001315	0	0	0.819907	0	4.07758	4.82609	6.3308	5.91622	1.93592	3.85706	4.20485	1.29581	4.11755	3.10523	1.80189	16.6818	0.65227	10.5623	0	0.844138
ENSBTAG00000051148	36.9518	39.8026	33.6162	0	0	0	0	0	0.645308	0	0	0	0	0	0	0	0	0	1.57358	0
ENSBTAG00000051567	1297.82	944.787	2080.92	0	0	0	93.8109	99.3924	129.707	5.39988	9.81132	9.71859	21.274	0	0	0	0	0.660143	22.0302	135.062
ENSBTAG00000050780	24.3341	24.3005	51.6541	0	0	0	0	0	0	0	0	0	0	0	0	0	0	0	0	1.68828
ENSBTAG00000034220	1706.09	1592.52	2759.81	29.307	0	0	7.48185	13.0157	19.3592	2.31423	1.40162	9.71859	138.624	0	0	0	0	0	21.2434	57.4014
ENSBTAG00000034294	0	1.25692	0	0	0	0	0.575527	1.77486	1.93592	0	11.9137	18.1414	15.784	0	0	0	7.17497	1.98043	14.9491	25.3242
ENSBTAG00000043972	0	0	0	0	1.01939	4.82609	6.3308	7.69108	3.22654	1.54282	13.3154	12.3102	5.49007	46.5785	5.40567	54.2159	0	1.32029	12.5887	11.8179
ENSBTAG00000001322	5.40759	0.837949	2.45972	4.8845	27.5237	55.5	0	1.18324	0.645308	1.54282	0	0	0	357.102	654.086	1059.29	0	0	0	0
ENSBTAG00000002997	20420.8	19300.9	29255.1	50.4731	5.09697	7.23913	76.5451	81.0521	101.959	148.882	18.221	20.733	29.5091	6.21047	1.80189	145.966	46.3112	48.8506	29.1113	18.571
ENSBTAG00000014103	0.901264	0	0.819907	37.4478	20.3879	28.9565	51.7974	59.7538	30.9748	23.1423	31.5364	22.0288	5.49007	9.3157	122.529	87.5795	22.8295	18.484	32.2585	11.8179
ENSBTAG00000051373	0.901264	1.6759	0	3.25633	2.03879	0	6.3308	2.95811	3.22654	0.771411	8.4097	2.59162	8.92136	0	12.6132	4.17045	4.56589	2.64057	13.3755	6.75311
ENSBTAG00000007872	653.417	708.905	234.493	963.874	2408.83	2323.76	14861.3	14706.5	16072	19692.6	8147.6	3433.25	8177.46	1583.67	2237.95	1017.59	9197.01	9135.06	9542.22	8015.09
ENSBTAG00000020141	0	0	0	395.644	576.978	458.478	27.0498	27.8062	83.89	132.683	121.941	23.3246	35.6855	74.5256	124.33	100.091	13.0454	56.1122	4.72075	2.53242
ENSBTAG00000027442	122.572	116.894	93.4694	1.62817	14.2715	41.0217	20.1434	15.3822	27.1029	0.771411	15.4178	10.3665	11.6664	27.9471	93.6983	20.8523	6.5227	6.60143	16.5226	24.48
ENSBTAG00000049552	35.1493	18.4349	21.3176	24.4225	15.2909	12.0652	2.87763	2.95811	1.29062	3.08564	0.700808	3.23953	4.11755	15.5262	12.6132	33.3636	4.56589	9.90215	4.72075	3.37655
ENSBTAG00000000095	54.0759	51.5338	40.1754	0	3.05818	0	3.45316	5.91622	3.22654	1.54282	1.40162	0	1.37252	49.6838	142.349	158.477	3.91362	3.30072	0	2.53242
ENSBTAG00000012047	1360.01	1223.41	519.001	265.391	300.722	393.326	301.001	252.031	327.171	171.253	291.536	120.511	177.741	829.098	450.473	817.409	151.327	165.696	221.875	192.464
ENSBTAG00000019125	2.70379	10.0554	3.27963	14041.3	20146.3	32112.8	271.649	262.68	27.1029	33.1707	42.7493	43.4097	28.8229	3962.28	787.426	1734.91	8.47951	29.0463	35.4057	18.571
ENSBTAG00000052736	213.6	199.851	273.849	371.222	86.6486	24.1304	21.2945	27.8062	54.8512	50.1417	4.20485	8.42278	32.2542	80.7361	1.80189	0	4.56589	40.2687	2.36038	4.22069
ENSBTAG00000014467	125.276	122.341	201.697	110.715	27.5237	12.0652	9.20843	24.2565	46.4622	34.7135	7.70889	1.94372	17.8427	0	70.2737	100.091	3.91362	32.347	2.36038	0
ENSBTAG00000000819	6.30885	6.70359	11.4787	3.25633	33.64	36.1957	174.385	175.712	269.739	236.823	56.7655	54.4241	71.3709	267.05	254.067	116.773	46.9634	101.662	65.3038	49.8042
ENSBTAG00000018517	3137.3	3489.22	3436.23	79.7801	48.931	24.1304	671.064	637.768	422.031	352.535	86.1994	80.3404	87.1549	142.841	63.0662	258.568	290.912	223.788	180.962	79.349
ENSBTAG00000008062	15.3215	30.1662	22.1375	247.481	23.4461	12.0652	5.17974	0.591622	2.58123	4.62847	0	0	0.686259	291.892	1457.73	437.898	0	0	0	0.844138
ENSBTAG00000033122	0	0	0	1.62817	0	0	23.5966	19.5235	123.254	275.394	5.60647	51.8325	94.7037	0	0	0	65.8793	250.194	12.5887	3.37655
ENSBTAG00000001306	110.856	95.5261	73.7916	166.073	343.536	347.478	437.4	425.967	556.901	782.982	628.625	493.704	522.929	257.734	104.51	254.398	406.364	435.694	501.187	481.159
ENSBTAG00000011770	6563.01	6607.64	8047.38	2927.44	2466.94	7825.5	737.826	785.673	667.894	971.978	1231.32	1720.19	1328.6	863.255	385.605	375.341	555.082	435.694	1146.36	1217.25
ENSBTAG00000011173	9.01264	6.70359	13.1185	96.0618	18.3491	48.2609	54.6751	58.5705	22.5858	28.5422	146.469	175.583	121.468	71.4204	41.4435	41.7045	89.361	68.6549	117.232	143.504
ENSBTAG00000017369	1122.98	1376.75	1071.62	0	24.4655	14.4783	32.805	25.4397	99.3774	13.8854	5.60647	0	54.2144	34.1576	0	0	4.56589	11.2224	23.6038	33.7655
ENSBTAG00000016229	210.896	220.799	263.19	299.582	88.6874	241.304	51.2219	56.7957	16.778	10.7998	17.5202	19.4372	15.0977	220.472	391.01	554.67	5.87043	13.2029	7.86792	10.9738
ENSBTAG00000008103	9840	9439.91	7995.73	203.521	214.073	200.283	16.1148	20.1151	112.284	52.456	72.8841	29.8037	41.1755	176.998	1.80189	112.602	31.9612	42.9093	18.883	26.1683
ENSBTAG00000015978	25099.3	28425.7	20784.6	2191.51	4533.25	1998	189.924	244.34	331.043	230.652	391.051	400.406	6043.88	211.156	3.60378	116.773	33.918	150.513	1498.84	4809.06
ENSBTAG00000021699	0	0	0	0	2.03879	4.82609	13.2371	10.6492	16.1327	12.3426	4.20485	4.53534	2.05878	40.3681	95.5002	191.841	8.47951	12.5427	0.786792	0.844138
ENSBTAG00000033076	145.104	142.87	124.626	22.7943	110.095	193.044	2.30211	3.54973	7.7437	6.17129	9.81132	4.53534	4.11755	860.15	407.227	454.579	11.7409	9.242	5.50755	7.59725
ENSBTAG00000051504	96.4353	69.9687	86.0902	118.856	229.364	222	0.575527	1.18324	5.80777	1.54282	6.30728	0.647906	2.74504	1620.93	1958.65	1009.25	3.26135	1.98043	1.57358	7.59725
ENSBTAG00000002746	1799.82	1755.08	1666.87	1895.18	3804.38	2683.31	142.155	136.665	120.673	50.9131	70.7817	38.2265	120.782	52.789	133.34	158.477	87.4042	42.2492	95.2019	194.152
ENSBTAG00000008101	833.669	889.901	1164.27	464.027	167.181	603.261	196.255	185.769	187.139	121.112	82.6954	109.496	136.566	24.8419	46.8491	100.091	92.6223	87.799	62.1566	82.7256
ENSBTAG00000012757	3.60506	9.63641	15.5782	2481.32	4692.27	3986.35	70.7898	56.204	114.22	113.397	173.1	71.2697	99.5075	1285.57	782.02	1288.67	101.754	122.787	90.4811	127.465
ENSBTAG00000012991	2263.07	1896.7	2323.62	2217.56	2323.2	5909.54	637.108	885.657	616.269	443.561	98.814	189.836	479.009	80.7361	363.982	87.5795	222.424	254.155	243.906	319.928
ENSBTAG00000048354	164.03	118.989	152.503	0	0	0	56.9772	66.2616	30.3295	26.228	4.20485	18.7893	24.7053	3.10523	61.2643	0	13.0454	10.5623	12.5887	9.28552
ENSBTAG00000032983	0	0	0	0	0	0	6.90632	5.91622	18.7139	13.114	38.5445	118.567	61.7633	0	0	0	311.785	208.605	60.583	109.738
ENSBTAG00000021127	237.033	210.744	287.787	24.4225	26.5043	4.82609	4.02869	1.77486	7.09839	0.771411	9.81132	3.23953	5.49007	9.3157	97.3021	79.2386	0.65227	3.30072	1.57358	4.22069
ENSBTAG00000013960	13371.2	13481.3	10640.7	1129.95	1938.89	135.13	228.484	272.146	201.336	843.152	316.065	125.046	153.722	31.0523	0	221.034	3135.46	985.594	98.349	109.738
ENSBTAG00000012809	0	0	0	0	12.2327	74.8044	10.935	8.2827	7.7437	10.0283	4.90566	10.3665	2.05878	391.26	167.576	341.977	8.47951	8.58186	7.86792	5.06483
ENSBTAG00000018318	53.1746	50.2769	68.8722	384.247	152.909	593.609	787.896	824.129	500.759	663.414	165.391	387.448	280.68	335.365	37.8397	229.375	428.541	351.856	332.813	254.93
ENSBTAG00000011397	105.448	102.649	121.346	420.067	268.101	656.348	3332.3	3122.58	3345.92	4095.42	1426.85	1748.7	1093.21	235.998	363.982	183.5	1459.78	1839.16	972.475	741.998
ENSBTAG00000011402	0	0	0	89.5491	14.2715	82.0435	0.575527	2.36649	5.16246	13.8854	4.90566	0	0	0	0	0	2.60908	5.28114	3.14717	0.844138
ENSBTAG00000011403	1058.08	1110.7	1533.23	6.51266	5.09697	2.41304	332.079	342.549	447.844	342.507	131.051	244.261	195.584	58.9995	1.80189	95.9204	325.483	392.125	86.5471	111.426
ENSBTAG00000011411	0	0	0.819907	48.845	0	0	127.191	112.408	70.9839	64.7985	135.256	299.333	100.194	0	0	8.3409	305.915	246.893	130.608	149.413
ENSBTAG00000011420	0	1.25692	0.819907	24.4225	185.53	65.1522	55.8261	76.3192	32.2654	20.8281	168.895	249.444	26.7641	40.3681	9.00945	0	183.288	80.5374	160.506	105.517
ENSBTAG00000011424	23478.8	21154.9	31407.3	415.182	70.3383	43.4348	1374.36	1509.23	827.285	743.64	547.331	1029.52	1647.02	745.256	23.4246	1317.86	550.516	691.17	686.87	1061.93
ENSBTAG00000025868	30099.5	26836.1	45548.3	963.874	826.729	868.696	3848.55	4495.73	3738.91	3218.33	4959.62	8033.39	6669.06	1363.2	329.746	734	3256.13	3680.3	4129.09	4757.56
ENSBTAG00000011429	1643	1778.13	2399.87	252.366	127.424	147.196	201.434	234.874	153.583	123.426	74.2857	123.75	151.663	83.8413	0	170.989	151.979	151.833	93.6283	157.854
ENSBTAG00000049289	0	0	0.819907	0	0	0	5.75527	4.14135	11.6155	0.771411	3.50404	3.23953	2.05878	0	0	0	3.91362	5.28114	1.57358	1.68828
ENSBTAG00000021686	125.276	130.301	82.8106	1274.85	2216.16	1971.46	824.73	864.951	756.946	745.183	634.232	362.827	750.081	1524.67	991.04	934.181	604.002	773.027	1050.37	839.918
ENSBTAG00000012262	19.8278	20.5297	31.1565	73.2674	71.3576	45.8478	116.832	120.099	204.563	188.996	210.943	247.5	141.369	444.049	230.642	437.898	260.908	231.71	118.806	101.297
ENSBTAG00000046574	1.80253	8.79846	6.55925	13.0253	7.13576	19.3044	39.1358	36.0889	31.6201	19.2853	30.8356	46.0013	45.2931	0	0	4.17045	26.7431	16.5036	44.0604	24.48
ENSBTAG00000014078	0	0	0	1.62817	1.01939	0	162.299	130.748	551.093	537.674	425.391	339.503	401.461	37.2628	140.547	25.0227	616.395	1116.96	221.089	277.722
ENSBTAG00000040034	0	0	0	1.62817	0	0	1.15105	3.54973	15.4874	4.62847	16.1186	20.733	41.8618	0	0	0	10.4363	11.2224	28.3245	78.5049
ENSBTAG00000007659	1791.71	1852.7	2417.08	1237.41	1580.06	3204.52	185.32	151.455	69.6933	81.7696	103.019	141.891	73.4297	198.735	591.02	546.329	81.5338	106.943	87.3339	53.1807
ENSBTAG00000013810	0.901264	2.09487	0.819907	156.304	85.6292	195.457	59.8548	40.2303	27.1029	23.1423	29.434	32.3953	15.0977	18.6314	0	0	24.134	13.863	11.8019	12.6621
ENSBTAG00000001864	84.7188	97.621	118.067	1.62817	7.13576	0	39.1358	33.7224	1.93592	5.39988	9.81132	0	2.05878	3.10523	30.6321	0	0	7.26157	0.786792	1.68828
ENSBTAG00000009804	1931.41	2215.54	698.56	827.108	1655.5	668.413	455.242	447.857	407.835	317.821	247.385	51.1846	276.562	173.893	475.699	41.7045	305.915	297.064	335.173	384.927
ENSBTAG00000006446	0	0	0	0	0	0	13.2371	10.6492	10.9702	8.48552	19.6226	4.53534	4.80381	12.4209	0	29.1932	15.6545	5.94129	9.44151	2.53242
ENSBTAG00000012855	2814.65	3179.6	2025.17	30.9351	23.4461	9.65218	463.875	573.873	454.297	284.651	126.846	155.497	307.444	0	0	0	105.015	125.427	298.194	245.644
ENSBTAG00000000841	968.859	951.91	1247.08	249.109	59.1249	127.891	28.7763	28.3978	98.7321	50.9131	135.256	113.384	165.388	198.735	2236.15	671.443	100.45	76.5766	52.7151	163.763
ENSBTAG00000020665	2.70379	1.6759	0.819907	37.4478	29.5625	48.2609	103.019	137.256	147.776	163.539	292.938	427.618	460.48	0	55.8586	0	62.6179	123.447	116.445	182.334
ENSBTAG00000046918	0	0	0	0	16.3103	12.0652	2.30211	9.46594	0	0	3.50404	12.9581	0	43.4733	36.0378	0	1.30454	0	2.36038	2.53242
ENSBTAG00000046951	0	0	0	0	0	0	1.15105	0.591622	0	0	84.7978	35.6348	0	0	0	0	2.60908	3.30072	0	3.37655
ENSBTAG00000012560	62.1872	52.7908	169.721	8.14083	0	0	5.17974	4.73297	3.22654	3.08564	5.60647	18.7893	10.2939	0	0	0	1.95681	3.30072	0	3.37655
ENSBTAG00000000917	10651.1	11656.7	14997.7	0	0	0	1542.41	1544.13	1079.6	672.671	578.868	902.533	1165.95	71.4204	1.80189	58.3863	329.396	508.31	493.319	1370.88
ENSBTAG00000015757	0.901264	0.837949	0.819907	22.7943	13.2521	2.41304	444.307	437.8	326.526	182.053	198.329	472.324	165.388	6.21047	25.2265	0	438.978	319.509	269.87	236.359
ENSBTAG00000019225	1588.93	1812.06	1707.87	3148.87	2515.87	1800.13	6401.01	6694.2	5115.36	5501.7	6033.96	10372.3	9630.27	642.784	531.558	1417.95	6539.01	5330.65	14863.3	22466.7
ENSBTAG00000014401	1690.77	1926.03	2559.75	126.997	64.2219	26.5435	200.283	176.303	89.0525	55.5416	100.216	92.6506	62.4496	55.8942	0	162.648	175.461	110.244	75.5321	133.374
ENSBTAG00000007369	582.217	625.529	842.864	50.4731	34.6594	16.8913	45.4666	44.9632	20.6499	10.7998	18.221	35.6348	41.8618	6.21047	0	4.17045	37.1794	21.1246	47.9943	71.7518
ENSBTAG00000019293	1113.96	1283.74	1506.99	37.4478	0	0	170.931	126.607	22.5858	66.3414	32.938	10.3665	47.3519	34.1576	1.80189	0	112.843	2.64057	7.08113	8.44138
ENSBTAG00000006214	28473.6	33056.7	41952.2	330.518	92.7649	352.304	1208.03	1170.23	873.747	898.694	1540.38	1123.47	2137.7	31.0523	0	137.625	420.062	727.478	830.066	1446.85
ENSBTAG00000052721	44.162	67.0359	63.1328	1.62817	0	0	0	0	0	0.771411	8.4097	7.12697	1.37252	0	0	0	3.91362	1.98043	8.65471	8.44138
ENSBTAG00000001221	0	0.837949	0	0	1.01939	0	6.90632	10.0576	3.87185	1.54282	6.30728	7.77487	2.05878	31.0523	158.566	37.5341	2.60908	6.60143	14.1623	0.844138
ENSBTAG00000039530	0	0	0	27.6788	0	0	729.193	790.406	392.347	607.101	1269.16	1279.61	6448.77	838.413	549.577	1021.76	284.39	425.132	2691.62	4800.62
ENSBTAG00000021949	0	0	0	128.625	110.095	328.174	345.892	359.114	128.416	278.479	487.763	384.208	1197.52	655.205	1488.36	750.681	148.718	261.417	625.5	977.512
ENSBTAG00000002756	219.007	176.388	218.915	1323.7	1900.15	1585.37	2744.11	3024.37	2024.98	1958.61	1832.61	1565.99	2058.78	1676.83	2726.26	2031.01	1353.46	1348.01	2339.92	2019.18
ENSBTAG00000037986	0	0	0	22.7943	55.0473	101.348	38.5603	42.5967	45.8169	34.7135	33.6388	54.4241	48.7244	0	0	16.6818	35.8749	50.1709	27.5377	41.3628
ENSBTAG00000031632	0	0.418974	0	22.7943	0	0	50.6464	46.1465	10.3249	16.971	7.00808	50.5367	48.7244	0	0	4.17045	67.8361	61.3933	47.2075	75.9725
ENSBTAG00000017627	0	0	0	0	0	0	105.897	151.455	9.03431	8.48552	0	1.29581	4.11755	0	0	0	41.093	27.726	7.86792	6.75311
ENSBTAG00000005958	740.839	715.189	1022.42	0	5.09697	7.23913	131.22	157.371	189.075	14.6568	11.2129	20.733	32.9404	0	0	0	9.13178	7.26157	1.57358	6.75311
ENSBTAG00000002252	0.901264	0	0	4.8845	0	0	39.7114	67.4449	0.645308	8.48552	5.60647	7.77487	3.43129	3.10523	0	0	16.959	1.98043	25.1774	16.8828
ENSBTAG00000015241	1.80253	8.79846	11.4787	439.605	431.204	296.804	798.831	892.757	308.457	278.479	198.329	261.754	198.329	105.578	0	16.6818	481.375	304.986	400.477	335.123
ENSBTAG00000026748	0	0	0	758.725	457.708	222	63.308	62.7119	42.5903	36.2563	17.5202	42.1139	33.6267	21.7366	1.80189	0	49.5725	23.105	29.8981	25.3242
ENSBTAG00000015027	8.11138	5.86564	3.27963	0	0	26.5435	62.7324	52.0627	43.2356	40.1134	25.9299	40.8181	37.058	49.6838	0	100.091	40.4407	39.6086	30.6849	25.3242
ENSBTAG00000008493	0	0	0	2505.75	1493.41	1855.63	9.78396	14.7905	2.58123	1.54282	23.8275	5.83116	8.23511	3449.92	1326.19	850.772	3.91362	5.94129	3.93396	3.37655
ENSBTAG00000012921	92.8302	86.3087	85.2703	564.973	757.41	656.348	532.938	415.91	476.883	736.698	749.865	938.816	765.865	1828.98	2483	1789.12	675.752	624.495	660.119	689.661
ENSBTAG00000008376	5.40759	11.7313	19.6778	24.4225	32.6206	14.4783	135.249	166.837	202.627	35.4849	35.0404	90.059	67.9396	0	0	12.5114	66.5315	66.0143	66.8773	42.2069
ENSBTAG00000008538	57.6809	59.4944	67.2323	126.997	62.1831	4.82609	11.5105	11.8324	7.7437	6.9427	7.00808	5.18325	4.80381	0	133.34	4.17045	5.21816	4.621	3.93396	9.28552
ENSBTAG00000015361	9.01264	15.921	11.4787	1.62817	2.03879	0	900.124	929.437	1217.7	758.297	787.008	892.167	786.453	0	0	8.3409	1146.69	1684.69	231.317	324.993
ENSBTAG00000025792	0	0	0	6.51266	0	0	9.78396	10.6492	16.1327	10.7998	57.4663	45.3534	6.17633	9.3157	1.80189	0	9.78405	15.1833	0	8.44138
ENSBTAG00000053396	0	0.418974	0	527.526	409.797	1406.8	4.02869	0.591622	6.45308	1.54282	5.60647	0	0.686259	1183.09	589.218	467.091	1.95681	0	7.08113	5.06483
ENSBTAG00000021135	94.6328	89.6605	14.7583	397.272	636.102	142.37	318.842	278.062	527.862	676.528	584.474	92.0027	588.81	813.572	1043.29	262.739	459.198	505.67	575.145	590.897
ENSBTAG00000010647	196.476	220.799	226.294	8.14083	1.01939	0	10.3595	10.6492	5.16246	9.25693	3.50404	2.59162	9.60762	0	37.8397	62.5568	0.65227	3.30072	2.36038	0.844138
ENSBTAG00000054075	5.40759	8.37949	1.63981	4.8845	5.09697	0	0	0	0	0.771411	0	0	0	9.3157	1.80189	0	0	0	0	0
ENSBTAG00000000738	81.1138	84.6328	88.5499	3666.63	4613.78	3510.98	851.204	834.778	1733.94	1678.59	1386.9	1082	1461.05	62.1047	27.0284	558.841	949.053	1146.01	649.104	614.533
ENSBTAG00000000720	0	1.25692	4.91944	3117.94	3440.46	2620.57	158.845	166.246	160.036	46.2847	28.7331	36.2827	51.4694	108.683	12.6132	79.2386	69.1406	61.3933	49.5679	47.2718
ENSBTAG00000000699	4487.39	4704.24	5558.97	366.337	350.672	231.652	172.658	161.513	173.588	197.481	726.038	752.219	346.561	270.155	1389.26	254.398	493.768	305.646	467.355	695.57
ENSBTAG00000053061	7.21011	12.5692	3.27963	3.25633	6.11637	0	0	0	0	0	0	0	0	9.3157	0	0	0	0.660143	0	0
ENSBTAG00000029846	8.11138	14.2451	5.73935	3.25633	3.05818	0	2.87763	0	2.58123	0	0	0	0	0	0	0	0	0	1.57358	0.844138
ENSBTAG00000029954	36.9518	31.842	22.9574	0	0	2.41304	1.72658	0.591622	0.645308	0	0.700808	0.647906	0.686259	0	0	8.3409	0	0.660143	0	1.68828
ENSBTAG00000009903	100.942	112.285	104.128	104.203	90.7262	209.935	2116.21	2282.48	1779.11	2755.48	5684.96	4737.49	3859.52	195.63	3.60378	283.591	1696.55	2159.33	2320.25	1755.81
ENSBTAG00000011824	1957.55	2137.19	31.9764	32.5633	129.463	106.174	4.60422	4.14135	39.3638	37.7991	2.10243	0	19.2152	385.049	46.8491	37.5341	4.56589	3.96086	4.72075	19.4152
ENSBTAG00000011836	59.4834	41.0595	0	22.7943	29.5625	31.3696	0.575527	0	0.645308	0	0	0	0	332.26	54.0567	75.0681	0	0	0	0
ENSBTAG00000011847	432.607	537.125	4.09953	125.369	114.172	127.891	4.02869	2.36649	9.03431	2.31423	2.80323	0	0	490.627	64.8681	204.352	3.26135	1.32029	0	0
ENSBTAG00000024081	450.632	521.204	248.432	19.538	38.737	36.1957	12.6616	13.0157	49.6887	51.6845	26.6307	12.9581	59.7045	248.419	23.4246	387.852	16.959	7.92172	36.1924	100.452
ENSBTAG00000052048	0	0	0	0	0	2.41304	2.87763	4.14135	7.7437	18.5139	5.60647	12.9581	7.54885	0	0	4.17045	6.5227	15.8434	0.786792	5.90897
ENSBTAG00000006939	1.80253	0.837949	0	56.9858	12.2327	9.65218	56.9772	59.1622	191.656	230.652	33.6388	77.1008	100.88	65.2099	21.6227	0	91.9701	149.852	40.1264	33.7655
ENSBTAG00000000181	0	0	0	22.7943	1.01939	0	17.8413	22.4816	29.6842	15.4282	9.11051	18.1414	15.784	27.9471	3.60378	8.3409	25.4385	25.7456	9.44151	23.6359
ENSBTAG00000008301	36.9518	65.36	70.512	136.766	63.2025	176.152	1178.1	1209.87	1779.11	1243.51	1253.75	2110.23	859.882	43.4733	3.60378	66.7272	1566.75	1599.53	947.298	633.948
ENSBTAG00000004468	42.3594	50.2769	98.3888	21.1661	23.4461	16.8913	11.5105	8.87432	0.645308	1.54282	5.60647	13.606	20.5878	27.9471	7.20756	221.034	0.65227	3.30072	6.29434	4.22069
ENSBTAG00000004767	0	0	0	0	0	0	21.87	20.7068	27.7482	6.9427	29.434	38.2265	17.1565	0	0	0	61.3134	42.2492	24.3906	33.7655
ENSBTAG00000014523	0	0	0	27.6788	17.3297	21.7174	13.2371	10.0576	20.6499	25.4566	4.90566	4.53534	4.11755	301.208	1484.76	1480.51	20.2204	7.26157	9.44151	37.1421
ENSBTAG00000001941	7.21011	8.79846	5.73935	180.726	202.86	57.9131	2863.82	2801.33	2693.52	3202.13	1552.99	3591.99	2273.58	170.788	39.6416	200.182	1945.07	1954.02	2232.13	1894.25
ENSBTAG00000001938	144.202	114.799	115.607	1802.38	3636.18	1281.33	3296.62	3153.93	2364.41	2602.74	1136.01	1271.84	1187.91	15324.3	34019.7	15793.5	1644.37	1542.09	1774.22	1632.56
ENSBTAG00000011375	3.60506	2.93282	1.63981	0	0	7.23913	16.1148	40.2303	10.9702	16.971	25.2291	75.805	107.743	24.8419	124.33	0	12.3931	20.4644	64.517	114.803
ENSBTAG00000019958	0	0	0	35.8196	20.3879	45.8478	281.433	296.402	12.2609	10.0283	40.6469	150.962	23.3328	0	1.80189	4.17045	48.9203	17.1637	247.84	51.4924
ENSBTAG00000021991	20.7291	14.6641	5.73935	45.5886	46.8922	48.2609	225.031	218.9	271.675	175.11	591.482	271.473	472.832	62.1047	5.40567	29.1932	746.197	670.045	537.379	414.472
ENSBTAG00000003137	0	0	0	0	0	0	6.90632	13.6073	26.4576	17.7425	8.4097	14.9018	19.9015	12.4209	9.00945	8.3409	12.3931	19.1441	15.7358	16.8828
ENSBTAG00000018445	49.5695	46.9251	69.6921	0	13.2521	4.82609	4.60422	8.87432	29.6842	8.48552	6.30728	6.47906	12.3527	3.10523	0	0	5.87043	11.2224	3.93396	9.28552
ENSBTAG00000008772	333.468	361.575	109.867	3080.49	6950.23	8706.26	2813.75	2846.29	2679.96	3096.44	2735.96	584.411	2863.76	5735.37	6627.35	3482.33	2002.47	2097.93	3160.54	2784.81
ENSBTAG00000020661	2753.36	2488.29	3597.75	765.238	877.699	2953.57	392.509	327.167	818.896	1285.94	854.286	385.504	824.883	117.999	28.8302	91.75	286.999	311.588	192.764	222.008
ENSBTAG00000007163	3569.01	3301.1	3685.48	586.139	764.546	427.109	759.12	767.925	787.921	734.383	824.852	602.553	834.491	133.525	21.6227	54.2159	622.918	625.155	557.836	568.949
ENSBTAG00000045852	1.80253	1.6759	1.63981	0	0	0	192.226	132.523	80.6635	227.566	29.434	117.271	116.664	0	0	0	289.608	153.813	11.8019	18.571
ENSBTAG00000046079	2.70379	0.418974	0	9.76899	5.09697	7.23913	58.1282	65.0784	36.7826	6.17129	7.00808	3.88744	10.2939	6.21047	9.00945	4.17045	6.5227	6.60143	5.50755	10.1297
ENSBTAG00000054995	5.40759	7.96051	8.19907	11.3972	11.2133	33.7826	0	0	0	0	0	0	0	124.209	527.954	170.989	0	0	0	0
ENSBTAG00000020355	3057.09	3459.47	3770.75	2595.3	4696.35	4502.74	602.001	565.59	105.185	67.8842	81.2938	89.411	144.801	9533.07	18092.8	12273.6	76.9679	44.2296	35.4057	46.4276
ENSBTAG00000012390	0	0.418974	0	0	7.13576	7.23913	65.0345	70.403	55.4965	57.8558	135.957	89.411	98.135	9.3157	7.20756	8.3409	46.9634	69.9752	72.3849	42.2069
ENSBTAG00000011027	253.255	253.898	291.067	986.668	2682.03	3342.07	1962.55	1786.11	1030.56	1879.16	3431.16	3924.37	3491	27.9471	0	20.8523	2704.31	3158.12	6495.76	7197.97
ENSBTAG00000004813	217.205	194.404	278.768	56.9858	17.3297	16.8913	0	0	0	1.54282	0	0.647906	22.6465	12.4209	191	4.17045	0	0	0.786792	1.68828
ENSBTAG00000016750	573.204	649.41	509.162	3689.42	3207.02	6035.02	299.274	296.994	365.244	354.078	26.6307	15.5497	179.114	5819.21	12678.1	9475.27	8.47951	13.863	13.3755	25.3242
ENSBTAG00000038335	130.683	147.06	109.867	297.954	246.694	342.652	33.9561	29.5811	37.4279	54.7702	2.10243	0	18.529	1561.93	2892.03	2147.78	0.65227	0	0	1.68828
ENSBTAG00000044155	0	0	0	136.766	43.834	84.4565	119.134	150.863	19.3592	5.39988	46.2534	91.3548	2.05878	21.7366	1.80189	29.1932	33.2658	28.3862	69.2377	46.4276
ENSBTAG00000000251	136.091	137.005	159.062	1011.09	864.447	986.935	1222.42	1132.96	875.683	945.75	742.156	1212.23	912.724	21.7366	106.312	108.432	697.929	899.115	759.255	729.336
ENSBTAG00000004499	1760.17	2023.65	2316.24	0	1.01939	2.41304	841.996	974.992	636.919	482.903	280.323	500.831	483.812	12.4209	3.60378	8.3409	337.224	498.408	177.028	319.928
ENSBTAG00000025659	30.643	39.8026	28.6967	40.7041	27.5237	9.65218	219.276	215.35	449.134	506.046	349.703	557.199	371.266	9.3157	1.80189	0	220.467	319.509	200.632	212.723
ENSBTAG00000019807	1401.47	1273.26	1779.2	47.2168	37.7176	69.9783	493.227	458.507	548.512	259.966	256.496	317.474	372.639	201.84	0	137.625	135.02	271.319	89.6943	200.061
ENSBTAG00000010107	0	0	0	61.8703	26.5043	28.9565	157.119	157.963	139.387	73.2841	133.154	114.031	104.311	0	0	0	52.1816	102.322	46.4207	48.96
ENSBTAG00000018069	1.80253	5.02769	4.91944	153.048	59.1249	24.1304	0.575527	0.591622	1.29062	0	0	0	1.37252	68.3152	0	221.034	0	0	0	0
ENSBTAG00000004010	537.154	600.809	848.603	0	1.01939	0	12.6616	13.0157	8.389	3.08564	68.6792	32.3953	13.0389	96.2623	1.80189	162.648	6.5227	4.621	8.65471	6.75311
ENSBTAG00000025667	0	2.09487	5.73935	84.6646	9.17455	21.7174	131.22	123.057	239.409	88.7123	101.617	119.863	29.5091	9.3157	5.40567	0	103.711	97.7012	44.0604	49.8042
ENSBTAG00000006240	123.473	123.597	130.365	0	0	0	0.575527	1.18324	1.29062	0	10.5121	0	0	0	0	0	0	0	0	0.844138
ENSBTAG00000015936	0	0	0	0	67.2801	2.41304	48.9198	59.1622	37.4279	6.17129	73.5849	90.059	49.4106	6.21047	0	0	15.0022	17.8239	25.9641	53.1807
ENSBTAG00000019915	23738.4	25058	33640	1263.46	449.553	646.696	1676.51	1522.24	2041.75	1336.86	1002.16	1771.38	4539.6	760.783	1.80189	1101	913.83	1355.93	1326.53	3427.2
ENSBTAG00000038375	3229.23	3278.06	3643.67	853.159	919.494	540.522	319.417	338.408	280.064	293.136	215.148	200.203	225.093	301.208	198.208	563.011	270.04	283.201	129.034	197.528
ENSBTAG00000055050	0	0	0	0	1.01939	0	4.02869	2.95811	4.51716	3.08564	1.40162	9.71859	0.686259	0	0	0	0.65227	5.28114	2.36038	7.59725
ENSBTAG00000050783	0	0	0	0	0	0	27.0498	34.314	18.0686	8.48552	8.4097	33.0432	2.05878	0	0	0	44.3544	42.2492	46.4207	29.5448
ENSBTAG00000001462	0	0	0	1.62817	2.03879	4.82609	100.717	65.67	21.2952	6.9427	0	0	10.9801	15.5262	0	12.5114	6.5227	9.90215	0	0
ENSBTAG00000014665	2976.88	3383.22	4793.17	47.2168	1.01939	0	198.557	177.486	143.258	124.197	98.814	139.3	140.683	52.789	0	0	74.3588	109.584	46.4207	57.4014
ENSBTAG00000002281	46.8657	54.4667	4.09953	26.0506	2.03879	7.23913	350.496	352.606	387.185	421.962	339.892	80.3404	255.975	18.6314	0	70.8977	435.064	367.04	356.417	221.164
ENSBTAG00000004262	16.2228	28.0713	13.9384	162.817	59.1249	106.174	86.9046	64.4867	149.066	168.168	74.9865	58.3116	91.9587	198.735	55.8586	66.7272	118.061	171.637	132.968	65.8428
ENSBTAG00000039397	0	0	0	70.0111	0	0	3.45316	3.54973	0	0.771411	4.90566	7.77487	0	65.2099	0	0	2.60908	0	41.7	25.3242
ENSBTAG00000020267	114.461	90.9174	118.067	0	0	2.41304	14.3882	15.3822	5.80777	3.08564	0.700808	0	2.05878	0	1.80189	0	1.95681	7.92172	0.786792	3.37655
ENSBTAG00000013977	6.30885	7.12256	12.2986	219.802	36.6982	2.41304	11.5105	14.1989	19.3592	16.1996	44.8517	103.017	75.4885	0	0	4.17045	127.193	69.9752	52.7151	104.673
ENSBTAG00000004652	51.3721	42.7354	54.9337	267.019	341.497	451.239	340.136	298.769	290.389	374.134	449.218	649.202	435.774	96.2623	70.2737	4.17045	402.451	496.428	391.823	438.952
ENSBTAG00000014969	2.70379	4.60872	3.27963	1.62817	9.17455	12.0652	61.5814	71.5862	27.1029	30.8564	95.3099	40.8181	307.444	0	0	4.17045	34.5703	48.8506	181.749	248.177
ENSBTAG00000014968	1.80253	10.4744	1.63981	102.574	77.474	7.23913	151.364	160.921	96.7962	70.9698	38.5445	84.2278	41.1755	15.5262	439.661	221.034	58.052	62.0534	40.1264	63.3104
ENSBTAG00000001765	0	0.837949	0	3.25633	3.05818	0	2.87763	3.54973	3.22654	1.54282	15.4178	6.47906	1.37252	34.1576	0	0	17.6113	33.0072	5.50755	0
ENSBTAG00000001764	0	0	0	0	0	0	578.405	638.36	1049.92	1077.66	128.248	88.1152	28.8229	0	0	0	524.425	755.864	23.6038	5.06483
ENSBTAG00000001816	14.4202	14.2451	20.4977	0	0	0	4.60422	4.73297	5.16246	1.54282	2.10243	3.23953	2.74504	3.10523	0	0	1.30454	0.660143	7.86792	0.844138
ENSBTAG00000007698	12.6177	6.70359	4.09953	1.62817	0	9.65218	1820.39	2356.43	903.431	636.414	1194.88	2079.78	888.019	0	0	0	502.9	669.385	1049.58	1381.01
ENSBTAG00000017482	97.3365	67.8738	112.327	524.269	331.303	422.283	3121.66	3090.04	2638.02	2768.59	2571.97	3527.85	2683.96	136.63	747.784	179.329	1206.7	1791.63	1420.16	1198.68
ENSBTAG00000003947	593.032	514.082	890.419	1.62817	8.15516	26.5435	212.369	223.041	209.725	87.9409	145.067	148.371	150.977	3.10523	0	20.8523	64.5747	110.904	60.583	68.3752
ENSBTAG00000015618	2012.52	2520.55	2835.24	0	2.03879	0	8.6329	13.6073	2.58123	8.48552	6.30728	1.94372	1.37252	0	0	0	31.9612	9.90215	3.14717	1.68828
ENSBTAG00000002566	947.229	898.7	1084.74	68.3829	8.15516	4.82609	212.369	204.109	174.878	64.0271	62.372	103.017	59.7045	24.8419	144.151	37.5341	84.7951	110.904	89.6943	48.96
ENSBTAG00000053022	6.30885	6.70359	6.55925	3.25633	5.09697	0	3.45316	3.54973	3.87185	0.771411	0	0.647906	0.686259	0	25.2265	0	0	2.64057	0.786792	1.68828
ENSBTAG00000033886	0	0	0	32.5633	46.8922	33.7826	23.5966	23.0732	0	0	13.3154	23.9725	6.17633	9.3157	0	25.0227	20.8726	3.30072	17.3094	13.5062
ENSBTAG00000011481	0	0	0	22.7943	5.09697	16.8913	44.3156	40.8219	4.51716	3.85706	1.40162	13.606	2.05878	0	25.2265	0	4.56589	9.90215	19.6698	3.37655
ENSBTAG00000039335	221.711	261.44	332.062	138.394	67.2801	26.5435	161.723	173.937	78.7276	35.4849	22.4259	79.0445	45.9793	530.995	2555.08	2297.92	46.3112	32.347	53.5019	34.6097
ENSBTAG00000008626	2.70379	2.51385	3.27963	4.8845	10.1939	9.65218	88.6311	74.5443	56.7871	57.0844	67.9784	93.2985	15.0977	3.10523	1.80189	41.7045	67.1838	108.924	16.5226	30.389
ENSBTAG00000015830	0	0	0	16.2817	2.03879	26.5435	0.575527	2.36649	1.93592	0.771411	1.40162	5.83116	1.37252	3.10523	86.4907	0	3.91362	0	2.36038	1.68828
ENSBTAG00000046750	0	2.09487	1.63981	457.514	228.344	168.913	186.471	192.869	98.7321	47.0561	32.938	143.835	32.9404	214.261	201.812	483.772	50.8771	42.2492	64.517	49.8042
ENSBTAG00000002136	2.70379	3.35179	2.45972	197.008	5.09697	2.41304	314.238	310.601	176.169	110.312	56.0647	172.343	63.1358	3.10523	0	116.773	164.372	132.689	81.8264	50.6483
ENSBTAG00000025767	1.80253	0.837949	0	0	0	0	2.87763	2.36649	4.51716	3.08564	6.30728	10.3665	8.92136	0	0	0	18.2636	13.2029	7.86792	2.53242
ENSBTAG00000045588	0	0.837949	0.819907	131.881	7.13576	72.3913	36.8337	50.8795	34.8466	11.5712	17.5202	37.5786	13.0389	40.3681	0	0	20.8726	11.8826	29.8981	21.9476
ENSBTAG00000008021	1.80253	1.25692	5.73935	0	0	0	31.0785	26.623	16.778	11.5712	8.4097	54.4241	16.4702	9.3157	0	0	29.3522	31.0267	31.4717	20.2593
ENSBTAG00000053806	0	0	0.819907	0	0	0	73.0919	89.9265	21.2952	8.48552	28.0323	45.3534	8.23511	0	0	0	16.959	17.1637	19.6698	10.9738
ENSBTAG00000053424	0	0	0	0	0	0	7.48185	4.73297	5.80777	0.771411	2.80323	12.9581	5.49007	0	0	0	3.91362	3.30072	4.72075	2.53242
ENSBTAG00000005434	0	0	0	0	7.13576	0	16.1148	10.6492	12.2609	3.08564	65.1752	42.7618	70.6847	928.465	1798.29	742.341	3.26135	1.98043	26.7509	24.48
ENSBTAG00000012592	4.50632	12.5692	11.4787	270.275	185.53	94.1087	87.4801	94.0678	85.826	117.254	201.833	298.037	209.995	130.42	327.944	116.773	177.417	209.925	132.968	152.789
ENSBTAG00000015108	0	0	0	0	0	0	86.9046	91.7013	10.9702	10.7998	44.8517	101.073	35.6855	9.3157	0	0	48.268	36.3079	56.649	28.7007
ENSBTAG00000009331	0	0	0	286.557	18.3491	41.0217	219.276	260.313	110.348	95.655	145.067	150.314	26.0778	65.2099	0	66.7272	61.3134	72.6157	41.7	43.8952
ENSBTAG00000009328	0	0	0	0	0	0	11.5105	9.46594	7.09839	2.31423	2.10243	9.71859	0	0	0	0	1.95681	2.64057	1.57358	0
ENSBTAG00000052504	539.857	670.359	850.243	13.0253	0	0	6.3308	10.6492	2.58123	1.54282	13.3154	8.42278	2.05878	3.10523	0	0	50.2248	58.7527	2.36038	14.3504
ENSBTAG00000038154	0	0	0	11.3972	19.3685	2.41304	2.87763	1.18324	1.93592	5.39988	11.2129	3.23953	2.74504	34.1576	25.2265	296.102	3.91362	3.30072	5.50755	3.37655
ENSBTAG00000004553	50855.6	49480.9	35893.1	30795.1	47128.7	41369.2	8472.33	9480.14	5896.18	6941.16	7076.06	4782.2	11026.8	3310.18	1212.67	2543.98	5238.38	5603.29	8097.67	9137.8
ENSBTAG00000039337	0	0	0	8.14083	0	2.41304	9.20843	11.8324	5.16246	1.54282	0	11.0144	8.92136	0	0	0	3.91362	1.32029	16.5226	27.0124
ENSBTAG00000048257	320.85	373.725	555.077	0	0	2.41304	22.4455	25.4397	14.1968	0.771411	0	0	0	0	0	0	0	1.32029	0	0
ENSBTAG00000043971	358.703	321.772	423.892	24.4225	7.13576	0	726.89	707.579	2396.03	1842.13	1632.18	1703.35	2852.78	3.10523	0	0	1465.65	3022.79	1370.59	1532.11
ENSBTAG00000013502	0	0	0	30.9351	0	0	595.67	679.182	445.908	290.051	267.008	562.383	293.033	0	0	0	459.198	396.746	306.062	297.137
ENSBTAG00000053903	0	0	0	0	0	0	24.7477	27.2146	13.5515	16.971	27.3315	33.6911	33.6267	0	0	0	34.5703	39.6086	35.4057	35.4538
ENSBTAG00000048788	250.551	253.061	316.484	0	3.05818	2.41304	18.9924	27.8062	28.3936	19.2853	25.2291	57.0157	19.9015	0	0	0	25.4385	28.3862	15.7358	32.9214
ENSBTAG00000002937	40.5569	36.4508	22.9574	0	0	0	0	0	0	0	0	0	2.05878	0	12.6132	0	0	0	0	0.844138
ENSBTAG00000003675	18.0253	21.7867	22.1375	115.6	143.735	53.087	1464.14	1403.33	2098.54	2502.46	1384.8	2472.41	1915.35	633.468	607.237	629.738	2911.08	4003.11	1263.59	1184.33
ENSBTAG00000004085	83.8176	77.5103	171.36	451.002	381.254	395.739	554.232	512.344	515.601	605.558	555.741	857.828	713.023	1074.41	3358.72	1764.1	529.643	742.661	620.779	727.647
ENSBTAG00000016936	113.559	158.372	219.735	128.625	35.6788	14.4783	19.5679	28.9895	4.51716	3.08564	39.2453	27.86	10.2939	9.3157	5.40567	0	8.47951	12.5427	10.2283	10.1297
ENSBTAG00000046744	31.5443	29.7472	28.6967	0	0	4.82609	591.066	608.187	260.704	339.421	483.558	916.139	621.751	68.3152	7.20756	16.6818	830.992	841.682	318.651	454.146
ENSBTAG00000038437	9.91391	5.02769	9.01897	0	1.01939	0	0	0	0	0	0	0	0	0	0	0	0	0	0	0.844138
ENSBTAG00000019329	50.4708	81.7	111.507	4.8845	0	0	4.02869	1.18324	6.45308	1.54282	11.9137	3.88744	7.54885	40.3681	3.60378	0	1.95681	2.64057	9.44151	5.06483
ENSBTAG00000018229	584.019	575.671	826.466	0	1.01939	9.65218	32.805	27.8062	34.2013	3.85706	57.4663	40.1702	61.077	24.8419	14.4151	12.5114	26.0908	27.726	36.9792	32.9214
ENSBTAG00000006080	15.3215	20.1108	23.7773	4.8845	3.05818	0	218.125	207.068	264.576	265.365	109.326	174.935	94.0175	34.1576	0	95.9204	339.18	533.396	86.5471	69.2194
ENSBTAG00000009661	240.638	225.408	405.034	796.173	460.767	1059.33	1882.55	1702.69	1402.25	1546.68	1290.89	1954.08	1279.19	133.525	167.576	62.5568	1835.49	2035.88	1238.41	1018.03
ENSBTAG00000012046	5725.73	6014.8	8259.74	827.108	193.685	38.6087	944.44	1008.71	166.489	114.169	258.598	51.1846	244.994	9.3157	34.2359	100.091	544.645	107.603	302.915	1011.28
ENSBTAG00000008654	19.8278	15.0831	39.3555	333.774	281.353	127.891	257.261	262.68	200.691	121.112	90.4043	125.046	59.7045	40.3681	178.387	25.0227	241.34	249.534	70.8113	84.4138
ENSBTAG00000025652	0	0	0	61.8703	19.3685	19.3044	48.9198	46.7381	41.2997	40.1134	59.5687	66.0864	28.1366	0	0	0	111.538	86.4787	37.766	33.7655
ENSBTAG00000049339	117.164	111.447	72.1518	126.997	562.706	422.283	583.009	564.999	392.347	407.305	559.946	344.686	634.789	99.3675	27.0284	0	558.343	417.871	1022.04	680.376
ENSBTAG00000007550	0.901264	0	0	47.2168	19.3685	53.087	324.022	337.816	573.679	291.593	112.129	140.596	30.8816	0	0	0	193.072	278.58	40.1264	43.8952
ENSBTAG00000010179	16.2228	23.0436	26.237	16.2817	20.3879	0	190.499	189.911	214.888	52.456	51.8598	69.9739	189.407	24.8419	0	54.2159	42.3976	44.8897	99.9226	303.046
ENSBTAG00000015636	12.6177	17.5969	35.256	9.76899	2.03879	0	350.496	386.329	117.446	127.283	114.232	240.373	118.037	0	3.60378	0	165.677	135.989	159.719	157.01
ENSBTAG00000039302	4.50632	4.60872	6.55925	0	6.11637	9.65218	61.0059	81.0521	18.0686	11.5712	75.6873	118.567	19.9015	0	12.6132	254.398	54.1384	52.1513	60.583	32.9214
ENSBTAG00000049560	0	0	0	4.8845	0	2.41304	4.60422	1.77486	3.22654	0	2.80323	3.23953	0	0	0	0	1.95681	1.32029	1.57358	3.37655
ENSBTAG00000010316	0	0.418974	0	0	0	2.41304	48.9198	50.2878	12.2609	1.54282	11.2129	13.606	4.80381	71.4204	68.4718	141.795	10.4363	13.863	20.4566	3.37655
ENSBTAG00000012032	663.331	618.406	789.57	9.76899	1.01939	7.23913	178.989	159.738	193.592	191.31	74.9865	114.031	100.88	198.735	10.8113	54.2159	63.9225	119.486	46.4207	64.9987
ENSBTAG00000003544	2.70379	0.418974	0	24.4225	0	0	27.6253	25.4397	5.80777	1.54282	3.50404	7.77487	15.0977	49.6838	0	0	7.82724	9.90215	25.1774	9.28552
ENSBTAG00000010731	169.438	147.479	205.797	297.954	113.153	407.804	154.241	141.989	25.8123	15.4282	23.1267	32.3953	24.7053	490.627	556.784	563.011	25.4385	24.4253	54.2887	19.4152
ENSBTAG00000021160	4.50632	6.28462	1.63981	814.083	583.094	1508.15	13.8126	20.7068	11.6155	0	73.5849	33.0432	5.49007	310.523	21.6227	158.477	18.2636	1.98043	27.5377	14.3504
ENSBTAG00000051140	0.901264	0.837949	0	43.9605	8.15516	82.0435	1.72658	1.18324	5.16246	3.85706	11.9137	12.9581	13.0389	58.9995	0	37.5341	1.30454	5.28114	0	1.68828
ENSBTAG00000009568	7481.39	7367.24	10049.6	182.355	276.256	226.826	809.191	815.254	596.265	559.273	677.682	1113.1	866.745	186.314	59.4624	29.1932	622.266	734.079	670.347	541.937
ENSBTAG00000008197	370.42	458.358	542.778	0	0	0	66.1856	59.7538	26.4576	37.7991	14.0162	13.606	10.9801	0	0	33.3636	82.8383	71.9556	24.3906	5.90897
ENSBTAG00000008198	11.7164	10.0554	3.27963	3.25633	2.03879	4.82609	120.285	137.256	95.5056	77.1411	44.8517	115.327	52.1557	18.6314	0	0	92.6223	66.0143	61.3698	57.4014
ENSBTAG00000014412	0	0	0	47.2168	5.09697	0	168.054	130.748	64.5308	23.1423	35.7412	157.441	19.9015	891.202	751.388	1613.97	151.979	124.107	84.9736	29.5448
ENSBTAG00000011207	3891.66	3524.83	5507.31	26.0506	2.03879	0	1141.27	1525.79	182.622	185.139	428.194	511.198	375.384	0	32.434	50.0454	313.742	339.974	624.713	711.609
ENSBTAG00000004826	5.40759	7.54154	2.45972	530.782	382.273	258.196	264.167	308.826	216.178	65.5699	152.776	250.74	107.743	0	0	0	346.355	137.31	220.302	305.578
ENSBTAG00000011356	0.901264	0.418974	2.45972	2285.94	1332.35	854.218	713.653	701.663	474.947	411.934	511.59	963.436	325.287	43.4733	270.284	33.3636	678.361	590.828	564.13	389.992
ENSBTAG00000004270	4.50632	3.77077	2.45972	0	0	0	42.0135	42.5967	26.4576	6.9427	0	9.07069	65.8808	0	3.60378	0	31.9612	13.863	22.0302	62.4662
ENSBTAG00000013429	0	0	0	0	1.01939	0	31.654	30.1727	0.645308	1.54282	2.10243	5.18325	2.74504	12.4209	10.8113	0	1.30454	1.32029	11.8019	10.9738
ENSBTAG00000044018	25.2354	33.099	34.4361	42.3323	17.3297	9.65218	742.43	692.197	1129.93	1537.42	1138.11	1595.14	649.201	335.365	565.794	266.909	1360.64	2115.76	963.034	854.268
ENSBTAG00000000595	0	0	0	1.62817	0	0	633.08	673.265	753.72	590.901	911.752	739.261	279.994	0	1.80189	0	855.126	839.702	364.285	292.916
ENSBTAG00000003434	0	0	0	61.8703	12.2327	0	68.4877	68.0365	78.7276	31.6279	62.372	124.398	44.6068	6.21047	0	16.6818	54.1384	60.073	55.0755	47.2718
ENSBTAG00000002469	0.901264	0	0	86.2928	0	12.0652	31.0785	44.3716	43.8809	21.5995	52.5606	108.848	101.566	27.9471	216.227	29.1932	35.8749	84.4983	80.2528	40.5186
ENSBTAG00000039160	0	0	0	0	17.3297	7.23913	117.407	130.157	36.7826	10.0283	96.0108	270.177	91.9587	0	1.80189	0	92.6223	42.2492	284.819	124.088
ENSBTAG00000046266	390.247	478.05	610.83	6.51266	1.01939	7.23913	164.601	226.591	80.0182	62.4843	25.9299	97.1859	155.094	40.3681	36.0378	0	46.9634	65.3542	51.9283	95.3876
ENSBTAG00000021013	60.3847	98.459	104.948	11.3972	21.4073	9.65218	2056.36	1938.15	2135.32	2083.58	606.199	1086.54	624.496	0	5.40567	0	1224.31	1717.69	514.562	596.806
ENSBTAG00000031809	0	0.418974	0	169.329	160.045	431.935	263.591	253.214	76.1464	48.5989	212.345	390.039	159.898	49.6838	30.6321	16.6818	345.051	240.952	202.206	154.477
ENSBTAG00000051530	0	0	0	200.264	134.56	130.304	25.3232	31.9476	10.9702	8.48552	152.776	221.584	67.2534	0	3.60378	4.17045	180.679	75.9164	129.034	89.4787
ENSBTAG00000017661	166.734	180.997	274.669	26.0506	6.11637	9.65218	48.9198	45.5549	37.4279	38.5706	21.7251	71.2697	28.8229	40.3681	0	8.3409	25.4385	40.2687	11.8019	37.9862
ENSBTAG00000002224	474.966	321.772	560.816	68.3829	113.153	135.13	2138.66	1712.15	2321.17	5169.23	3618.97	4756.93	6518.77	298.103	636.067	667.272	2369.04	4306.77	2225.05	2210.8
ENSBTAG00000018655	2598.34	2972.62	3710.08	805.942	508.678	415.044	363.157	373.313	431.066	266.908	480.755	682.893	599.104	285.682	232.444	387.852	369.185	433.714	372.94	514.08
ENSBTAG00000031658	0.901264	1.25692	3.27963	0	0	0	230.786	236.057	174.878	92.5693	113.531	155.497	44.6068	0	0	0	93.2746	90.4396	73.1717	43.8952
ENSBTAG00000054824	2.70379	4.60872	0	1.62817	0	0	62.7324	50.8795	43.8809	19.2853	37.8437	77.1008	24.7053	0	0	0	27.3953	26.4057	14.1623	16.8828
ENSBTAG00000031647	0	0	0	122.112	7.13576	0	27.6253	37.8638	8.389	0.771411	11.2129	12.9581	2.74504	0	0	4.17045	0.65227	1.98043	6.29434	0.844138
ENSBTAG00000038464	0	0	0	0	0	0	50.0708	47.3297	20.0046	6.9427	2.80323	25.2683	3.43129	0	0	0	9.78405	16.5036	7.08113	5.90897
ENSBTAG00000015690	0.901264	0	0	0	0	0	30.5029	34.9057	8.389	18.5139	46.2534	90.7069	36.3717	0	0	0	83.4906	71.2954	59.0094	27.0124
ENSBTAG00000008181	192.871	191.052	274.669	814.083	547.415	938.674	1887.73	1894.37	1537.77	1931.61	1892.88	3003.04	2193.97	434.733	1185.64	1509.7	1968.55	2172.53	1803.33	1857.95
ENSBTAG00000006005	27.0379	44.8303	68.0523	131.881	101.939	36.1957	412.653	408.219	635.628	294.679	211.644	255.275	109.115	15.5262	70.2737	8.3409	592.261	655.522	140.049	143.504
ENSBTAG00000005999	0	0	0.819907	43.9605	6.11637	0	143.882	169.795	145.194	114.94	79.8922	138.652	54.2144	3.10523	52.2548	66.7272	139.586	196.062	94.4151	63.3104
ENSBTAG00000039696	0	0.418974	0	48.845	0	0	54.0995	52.0627	19.3592	10.0283	9.11051	17.4935	0	31.0523	3.60378	0	30.6567	15.8434	11.8019	0.844138
ENSBTAG00000012829	0	0	0	19.538	0	7.23913	14.3882	17.157	7.09839	12.3426	10.5121	13.606	4.11755	0	0	0	9.78405	23.105	11.0151	10.1297
ENSBTAG00000054046	0	0.837949	0	0	1.01939	0	18.9924	14.7905	12.2609	17.7425	9.11051	21.3809	6.17633	0	0	0	18.2636	24.4253	7.08113	20.2593
ENSBTAG00000050565	0	1.6759	0	0	0	0	22.4455	20.1151	7.7437	10.7998	9.11051	18.1414	19.2152	0	0	0	20.2204	22.4449	17.3094	25.3242
ENSBTAG00000010215	0.901264	1.25692	0	4.8845	3.05818	7.23913	27.0498	23.0732	3.22654	7.71411	2.10243	7.77487	7.54885	0	0	0	3.91362	4.621	3.93396	13.5062
ENSBTAG00000020117	2873.23	2544.85	3503.46	138.394	83.5904	147.196	283.159	256.764	291.679	263.051	582.372	867.546	408.324	388.154	320.736	196.011	386.796	417.871	335.173	352.006
ENSBTAG00000020417	5918.6	5322.23	8287.62	507.988	450.573	750.457	2078.23	2693.65	607.88	651.842	1466.79	1325.62	1360.85	282.576	747.784	387.852	904.046	826.499	729.356	1038.29
ENSBTAG00000031573	0	0	0	0	0	0	66.7611	68.6281	34.8466	16.1996	17.5202	46.6492	8.23511	0	0	0	24.134	25.0854	22.817	14.3504
ENSBTAG00000018375	7.21011	3.35179	9.83888	1.62817	1.01939	2.41304	53.524	57.9789	21.9405	30.085	28.7331	50.5367	16.4702	12.4209	1.80189	70.8977	61.3134	96.3809	12.5887	18.571
ENSBTAG00000051828	0	0	0.819907	0	0	0	2.30211	0.591622	0.645308	0.771411	3.50404	1.94372	2.74504	3.10523	0	0	7.17497	7.92172	7.08113	0
ENSBTAG00000000755	0	1.6759	0	8.14083	5.09697	0	14.9637	14.1989	33.556	28.5422	6.30728	17.4935	10.9801	6.21047	7.20756	0	39.7885	38.9484	10.2283	6.75311
ENSBTAG00000006619	0	0	0	65.1266	3.05818	0	196.255	192.869	60.0137	97.1978	104.42	138.004	37.058	0	0	0	110.886	105.623	70.0245	43.8952
ENSBTAG00000018342	1.80253	0.418974	1.63981	1226.01	545.376	250.957	315.389	350.832	253.606	90.2551	63.7736	204.09	32.2542	18.6314	57.6605	70.8977	238.079	118.826	66.0905	30.389
ENSBTAG00000053812	56.7797	77.5103	104.128	0	0	0	4.02869	6.50784	2.58123	6.9427	11.2129	3.88744	13.0389	65.2099	0	0	0.65227	3.96086	5.50755	7.59725
ENSBTAG00000050809	29.7417	33.5179	55.7537	0	0	0	2.30211	1.77486	1.93592	1.54282	8.4097	5.83116	3.43129	0	0	0	0	0	0	5.90897
ENSBTAG00000014979	1129.28	1153.44	1775.92	0	14.2715	53.087	207.19	243.156	134.869	55.5416	212.345	398.462	210.681	27.9471	0	137.625	183.94	192.102	236.824	156.166
ENSBTAG00000031383	0	0	0	4.8845	9.17455	0	40.8624	45.5549	11.6155	5.39988	3.50404	8.42278	53.5282	0	0	4.17045	23.4817	19.1441	43.2736	121.556
ENSBTAG00000008520	982.378	898.7	1493.87	273.532	104.998	214.761	158.27	155.005	165.844	187.453	219.353	293.501	255.288	431.628	313.529	279.42	141.543	183.52	140.836	258.306
ENSBTAG00000051439	0	5.44667	0.819907	169.329	93.7843	26.5435	223.304	241.382	197.464	285.422	125.445	244.909	177.055	71.4204	0	91.75	197.638	215.207	118.019	114.803
ENSBTAG00000054212	1.80253	0.418974	0.819907	0	0	0	32.2295	36.6805	24.5217	40.1134	21.7251	44.0576	33.6267	0	5.40567	0	43.0498	46.8702	18.0962	14.3504
ENSBTAG00000021774	0	0	0	0	0	0	54.0995	46.1465	40.0091	45.5133	53.9623	128.285	61.7633	0	0	0	72.402	59.4129	36.9792	41.3628
ENSBTAG00000008397	12.6177	15.0831	5.73935	22.7943	53.0085	14.4783	8.05738	6.50784	9.67962	1.54282	0	0	0	52.789	117.123	12.5114	0	0	0	0
ENSBTAG00000031352	8.11138	10.8933	7.37916	37.4478	70.3383	4.82609	20.719	20.1151	61.9496	57.8558	34.3396	36.2827	39.1168	170.788	19.8208	8.3409	81.5338	77.8969	53.5019	27.8566
ENSBTAG00000048696	0	0	0	30.9351	22.4267	294.391	0	0	0	0	29.434	16.1977	266.268	49.6838	14.4151	62.5568	33.918	7.92172	60.583	48.96
ENSBTAG00000045981	0	0	0	8.14083	86.6486	77.2174	8.05738	7.09946	1.29062	2.31423	2.10243	9.07069	0	3.10523	0	0	2.60908	0.660143	3.93396	2.53242
ENSBTAG00000007644	8.11138	16.34	13.9384	45.5886	45.8728	86.8696	426.465	386.92	253.606	324.764	220.054	385.504	144.801	0	0	4.17045	209.379	236.331	177.815	149.413
ENSBTAG00000000718	8.11138	7.96051	6.55925	0	1.01939	0	180.14	212.984	92.2791	65.5699	81.9946	131.525	25.3916	0	0	0	63.9225	40.9289	52.7151	41.3628
ENSBTAG00000016478	0.901264	1.6759	9.83888	1.62817	0	0	33.3806	23.6649	23.2311	14.6568	26.6307	80.9883	37.058	3.10523	0	0	28.0476	9.242	25.9641	11.8179
ENSBTAG00000025445	5.40759	4.60872	2.45972	4.8845	4.07758	4.82609	16.6903	17.7486	11.6155	0.771411	53.2614	13.606	28.1366	0	3.60378	0	7.82724	6.60143	21.2434	36.298
ENSBTAG00000011252	684.961	638.936	248.432	4921.94	11221.5	9106.83	3293.74	3176.42	2976.81	3300.87	3134.72	1065.16	3126.6	7865.56	7467.03	4241.35	3125.03	2492.7	3348.59	2787.35
ENSBTAG00000015426	632.688	771.751	1119.17	1072.96	681.975	120.652	118.559	134.89	163.263	81.7696	148.571	102.369	276.562	3.10523	0	112.602	56.0952	139.29	51.9283	63.3104
ENSBTAG00000001116	12126.5	12414.6	16649.8	952.477	639.161	463.304	1479.68	1557.15	171.652	192.853	366.523	987.409	733.611	130.42	68.4718	341.977	523.121	306.306	856.03	519.145
ENSBTAG00000014661	670.541	816.581	787.93	0	0	48.2609	32.805	32.5392	25.167	10.0283	4.90566	5.83116	15.784	12.4209	0	8.3409	3.26135	11.2224	7.08113	11.8179
ENSBTAG00000016145	0.901264	0	0	0	0	4.82609	90.9333	82.827	21.2952	33.1707	131.752	86.1715	56.2732	3.10523	0	8.3409	84.7951	75.2563	113.298	80.1932
ENSBTAG00000004860	0	0	0	71.6393	164.123	98.9348	6.90632	11.2408	16.778	13.114	4.90566	2.59162	19.2152	12.4209	14.4151	0	37.1794	21.7847	3.14717	5.06483
ENSBTAG00000015307	0	2.93282	0.819907	94.4336	92.7649	98.9348	621.569	888.616	2093.38	1920.04	2571.97	2052.57	7848.06	117.999	50.4529	70.8977	293.522	1192.22	1670.36	1848.66
ENSBTAG00000031135	0	0	0	22.7943	0	2.41304	1.15105	0.591622	12.2609	23.9137	6.30728	0	4.80381	3.10523	0	0	0.65227	21.7847	3.14717	4.22069
ENSBTAG00000006797	1249.15	1353.29	1518.47	249.109	165.142	284.739	55.8261	53.2459	21.2952	26.9994	27.3315	26.5642	17.1565	161.472	16.217	100.091	16.3068	18.484	28.3245	40.5186
ENSBTAG00000002882	378.531	404.729	366.498	1103.9	1453.66	2813.61	3003.1	2833.87	4029.95	5720.01	4562.26	4124.57	4160.1	1111.67	95.5002	367	3879.7	4366.85	4796.29	4766.85
ENSBTAG00000016137	100.04	87.5656	136.924	574.742	112.133	369.196	852.931	820.579	2732.88	2754.71	558.544	605.144	1186.54	3058.66	2423.54	3394.75	567.475	1283.98	355.63	451.614
ENSBTAG00000020578	67.5948	88.8226	118.886	3.25633	11.2133	0	0	0	0	3.08564	3.50404	3.23953	0.686259	245.314	3.60378	54.2159	0	0.660143	3.14717	2.53242
ENSBTAG00000001568	1789.01	1819.19	1761.98	141.65	148.832	130.304	211.218	193.46	159.391	77.9125	196.927	108.848	225.779	133.525	0	166.818	130.454	96.3809	175.455	243.112
ENSBTAG00000012994	24386.4	24637.4	27250.4	11.3972	0	4.82609	454.091	427.151	116.155	91.0265	26.6307	119.215	577.83	43.4733	61.2643	0	97.8405	89.7795	191.977	649.987
ENSBTAG00000005779	0	0	0	0	0	0	81.1493	97.6176	176.169	4.62847	0	0	0	0	0	0	0	0.660143	0	0
ENSBTAG00000020489	12.6177	13.4072	7.37916	3.25633	13.2521	28.9565	2736.63	2719.09	2064.99	2665.23	3925.23	4602.08	2782.78	195.63	0	25.0227	1046.89	1825.3	1690.82	1770.16
ENSBTAG00000025340	0	0.418974	0	27.6788	27.5237	4.82609	21.87	14.1989	14.8421	13.8854	9.81132	11.6623	15.784	0	0	4.17045	12.3931	15.1833	6.29434	7.59725
ENSBTAG00000044035	0.901264	2.09487	0	11.3972	0	0	29.9274	27.2146	19.3592	21.5995	24.5283	52.4804	18.529	0	0	0	25.4385	31.6869	6.29434	18.571
ENSBTAG00000009803	0	0	0	0	0	0	80.5738	74.5443	7.7437	6.9427	12.6146	31.0995	9.60762	0	0	0	31.309	25.0854	33.0453	19.4152
ENSBTAG00000014898	43.2607	75.4154	127.905	55.3576	23.4461	12.0652	57.5527	44.9632	49.0434	20.0567	14.717	11.0144	5.49007	31.0523	5.40567	4.17045	12.3931	10.5623	1.57358	13.5062
ENSBTAG00000010543	0	0	1.63981	1069.7	378.196	873.522	344.165	449.632	58.723	24.6852	72.8841	114.679	36.3717	310.523	0	362.829	17.6113	7.92172	36.1924	43.0511
ENSBTAG00000008497	0.901264	3.35179	0	40.7041	9.17455	7.23913	122.587	102.942	14.8421	20.0567	25.9299	65.4385	25.3916	0	0	0	57.3998	27.0659	46.4207	34.6097
ENSBTAG00000039886	43.2607	38.1267	54.9337	192.124	295.625	118.239	343.014	345.507	245.862	114.94	251.59	377.729	142.742	121.104	28.8302	237.716	338.528	209.925	218.728	198.373
ENSBTAG00000048931	2.70379	5.86564	1.63981	14.6535	13.2521	2.41304	233.088	227.774	289.098	16.971	117.035	62.8469	168.82	0	5.40567	0	70.4452	69.9752	89.6943	181.49
ENSBTAG00000013183	0.901264	0	0	0	0	2.41304	74.243	75.1359	61.3043	14.6568	66.5768	34.9869	28.8229	12.4209	0	0	24.134	21.1246	16.5226	5.06483
ENSBTAG00000047420	0	0	0	0	0	0	5.17974	5.32459	12.9062	4.62847	2.10243	9.71859	4.11755	0	0	0	8.47951	8.58186	5.50755	1.68828
ENSBTAG00000020954	4.50632	10.0554	7.37916	56.9858	70.3383	72.3913	2.30211	2.95811	9.67962	0	0.700808	0	0	117.999	0	16.6818	1.30454	0	0.786792	0
ENSBTAG00000001273	438.916	477.631	467.347	146.535	43.834	101.348	4.60422	6.50784	9.67962	4.62847	0.700808	0	0.686259	0	0	0	0.65227	0	1.57358	1.68828
ENSBTAG00000051477	8.11138	8.37949	2.45972	0	0	0	0	0	0	0	0	0	0	0	0	0	0	0	0	0
ENSBTAG00000052663	136.091	128.625	9.83888	0	0	0	0	0.591622	0	0	0	0	0.686259	0	0	0	0	0	0	0.844138
ENSBTAG00000007470	114.461	90.4985	126.266	0	0	0	0	0.591622	0	0	0	0	0	0	0	0	0	0	0	0
ENSBTAG00000047560	0	0	0	0	0	0	32.2295	23.0732	56.7871	50.1417	44.1509	52.4804	22.6465	0	0	0	78.2724	93.0802	16.5226	10.9738
ENSBTAG00000016072	1.80253	0	1.63981	0	2.03879	0	285.461	276.287	145.194	107.998	68.6792	103.665	33.6267	0	0	0	171.547	153.153	71.5981	50.6483
ENSBTAG00000039372	0	0	0	0	0	0	1.15105	0	4.51716	4.62847	2.10243	0	0.686259	0	0	0	14.3499	13.2029	1.57358	1.68828
ENSBTAG00000050765	0.901264	0	0	0	0	0	0.575527	0.591622	5.16246	5.39988	7.70889	10.3665	6.17633	0	0	0	31.309	13.863	5.50755	4.22069
ENSBTAG00000039355	0	0	2.45972	0	0	0	6.3308	7.09946	5.16246	0.771411	3.50404	7.77487	15.784	0	0	0	13.6977	7.92172	9.44151	26.1683
ENSBTAG00000003018	3948.44	4010	5951.7	174.214	46.8922	2.41304	105.321	145.539	52.9153	52.456	130.35	180.118	181.859	173.893	228.84	225.204	133.715	143.251	207.713	312.331
ENSBTAG00000020269	0.901264	0	0.819907	21.1661	4.07758	0	4.02869	2.95811	9.03431	8.48552	15.4178	12.3102	0.686259	86.9466	0	0	2.60908	7.26157	2.36038	8.44138
ENSBTAG00000051609	16.2228	23.4626	37.7157	153.048	49.9504	62.7391	520.276	506.428	622.077	563.902	312.561	491.761	303.326	86.9466	0	120.943	390.057	716.915	220.302	172.204
ENSBTAG00000045829	0	0	0	9.76899	0	2.41304	14.3882	14.1989	12.2609	14.6568	12.6146	42.1139	6.17633	21.7366	0	0	31.9612	31.6869	9.44151	21.1035
ENSBTAG00000037418	0	0	0	0	1.01939	0	26.4742	35.4973	19.3592	33.9421	31.5364	108.2	11.6664	0	0	0	88.7087	90.4396	97.5622	51.4924
ENSBTAG00000020766	2.70379	7.54154	23.7773	55.3576	54.0279	2.41304	467.903	511.753	458.814	310.107	84.7978	154.202	94.0175	27.9471	21.6227	50.0454	225.685	403.347	84.1868	78.5049
ENSBTAG00000020772	23.4329	22.2056	55.7537	19.538	10.1939	0	846.6	905.181	989.257	1126.26	1229.92	1839.41	1223.6	18.6314	7.20756	112.602	1524.36	1166.47	1062.96	1131.99
ENSBTAG00000002311	2.70379	0.418974	0	14.6535	10.1939	2.41304	89.2067	85.7851	87.7619	114.94	136.658	218.344	147.546	3.10523	1.80189	0	86.0996	91.0997	71.5981	93.6994
ENSBTAG00000054601	0	0	0	0	3.05818	2.41304	22.4455	14.1989	20.6499	20.0567	39.2453	46.0013	43.9206	0	0	0	40.4407	29.0463	25.1774	18.571
ENSBTAG00000046263	314.541	343.14	434.551	600.793	140.677	21.7174	45.4666	41.4135	12.2609	9.25693	18.221	14.9018	38.4305	133.525	1.80189	50.0454	20.2204	19.1441	22.817	21.9476
ENSBTAG00000012150	0	0	0	0	3.05818	0	148.486	144.947	16.778	10.0283	14.0162	9.71859	2.05878	0	0	0	3.26135	5.94129	17.3094	4.22069
ENSBTAG00000008692	1204.99	1039.48	1716.06	2085.68	1204.92	448.826	246.326	256.764	232.956	179.739	189.218	316.178	234.014	43.4733	3.60378	91.75	187.201	235.011	284.819	295.448
ENSBTAG00000003671	0	0	0	3.25633	8.15516	26.5435	13.2371	13.6073	0	2.31423	16.1186	42.7618	7.54885	0	0	0	22.8295	20.4644	29.1113	12.6621
ENSBTAG00000014676	8.11138	12.9882	15.5782	200.264	162.084	147.196	131.22	147.905	77.437	43.199	208.841	281.839	74.8022	0	153.161	75.0681	314.394	182.86	169.947	152.789
ENSBTAG00000017105	0	0	4.91944	0	4.07758	7.23913	1.15105	2.95811	3.22654	3.85706	1.40162	6.47906	17.8427	3.10523	0	0	13.6977	11.2224	6.29434	24.48
ENSBTAG00000050332	0	0.418974	5.73935	0	4.07758	14.4783	0	0	3.87185	0.771411	18.9218	31.7474	31.5679	0	0	0	22.1772	26.4057	14.1623	16.8828
ENSBTAG00000004602	295.615	306.689	443.57	22.7943	12.2327	16.8913	6.90632	9.46594	1.93592	3.08564	6.30728	1.94372	3.43129	83.8413	0	170.989	0	1.32029	5.50755	12.6621
ENSBTAG00000006694	0	0	0	29.307	8.15516	12.0652	16.6903	13.0157	7.09839	27.7708	7.00808	11.0144	19.9015	80.7361	0	58.3863	35.8749	19.8043	7.86792	8.44138
ENSBTAG00000003502	13.519	9.63641	16.3981	144.907	48.931	0	52.3729	41.4135	75.501	70.1984	391.752	333.672	255.288	0	3.60378	0	86.0996	97.7012	147.917	136.75
ENSBTAG00000005570	0	0	0	0	0	0	4.60422	7.09946	7.7437	6.9427	84.097	64.1427	25.3916	21.7366	0	41.7045	9.78405	3.96086	6.29434	3.37655
ENSBTAG00000008752	2.70379	0.418974	0	0	11.2133	36.1957	36.2582	29.5811	45.1716	61.7129	26.6307	0.647906	24.0191	105.578	0	95.9204	14.3499	20.4644	8.65471	17.7269
ENSBTAG00000008758	282.096	352.357	384.536	5903.73	6567.96	10441.2	2386.71	2283.07	3150.39	3057.1	1271.97	2008.51	1900.25	11539.1	11962.7	15772.7	1511.96	1884.71	2207.74	2116.26
ENSBTAG00000048053	0	0.418974	0	74.8956	96.8425	65.1522	18.4169	15.9738	15.4874	14.6568	11.2129	8.42278	7.54885	220.472	690.124	829.92	11.0886	14.5231	3.14717	5.06483
ENSBTAG00000010068	10.8152	3.77077	19.6778	421.695	29.5625	50.6739	961.13	854.301	695.642	590.13	386.145	627.821	388.423	49.6838	1.80189	8.3409	752.067	821.878	361.138	361.291
ENSBTAG00000052249	4.50632	7.12256	8.19907	3.25633	11.2133	12.0652	17.8413	8.87432	9.67962	15.4282	48.3558	77.1008	36.3717	65.2099	0	83.409	39.1362	25.0854	78.6792	69.2194
ENSBTAG00000030518	0.901264	2.51385	5.73935	0	1.01939	0	24.1721	33.1308	24.5217	6.17129	77.7897	76.4529	100.194	0	43.2454	0	21.5249	5.94129	42.4868	76.8166
ENSBTAG00000021766	284.8	292.025	252.531	656.151	720.712	1076.22	105.897	121.282	23.2311	23.9137	10.5121	11.0144	37.058	242.208	475.699	396.193	26.7431	13.863	34.6189	53.1807
ENSBTAG00000015032	9.91391	16.34	31.9764	39.076	67.2801	9.65218	3.45316	2.36649	5.80777	3.85706	0	0	1.37252	9.3157	0	0	0	0.660143	5.50755	4.22069
ENSBTAG00000018845	37.8531	23.8815	36.0759	1.62817	0	43.4348	135.249	140.806	65.8214	84.8552	298.544	570.805	45.2931	24.8419	0	0	305.262	248.874	363.498	318.24
ENSBTAG00000046190	0.901264	0.837949	0	0	0	0	10.3595	8.87432	0	3.85706	0.700808	23.3246	23.3328	0	0	0	8.47951	46.8702	27.5377	10.9738
ENSBTAG00000046717	0	0	0	0	0	0	5.17974	8.2827	1.29062	3.08564	8.4097	14.2539	4.80381	0	0	0	31.9612	25.7456	6.29434	10.9738
ENSBTAG00000049152	0.901264	0	2.45972	0	0	0	17.2658	20.1151	2.58123	2.31423	16.8194	23.9725	17.8427	0	0	4.17045	17.6113	20.4644	17.3094	6.75311
ENSBTAG00000015439	0	0	0	0	0	0	31.654	27.8062	3.22654	13.114	16.8194	14.2539	16.4702	0	0	0	31.9612	27.0659	6.29434	7.59725
ENSBTAG00000049214	0	0	0.819907	0	0	0	1.72658	2.36649	0	0	8.4097	3.23953	6.86259	0	0	0	5.87043	9.90215	2.36038	1.68828
ENSBTAG00000052605	0	0.837949	0	0	0	0	1.15105	0.591622	0	0	10.5121	16.8456	13.0389	3.10523	0	0	22.8295	18.484	11.0151	5.90897
ENSBTAG00000048510	0	0	0	0	0	0	0	2.36649	0	0.771411	2.80323	7.12697	4.80381	0	0	0	1.95681	3.96086	3.93396	1.68828
ENSBTAG00000054285	0	1.25692	0.819907	0	0	0	0	1.18324	0	0	10.5121	22.6767	11.6664	0	0	0	18.9158	31.6869	18.0962	10.9738
ENSBTAG00000030227	7.21011	5.02769	1.63981	11.3972	9.17455	4.82609	41.4379	44.9632	10.3249	12.3426	22.4259	14.9018	32.9404	133.525	0	0	27.3953	56.7723	10.2283	18.571
ENSBTAG00000053546	4.50632	12.5692	17.218	268.647	483.193	1049.67	253.807	259.722	163.908	110.312	301.348	279.248	354.796	3.10523	23.4246	16.6818	290.912	471.342	356.417	297.137
ENSBTAG00000049493	3.60506	3.35179	0.819907	43.9605	44.8534	43.4348	107.048	83.4186	9.67962	33.9421	50.4582	28.5079	108.429	58.9995	3.60378	20.8523	114.8	163.055	44.8472	5.90897
ENSBTAG00000030474	17.124	22.6246	18.0379	4.8845	8.15516	33.7826	86.9046	73.9527	25.167	45.5133	54.6631	52.4804	222.348	3.10523	0	4.17045	104.363	200.683	70.8113	29.5448
ENSBTAG00000054343	0	4.60872	0	3.25633	1.01939	0	5.75527	7.69108	2.58123	6.9427	21.0243	15.5497	31.5679	15.5262	3.60378	0	20.2204	22.4449	7.86792	4.22069
ENSBTAG00000049316	0	0	0	1.62817	0	0	151.364	131.34	69.6933	3.85706	0	1.29581	0	0	0	0	0.65227	0	0	1.68828
ENSBTAG00000017349	5479.69	5752.52	7575.94	403.785	81.5516	185.804	1629.89	1499.17	3607.27	2351.26	877.412	1153.92	1826.82	279.471	374.793	763.193	1312.37	1439.11	573.572	732.712
ENSBTAG00000050487	0	0	0	0	0	0	4.02869	5.32459	4.51716	0.771411	4.20485	4.53534	3.43129	0	0	0	3.91362	6.60143	5.50755	1.68828
ENSBTAG00000012518	10.8152	18.0159	45.0949	993.181	530.085	1932.85	1201.7	1193.3	1412.58	1336.86	1653.91	3547.29	1903.68	142.841	0	91.75	1291.49	1281.34	981.13	1240.88
ENSBTAG00000005198	641.7	739.071	766.613	149.791	10.1939	7.23913	0.575527	2.36649	1.29062	2.31423	0	5.18325	6.86259	15.5262	365.784	0	1.30454	0.660143	0	3.37655
ENSBTAG00000019472	1313.14	1288.35	756.774	236.084	90.7262	36.1957	165.752	162.696	171.652	30.085	116.334	14.2539	75.4885	204.945	335.152	50.0454	41.093	28.3862	72.3849	94.5435
ENSBTAG00000019012	38.7544	26.8144	36.0759	0	0	0	5.75527	4.14135	28.3936	22.3709	6.30728	3.88744	0.686259	0	0	0	7.82724	8.58186	2.36038	0
ENSBTAG00000006762	4.50632	10.0554	17.218	732.674	427.126	330.587	58.1282	98.8008	21.9405	43.199	154.178	75.1571	87.8411	0	7.20756	12.5114	27.3953	21.1246	50.3547	86.1021
ENSBTAG00000001862	7.21011	7.12256	8.19907	24.4225	47.9116	38.6087	221.002	211.801	143.258	141.94	124.043	120.511	184.604	24.8419	97.3021	0	106.972	140.61	164.44	150.257
ENSBTAG00000000626	4.50632	5.44667	1.63981	0	28.5431	0	176.111	205.884	409.771	313.964	57.4663	85.5236	240.191	3.10523	0	0	190.463	343.274	120.379	151.945
ENSBTAG00000010661	22712.8	20199.6	30606.3	366.337	206.937	263.022	1141.85	1212.23	2328.27	1825.93	639.137	809.235	1889.96	40.3681	7.20756	29.1932	738.37	1322.93	639.662	826.412
ENSBTAG00000003349	149.61	120.665	121.346	164.445	172.278	371.609	1731.76	2312.06	2028.2	1785.05	1745.01	2180.85	2576.22	93.157	64.8681	91.75	1157.13	1200.8	2280.91	2366.96
ENSBTAG00000053960	0.901264	0.418974	0	0	0	0	3.45316	8.2827	3.87185	1.54282	6.30728	3.23953	4.11755	3.10523	0	0	1.95681	0	4.72075	5.90897
ENSBTAG00000019140	46.8657	54.0477	50.0143	55.3576	15.2909	21.7174	3.45316	3.54973	3.87185	2.31423	4.20485	3.88744	4.80381	6.21047	183.793	41.7045	0	0.660143	0	5.06483
ENSBTAG00000017151	267.675	245.1	376.337	14.6535	2.03879	2.41304	2.30211	0	0.645308	0.771411	6.30728	0	5.49007	3.10523	0	0	0	1.98043	0	0.844138
ENSBTAG00000015419	9.91391	20.5297	18.0379	32.5633	0	0	212.369	211.209	182.622	91.7979	34.3396	185.301	275.19	105.578	27.0284	0	76.9679	63.3737	87.3339	79.349
ENSBTAG00000012014	0	0	0	1.62817	17.3297	2.41304	0	0	0	0	21.7251	4.53534	2.05878	12.4209	109.915	216.864	0	0	0	2.53242
ENSBTAG00000020087	36.9518	31.4231	29.5166	1.62817	0	0	16.1148	11.8324	14.1968	10.7998	1.40162	1.29581	6.17633	0	0	0	4.56589	7.92172	1.57358	1.68828
ENSBTAG00000012834	889.548	912.526	1446.32	0	2.03879	0	96.6885	90.5181	53.5606	44.7418	76.3881	114.679	153.036	0	0	0	46.9634	52.8114	75.5321	36.298
ENSBTAG00000015228	2.70379	5.86564	3.27963	22.7943	1.01939	9.65218	97.264	163.288	49.0434	40.1134	86.9002	88.1152	39.1168	24.8419	0	0	138.934	69.9752	67.6641	51.4924
ENSBTAG00000013744	813.842	872.724	1356.95	53.7295	28.5431	26.5435	193.953	165.654	123.254	73.2841	116.334	79.0445	54.9007	114.894	0	8.3409	31.9612	21.1246	40.9132	43.8952
ENSBTAG00000025124	12.6177	10.0554	0	91.1773	164.123	101.348	53.524	55.6124	65.1761	67.1128	46.9542	3.88744	36.3717	416.101	198.208	583.863	48.9203	48.1904	41.7	58.2456
ENSBTAG00000012671	2516.33	2666.35	3646.12	765.238	440.379	444	505.313	524.177	280.709	249.937	283.127	616.159	330.09	372.628	0	12.5114	202.204	217.187	305.275	326.682
ENSBTAG00000002834	25.2354	18.0159	36.8958	4.8845	16.3103	0	2.87763	7.09946	1.29062	2.31423	0	1.94372	3.43129	3.10523	0	0	0	0	0	0
ENSBTAG00000003498	1.80253	2.09487	1.63981	17.9098	17.3297	48.2609	25.3232	39.047	36.1373	30.8564	42.0485	44.7055	49.4106	375.733	82.887	66.7272	16.959	11.2224	19.6698	20.2593
ENSBTAG00000014835	228763	253394	293404	7886.83	7656.68	8662.83	12825.6	13148.8	11077.4	9702.04	5866.47	7563.01	17514.7	8219.56	2329.84	7385.87	5786.94	8112.5	8143.3	13583.9
ENSBTAG00000014395	0	0	0	1.62817	0	48.2609	1.72658	2.95811	0.645308	2.31423	6.30728	2.59162	2.05878	15.5262	34.2359	4.17045	4.56589	21.1246	0.786792	0
ENSBTAG00000011131	0.901264	0.418974	0.819907	9.76899	0	0	6.3308	7.69108	5.16246	0	45.5525	36.2827	78.9198	43.4733	27.0284	33.3636	3.91362	3.96086	20.4566	45.5835
ENSBTAG00000002335	949.933	1138.35	1310.21	136.766	160.045	96.5218	4.02869	7.09946	0	0	54.6631	2.59162	0	49.6838	0	12.5114	0	0	4.72075	0
ENSBTAG00000044046	146.906	147.479	145.943	21.1661	1.01939	2.41304	24.1721	23.6649	20.6499	3.08564	18.9218	10.3665	13.7252	9.3157	198.208	162.648	5.87043	11.8826	7.86792	11.8179
ENSBTAG00000008916	16.2228	17.1779	28.6967	267.019	451.592	552.587	869.046	940.087	891.816	828.496	791.914	1256.29	652.632	465.785	1362.23	1038.44	857.083	667.405	754.534	572.326
ENSBTAG00000020213	240.638	296.215	417.332	0	0	0	6.3308	3.54973	2.58123	4.62847	0	3.23953	10.2939	0	0	0	3.26135	0.660143	1.57358	0.844138
ENSBTAG00000003836	5020.94	4909.12	7341.44	382.619	84.6098	86.8696	619.842	630.077	725.326	646.443	906.145	1370.32	1257.23	164.577	308.123	542.159	570.736	596.109	752.173	1066.15
ENSBTAG00000020491	0	0.418974	0	0	7.13576	36.1957	1.72658	1.77486	7.09839	8.48552	1.40162	5.18325	8.92136	46.5785	544.171	91.75	11.0886	4.621	6.29434	0.844138
ENSBTAG00000010632	0	0	0	4.8845	1.01939	0	4.60422	1.18324	6.45308	2.31423	20.3234	33.6911	12.3527	0	0	0	9.13178	17.8239	3.93396	15.1945
ENSBTAG00000046343	0	0	0	0	0	4.82609	294.67	303.502	313.62	326.307	637.736	905.125	564.105	0	0	0	446.805	453.518	357.204	358.759
ENSBTAG00000054287	54.9771	43.9923	72.9717	0	0	2.41304	9.20843	7.69108	26.4576	10.7998	5.60647	9.71859	10.9801	0	0	4.17045	15.6545	7.92172	2.36038	10.1297
ENSBTAG00000012184	67.5948	63.6841	81.1708	1014.35	1431.23	678.065	926.598	882.108	875.683	708.927	596.388	851.349	599.79	4679.59	8339.15	5434.1	680.318	605.351	1218.74	880.436
ENSBTAG00000016841	0	0	0	4.8845	10.1939	48.2609	284.886	359.114	314.91	124.969	40.6469	104.313	93.3312	6.21047	113.519	41.7045	37.1794	52.1513	66.0905	87.7904
ENSBTAG00000018585	14.4202	6.70359	3.27963	0	2.03879	0	78.2717	69.8113	20.0046	73.2841	47.655	44.0576	37.058	27.9471	32.434	12.5114	122.627	40.2687	70.0245	46.4276
ENSBTAG00000010251	0	0	0	16.2817	4.07758	14.4783	0.575527	0.591622	1.29062	2.31423	9.81132	1.94372	0	49.6838	14.4151	25.0227	8.47951	0.660143	5.50755	5.06483
ENSBTAG00000025071	0.901264	2.51385	0.819907	1.62817	18.3491	19.3044	30.5029	49.1046	35.4919	49.3703	87.6011	48.593	131.762	108.683	86.4907	537.988	52.8339	16.5036	33.0453	33.7655
ENSBTAG00000007633	0.901264	0	0	26.0506	0	16.8913	7.48185	3.54973	0.645308	2.31423	18.9218	15.5497	6.17633	15.5262	10.8113	54.2159	22.8295	3.96086	28.3245	54.0249
ENSBTAG00000007681	214.501	250.128	41.8152	696.855	1453.66	427.109	1368.03	1323.46	2344.4	2579.6	2021.83	438.632	1625.75	1245.2	747.784	988.397	2307.08	1996.27	1522.44	1421.53
ENSBTAG00000030259	85.6201	88.4036	109.867	16.2817	3.05818	4.82609	8.05738	6.50784	3.22654	3.85706	7.70889	9.71859	2.74504	108.683	59.4624	75.0681	28.6999	5.28114	5.50755	5.90897
ENSBTAG00000011110	0	0	0	8.14083	7.13576	38.6087	1.15105	1.18324	1.93592	2.31423	4.20485	3.23953	4.11755	114.894	0	50.0454	0.65227	1.32029	5.50755	4.22069
ENSBTAG00000050733	653.417	742.842	608.371	55.3576	110.095	36.1957	12.0861	12.4241	44.5263	37.0277	3.50404	5.83116	13.7252	0	16.217	16.6818	3.91362	6.60143	4.72075	8.44138
ENSBTAG00000012411	8.11138	3.35179	2.45972	0	0	0	12.6616	30.1727	28.3936	27.7708	98.814	66.7343	266.268	3.10523	0	0	26.7431	19.1441	76.3188	218.632
ENSBTAG00000044033	262.268	303.337	241.053	0	0	0	106.472	118.916	204.563	193.624	30.8356	37.5786	81.6648	18.6314	0	0	55.443	25.0854	56.649	65.8428
ENSBTAG00000022762	0.901264	0.837949	0	0	2.03879	4.82609	13.2371	11.8324	12.2609	3.08564	5.60647	2.59162	6.17633	0	3.60378	0	5.21816	4.621	7.86792	3.37655
ENSBTAG00000006031	4.50632	0.418974	4.09953	201.892	62.1831	149.609	679.697	775.616	1541	1070.72	377.736	372.546	433.029	310.523	86.4907	275.25	420.714	503.029	453.192	368.889
ENSBTAG00000050772	194.673	225.408	128.725	8.14083	13.2521	0	0.575527	0.591622	10.3249	10.0283	4.90566	5.83116	19.9015	0	0	4.17045	14.3499	20.4644	6.29434	5.90897
ENSBTAG00000017599	1095.94	940.597	1190.5	0	0	12.0652	8.05738	8.2827	9.03431	7.71411	17.5202	12.9581	12.3527	0	1.80189	16.6818	5.21816	20.4644	0	15.1945
ENSBTAG00000054976	0	1.6759	0	71.6393	91.7455	111	16.1148	15.9738	16.1327	5.39988	8.4097	7.77487	6.86259	114.894	111.717	191.841	7.82724	3.30072	11.0151	11.8179
ENSBTAG00000004413	3213.91	3195.94	3020.54	1815.4	1822.68	1725.33	389.632	389.287	660.15	381.849	374.232	539.706	280.68	304.313	338.755	275.25	683.579	619.874	594.028	350.317
ENSBTAG00000049204	8.11138	8.37949	11.4787	0	0	0	0	0	0	0.771411	0	0	0.686259	0	0	0	0	0	0.786792	1.68828
ENSBTAG00000020843	184.759	219.124	231.214	0	0	2.41304	33.9561	28.9895	7.7437	26.9994	0	3.88744	17.8427	9.3157	0	12.5114	7.82724	21.7847	0.786792	9.28552
ENSBTAG00000000874	12779.9	13166.3	12321.6	1885.42	1649.38	1930.44	484.018	527.135	407.189	339.421	163.288	155.497	354.796	465.785	616.246	1167.73	152.631	158.434	384.741	406.031
ENSBTAG00000009772	0	0	0	6.51266	1.01939	19.3044	244.023	390.47	744.04	523.017	643.342	212.513	846.157	462.68	181.991	546.329	120.67	398.066	66.0905	37.9862
ENSBTAG00000052914	58.5822	54.0477	81.1708	0	0	2.41304	0	0.591622	0	0	0	0	0	3.10523	0	0	1.30454	0	0	2.53242
ENSBTAG00000016359	0	0	0	337.03	408.777	359.544	4.60422	10.6492	12.2609	8.48552	5.60647	1.94372	16.4702	21.7366	43.2454	66.7272	17.6113	11.8826	26.7509	12.6621
ENSBTAG00000051376	5.40759	1.6759	1.63981	0	0	0	16.1148	11.8324	15.4874	0.771411	26.6307	23.3246	38.4305	0	0	0	5.87043	15.8434	21.2434	25.3242
ENSBTAG00000016515	21.6303	25.9764	31.9764	9.76899	1.01939	4.82609	852.355	695.747	1401.61	1860.64	570.458	620.046	798.805	80.7361	0	104.261	856.431	1091.22	467.355	391.68
ENSBTAG00000048376	0.901264	0.418974	0	0	1.01939	14.4783	116.256	98.2092	36.1373	74.0555	11.9137	25.9162	0.686259	0	0	4.17045	6.5227	5.94129	11.8019	10.1297
ENSBTAG00000009230	3.60506	3.35179	6.55925	3.25633	26.5043	7.23913	50.0708	53.2459	35.4919	30.085	88.3019	88.7631	270.386	9.3157	0	0	18.2636	44.2296	108.577	133.374
ENSBTAG00000054306	1359.11	1197.01	1538.14	457.514	265.043	125.478	12.0861	15.3822	4.51716	3.85706	14.0162	29.8037	155.094	49.6838	0	0	3.91362	1.32029	24.3906	89.4787
ENSBTAG00000049271	50.4708	44.4113	59.8532	3.25633	3.05818	0	1.72658	1.18324	1.29062	0	1.40162	1.29581	8.23511	0	0	0	0	0	2.36038	3.37655
ENSBTAG00000004297	0	0.837949	0.819907	0	5.09697	4.82609	21.2945	22.4816	9.03431	13.8854	17.5202	33.0432	16.4702	0	0	0	28.6999	23.105	11.0151	16.0386
ENSBTAG00000021181	219.908	212.001	209.076	2035.21	2405.77	2104.17	3682.22	3562.74	4637.83	3519.95	2718.44	3150.12	3481.39	4791.38	4964.21	3624.12	2740.84	3411.62	4086.6	3737
ENSBTAG00000046419	0	0	0	68.3829	30.5818	0	4.02869	3.54973	2.58123	2.31423	23.1267	4.53534	4.11755	152.157	218.029	145.966	0	0.660143	0	1.68828
ENSBTAG00000001952	0	0	0	8.14083	2.03879	0	8.05738	12.4241	9.67962	3.08564	0.700808	5.83116	0	3.10523	1.80189	108.432	10.4363	9.90215	1.57358	1.68828
ENSBTAG00000017955	0	0	2.45972	0	6.11637	0	473.083	513.527	553.674	290.051	797.52	1505.73	445.382	12.4209	0	0	1011.67	909.017	602.683	444.861
ENSBTAG00000011558	0.901264	1.25692	0.819907	45.5886	55.0473	2.41304	6.90632	3.54973	9.67962	11.5712	11.2129	9.71859	4.80381	745.256	481.105	1030.1	11.0886	15.8434	0.786792	5.06483
ENSBTAG00000009510	0	0	0	0	7.13576	0	61.0059	56.7957	138.741	88.7123	12.6146	47.9451	5.49007	0	0	0	52.8339	89.1193	12.5887	5.90897
ENSBTAG00000020348	0	0	0	14.6535	10.1939	4.82609	0	1.18324	1.29062	0.771411	0.700808	2.59162	2.05878	40.3681	50.4529	100.091	3.26135	0.660143	2.36038	1.68828
ENSBTAG00000020350	0	0	0	0	3.05818	0	13.2371	13.6073	1.93592	1.54282	11.2129	5.18325	0	0	1.80189	12.5114	2.60908	0.660143	0.786792	3.37655
ENSBTAG00000012925	127.078	116.894	163.981	1087.61	1149.88	2053.5	1483.13	1376.7	1495.18	2151.47	1316.12	1829.04	1262.03	648.994	973.021	1638.99	1607.85	1907.81	1544.47	1484
ENSBTAG00000006019	0	0	0	30.9351	0	4.82609	2.30211	4.73297	3.22654	3.08564	1.40162	9.71859	6.17633	0	0	0	1.95681	5.28114	0.786792	2.53242
ENSBTAG00000048909	0.901264	1.25692	4.91944	1.62817	19.3685	41.0217	39.1358	45.5549	61.3043	42.4276	29.434	29.8037	16.4702	93.157	97.3021	8.3409	58.7043	29.0463	44.8472	40.5186
ENSBTAG00000005892	0	0	0	2017.3	2077.53	2070.39	15.5392	11.8324	112.929	60.1701	8.4097	31.7474	83.7236	2049.45	1686.57	2573.17	13.6977	9.242	5.50755	3.37655
ENSBTAG00000054062	0.901264	0.418974	0.819907	0	0	0	9.20843	6.50784	0	2.31423	4.20485	7.77487	11.6664	3.10523	0	0	6.5227	0.660143	4.72075	10.9738
ENSBTAG00000054686	0	0	0	21.1661	5.09697	9.65218	21.2945	26.623	9.67962	10.0283	23.1267	46.6492	10.2939	62.1047	3.60378	45.875	27.3953	15.1833	13.3755	26.1683
ENSBTAG00000021161	3.60506	6.70359	3.27963	16.2817	3.05818	26.5435	31.0785	30.1727	3.87185	3.85706	46.2534	53.1283	31.5679	0	0	0	13.6977	16.5036	16.5226	16.0386
[truncated: 2,982 more rows]
