# Supplementary material for: Establishment of Bovine-Induced Pluripotent Stem Cells
Source: Int J Mol Sci. 2021 Sep 28;22(19):10489. doi: 10.3390/ijms221910489 (PMC8508593; doi:10.3390/ijms221910489)
Supplement: Supplementary file 1 [file ijms-22-10489-s001.zip › Supplementary Files/Table S5_Top 10 Enriched Biological Processes in Primed-like biPSCs.xlsx]

## Sheet: Sheet 1 - gsea_report_for_KT-bi
gsea_report_for_KT-biPSC-late_1619804110593
NAME	GS<br> follow link to MSigDB	GS DETAILS	SIZE	ES	NES	NOM p-val	FDR q-val	FWER p-val	RANK AT MAX	LEADING EDGE
HALLMARK_EPITHELIAL_MESENCHYMAL_TRANSITION	HALLMARK_EPITHELIAL_MESENCHYMAL_TRANSITION	Details ...	188	-0.483994	-2.04123	0	0	0	3409	tags=46%, list=18%, signal=55%
HALLMARK_MYC_TARGETS_V1	HALLMARK_MYC_TARGETS_V1	Details ...	189	-0.484215	-2.03366	0	0	0	5746	tags=55%, list=30%, signal=78%
HALLMARK_INTERFERON_GAMMA_RESPONSE	HALLMARK_INTERFERON_GAMMA_RESPONSE	Details ...	183	-0.460393	-1.94654	0	0	0	2373	tags=32%, list=13%, signal=37%
HALLMARK_INTERFERON_ALPHA_RESPONSE	HALLMARK_INTERFERON_ALPHA_RESPONSE	Details ...	87	-0.504693	-1.8983	0	0.0008125	0.001	4201	tags=52%, list=22%, signal=66%
HALLMARK_OXIDATIVE_PHOSPHORYLATION	HALLMARK_OXIDATIVE_PHOSPHORYLATION	Details ...	191	-0.432311	-1.82807	0	0.00197549	0.003	5052	tags=50%, list=27%, signal=68%
HALLMARK_ANGIOGENESIS	HALLMARK_ANGIOGENESIS	Details ...	33	-0.595186	-1.82555	0	0.00164624	0.003	3313	tags=64%, list=18%, signal=77%
HALLMARK_MYC_TARGETS_V2	HALLMARK_MYC_TARGETS_V2	Details ...	54	-0.492668	-1.69067	0.0125786	0.00735175	0.016	4953	tags=54%, list=26%, signal=73%
HALLMARK_ALLOGRAFT_REJECTION	HALLMARK_ALLOGRAFT_REJECTION	Details ...	188	-0.397779	-1.67379	0	0.00712921	0.017	2653	tags=27%, list=14%, signal=31%
HALLMARK_INFLAMMATORY_RESPONSE	HALLMARK_INFLAMMATORY_RESPONSE	Details ...	191	-0.379568	-1.61963	0	0.0119458	0.031	3286	tags=33%, list=17%, signal=40%
HALLMARK_TGF_BETA_SIGNALING	HALLMARK_TGF_BETA_SIGNALING	Details ...	54	-0.461285	-1.59456	0.00958466	0.0126838	0.037	3075	tags=39%, list=16%, signal=46%
HALLMARK_IL2_STAT5_SIGNALING	HALLMARK_IL2_STAT5_SIGNALING	Details ...	193	-0.356497	-1.49106	0	0.0298399	0.096	3424	tags=37%, list=18%, signal=45%
HALLMARK_REACTIVE_OXYGEN_SPECIES_PATHWAY	HALLMARK_REACTIVE_OXYGEN_SPECIES_PATHWAY	Details ...	47	-0.439452	-1.47847	0.0154321	0.0328865	0.116	2813	tags=34%, list=15%, signal=40%
HALLMARK_COAGULATION	HALLMARK_COAGULATION	Details ...	128	-0.352223	-1.3962	0	0.0604561	0.22	2686	tags=29%, list=14%, signal=33%
HALLMARK_APOPTOSIS	HALLMARK_APOPTOSIS	Details ...	152	-0.342878	-1.39065	0.0136986	0.0586027	0.228	3075	tags=33%, list=16%, signal=39%
HALLMARK_COMPLEMENT	HALLMARK_COMPLEMENT	Details ...	186	-0.334727	-1.38625	0	0.0563049	0.236	2385	tags=23%, list=13%, signal=26%
HALLMARK_UV_RESPONSE_DN	HALLMARK_UV_RESPONSE_DN	Details ...	140	-0.343082	-1.37537	0.00502513	0.0564643	0.249	3139	tags=31%, list=17%, signal=37%
HALLMARK_ANDROGEN_RESPONSE	HALLMARK_ANDROGEN_RESPONSE	Details ...	98	-0.342371	-1.31184	0.0436508	0.0914904	0.392	3321	tags=33%, list=18%, signal=39%
HALLMARK_E2F_TARGETS	HALLMARK_E2F_TARGETS	Details ...	194	-0.295843	-1.24931	0.0238095	0.153889	0.592	6343	tags=56%, list=34%, signal=83%
HALLMARK_MTORC1_SIGNALING	HALLMARK_MTORC1_SIGNALING	Details ...	193	-0.29083	-1.23474	0.0236967	0.161281	0.628	4515	tags=41%, list=24%, signal=54%
HALLMARK_IL6_JAK_STAT3_SIGNALING	HALLMARK_IL6_JAK_STAT3_SIGNALING	Details ...	81	-0.328235	-1.2264	0.123778	0.165487	0.657	2307	tags=30%, list=12%, signal=34%
HALLMARK_TNFA_SIGNALING_VIA_NFKB	HALLMARK_TNFA_SIGNALING_VIA_NFKB		191	-0.28992	-1.22484	0.0414508	0.158734	0.658	3443	tags=30%, list=18%, signal=37%
HALLMARK_G2M_CHECKPOINT	HALLMARK_G2M_CHECKPOINT		194	-0.285753	-1.22427	0.0531915	0.152695	0.661	3582	tags=25%, list=19%, signal=30%
HALLMARK_MYOGENESIS	HALLMARK_MYOGENESIS		194	-0.279419	-1.19196	0.0765027	0.183744	0.743	1778	tags=18%, list=9%, signal=20%
HALLMARK_GLYCOLYSIS	HALLMARK_GLYCOLYSIS		194	-0.278594	-1.16665	0.0628019	0.214854	0.812	3658	tags=34%, list=19%, signal=41%
HALLMARK_KRAS_SIGNALING_UP	HALLMARK_KRAS_SIGNALING_UP		192	-0.276811	-1.15883	0.106061	0.21813	0.828	1889	tags=19%, list=10%, signal=21%
HALLMARK_HYPOXIA	HALLMARK_HYPOXIA		194	-0.276805	-1.15645	0.0943396	0.213042	0.833	2798	tags=27%, list=15%, signal=32%
HALLMARK_ESTROGEN_RESPONSE_EARLY	HALLMARK_ESTROGEN_RESPONSE_EARLY		190	-0.264998	-1.10259	0.191176	0.30667	0.921	2364	tags=21%, list=13%, signal=24%
HALLMARK_FATTY_ACID_METABOLISM	HALLMARK_FATTY_ACID_METABOLISM		153	-0.265021	-1.08797	0.1875	0.334252	0.95	2858	tags=25%, list=15%, signal=29%
HALLMARK_APICAL_SURFACE	HALLMARK_APICAL_SURFACE		42	-0.324387	-1.06876	0.327434	0.368333	0.972	1052	tags=19%, list=6%, signal=20%
HALLMARK_ADIPOGENESIS	HALLMARK_ADIPOGENESIS		196	-0.257499	-1.06848	0.23913	0.357068	0.972	3441	tags=27%, list=18%, signal=33%
HALLMARK_APICAL_JUNCTION	HALLMARK_APICAL_JUNCTION		193	-0.253595	-1.06801	0.25731	0.346939	0.972	2465	tags=22%, list=13%, signal=25%
HALLMARK_XENOBIOTIC_METABOLISM	HALLMARK_XENOBIOTIC_METABOLISM		191	-0.255124	-1.06675	0.258064	0.339485	0.973	2487	tags=20%, list=13%, signal=23%
HALLMARK_UV_RESPONSE_UP	HALLMARK_UV_RESPONSE_UP		155	-0.23682	-0.969975	0.52968	0.627044	1	2339	tags=21%, list=12%, signal=24%
HALLMARK_MITOTIC_SPINDLE	HALLMARK_MITOTIC_SPINDLE		198	-0.219612	-0.922068	0.738462	0.776181	1	3446	tags=25%, list=18%, signal=30%
HALLMARK_PROTEIN_SECRETION	HALLMARK_PROTEIN_SECRETION		93	-0.235048	-0.88439	0.741313	0.875173	1	4893	tags=42%, list=26%, signal=56%
HALLMARK_UNFOLDED_PROTEIN_RESPONSE	HALLMARK_UNFOLDED_PROTEIN_RESPONSE		110	-0.22108	-0.879706	0.777778	0.863713	1	4963	tags=38%, list=26%, signal=52%
HALLMARK_PANCREAS_BETA_CELLS	HALLMARK_PANCREAS_BETA_CELLS		39	-0.269274	-0.877926	0.714667	0.845072	1	1462	tags=13%, list=8%, signal=14%
HALLMARK_DNA_REPAIR	HALLMARK_DNA_REPAIR		145	-0.199851	-0.815561	0.961538	0.93818	1	3164	tags=19%, list=17%, signal=22%
HALLMARK_PI3K_AKT_MTOR_SIGNALING	HALLMARK_PI3K_AKT_MTOR_SIGNALING		101	-0.193606	-0.755733	0.982079	0.966043	1	2652	tags=18%, list=14%, signal=21%

## Sheet: HALLMARK_EPITHELIAL_MESENCHYMAL
NAME	SYMBOL	TITLE	RANK IN GENE LIST	RANK METRIC SCORE	RUNNING ES	CORE ENRICHMENT
row_0	ID2	inhibitor of DNA binding 2 [Source:HGNC Symbol;Acc:HGNC:5361]	87	3.30308	0.0147754	No
row_1	ENO2	enolase 2 [Source:HGNC Symbol;Acc:HGNC:3353]	201	2.74383	0.0248681	No
row_2	SLC6A8	solute carrier family 6 member 8 [Source:HGNC Symbol;Acc:HGNC:11055]	213	2.69966	0.0401629	No
row_3	ANPEP	alanyl aminopeptidase, membrane [Source:HGNC Symbol;Acc:HGNC:500]	856	1.73807	0.0160115	No
row_4	SFRP4	secreted frizzled related protein 4 [Source:HGNC Symbol;Acc:HGNC:10778]	1080	1.58251	0.0133812	No
row_5	APLP1	amyloid beta precursor like protein 1 [Source:HGNC Symbol;Acc:HGNC:597]	1137	1.54161	0.0194528	No
row_6	FUCA1	alpha-L-fucosidase 1 [Source:HGNC Symbol;Acc:HGNC:4006]	1570	1.3248	0.00411489	No
row_7	PTX3	pentraxin 3 [Source:HGNC Symbol;Acc:HGNC:9692]	1596	1.30874	0.0104763	No
row_8	NTM	neurotrimin [Source:HGNC Symbol;Acc:HGNC:17941]	1658	1.2809	0.0147462	No
row_9	FBLN1	fibulin 1 [Source:HGNC Symbol;Acc:HGNC:3600]	1819	1.21767	0.0133429	No
row_10	CADM1	cell adhesion molecule 1 [Source:HGNC Symbol;Acc:HGNC:5951]	1927	1.17932	0.014552	No
row_11	GADD45B	growth arrest and DNA damage inducible beta [Source:HGNC Symbol;Acc:HGNC:4096]	2089	1.12638	0.012558	No
row_12	CDH6	cadherin 6 [Source:HGNC Symbol;Acc:HGNC:1765]	2515	1.00897	-0.0042633	No
row_13	LAMA2	laminin subunit alpha 2 [Source:HGNC Symbol;Acc:HGNC:6482]	2613	0.978958	-0.00369761	No
row_14	COL4A2	collagen type IV alpha 2 chain [Source:HGNC Symbol;Acc:HGNC:2203]	2619	0.977176	0.00178397	No
row_15	IGFBP2	insulin like growth factor binding protein 2 [Source:HGNC Symbol;Acc:HGNC:5471]	2749	0.940795	0.000411611	No
row_16	LOXL1	lysyl oxidase like 1 [Source:HGNC Symbol;Acc:HGNC:6665]	2782	0.933507	0.00419048	No
row_17	LRRC15	leucine rich repeat containing 15 [Source:HGNC Symbol;Acc:HGNC:20818]	2889	0.908266	0.00385832	No
row_18	MEST	mesoderm specific transcript [Source:HGNC Symbol;Acc:HGNC:7028]	2899	0.905586	0.0087045	No
row_19	EFEMP2	EGF containing fibulin extracellular matrix protein 2 [Source:HGNC Symbol;Acc:HGNC:3219]	2920	0.899964	0.0129286	No
row_20	GEM	GTP binding protein overexpressed in skeletal muscle [Source:HGNC Symbol;Acc:HGNC:4234]	3057	0.864165	0.0107305	No
row_21	PCOLCE	procollagen C-endopeptidase enhancer [Source:HGNC Symbol;Acc:HGNC:8738]	3278	0.810515	0.00371882	No
row_22	HTRA1	HtrA serine peptidase 1 [Source:HGNC Symbol;Acc:HGNC:9476]	3323	0.798231	0.0060592	No
row_23	NT5E	5'-nucleotidase ecto [Source:HGNC Symbol;Acc:HGNC:8021]	3345	0.792101	0.00959512	No
row_24	CDH11	cadherin 11 [Source:HGNC Symbol;Acc:HGNC:1750]	3504	0.756895	0.00558788	No
row_25	JUN	Jun proto-oncogene, AP-1 transcription factor subunit [Source:HGNC Symbol;Acc:HGNC:6204]	3733	0.710613	-0.00243999	No
row_26	VEGFA	vascular endothelial growth factor A [Source:HGNC Symbol;Acc:HGNC:12680]	3742	0.709088	0.00130363	No
row_27	FZD8	frizzled class receptor 8 [Source:HGNC Symbol;Acc:HGNC:4046]	3803	0.697019	0.00219176	No
row_28	MMP2	matrix metallopeptidase 2 [Source:HGNC Symbol;Acc:HGNC:7166]	3824	0.692313	0.00519411	No
row_29	GREM1	gremlin 1, DAN family BMP antagonist [Source:HGNC Symbol;Acc:HGNC:2001]	3830	0.690393	0.00898837	No
row_30	GJA1	gap junction protein alpha 1 [Source:HGNC Symbol;Acc:HGNC:4274]	3867	0.684065	0.0110854	No
row_31	PLOD3	procollagen-lysine,2-oxoglutarate 5-dioxygenase 3 [Source:HGNC Symbol;Acc:HGNC:9083]	4084	0.639725	0.00328305	No
row_32	FMOD	fibromodulin [Source:HGNC Symbol;Acc:HGNC:3774]	4101	0.638694	0.00618411	No
row_33	RGS4	regulator of G protein signaling 4 [Source:HGNC Symbol;Acc:HGNC:10000]	4319	0.609637	-0.00184884	No
row_34	BASP1	brain abundant membrane attached signal protein 1 [Source:HGNC Symbol;Acc:HGNC:957]	4334	0.606456	0.000969645	No
row_35	TFPI2	tissue factor pathway inhibitor 2 [Source:HGNC Symbol;Acc:HGNC:11761]	4380	0.597251	0.00207399	No
row_36	COMP	cartilage oligomeric matrix protein [Source:HGNC Symbol;Acc:HGNC:2227]	4610	0.571947	-0.00682328	No
row_37	PDLIM4	PDZ and LIM domain 4 [Source:HGNC Symbol;Acc:HGNC:16501]	4625	0.569616	-0.00422155	No
row_38	GPX7	glutathione peroxidase 7 [Source:HGNC Symbol;Acc:HGNC:4559]	4688	0.55769	-0.00426027	No
row_39	DPYSL3	dihydropyrimidinase like 3 [Source:HGNC Symbol;Acc:HGNC:3015]	4838	0.531495	-0.00911174	No
row_40	CDH2	cadherin 2 [Source:HGNC Symbol;Acc:HGNC:1759]	4844	0.529923	-0.00626162	No
row_41	EMP3	epithelial membrane protein 3 [Source:HGNC Symbol;Acc:HGNC:3335]	4861	0.527344	-0.0040157	No
row_42	SGCB	sarcoglycan beta [Source:HGNC Symbol;Acc:HGNC:10806]	4940	0.512161	-0.00517905	No
row_43	MFAP5	microfibril associated protein 5 [Source:HGNC Symbol;Acc:HGNC:29673]	4966	0.508112	-0.00352821	No
row_44	SLIT2	slit guidance ligand 2 [Source:HGNC Symbol;Acc:HGNC:11086]	4982	0.504938	-0.00136057	No
row_45	LGALS1	galectin 1 [Source:HGNC Symbol;Acc:HGNC:6561]	5391	0.471766	-0.0204323	No
row_46	TGFBR3	transforming growth factor beta receptor 3 [Source:HGNC Symbol;Acc:HGNC:11774]	5441	0.46394	-0.0203265	No
row_47	SERPINE1	serpin family E member 1 [Source:HGNC Symbol;Acc:HGNC:8583]	5925	0.383233	-0.0439351	No
row_48	SCG2	secretogranin II [Source:HGNC Symbol;Acc:HGNC:10575]	6005	0.372676	-0.0459727	No
row_49	FAP	fibroblast activation protein alpha [Source:HGNC Symbol;Acc:HGNC:3590]	6063	0.364527	-0.0468802	No
row_50	GPC1	glypican 1 [Source:HGNC Symbol;Acc:HGNC:4449]	6226	0.339338	-0.0535583	No
row_51	CD44	CD44 molecule (Indian blood group) [Source:HGNC Symbol;Acc:HGNC:1681]	6315	0.323932	-0.0563646	No
row_52	VIM	vimentin [Source:HGNC Symbol;Acc:HGNC:12692]	6541	0.286273	-0.0667285	No
row_53	ABI3BP	ABI family member 3 binding protein [Source:HGNC Symbol;Acc:HGNC:17265]	6638	0.279508	-0.0702246	No
row_54	COLGALT1	collagen beta(1-O)galactosyltransferase 1 [Source:HGNC Symbol;Acc:HGNC:26182]	7078	0.214842	-0.0924679	No
row_55	AREG	amphiregulin [Source:HGNC Symbol;Acc:HGNC:651]	7136	0.206962	-0.0943024	No
row_56	CXCL12	C-X-C motif chemokine ligand 12 [Source:HGNC Symbol;Acc:HGNC:10672]	7215	0.195804	-0.0973271	No
row_57	LAMA3	laminin subunit alpha 3 [Source:HGNC Symbol;Acc:HGNC:6483]	7333	0.179033	-0.102539	No
row_58	CAP2	cyclase associated actin cytoskeleton regulatory protein 2 [Source:HGNC Symbol;Acc:HGNC:20039]	7449	0.166925	-0.107715	No
row_59	ECM1	extracellular matrix protein 1 [Source:HGNC Symbol;Acc:HGNC:3153]	7622	0.145978	-0.116066	No
row_60	P3H1	prolyl 3-hydroxylase 1 [Source:HGNC Symbol;Acc:HGNC:19316]	7690	0.134989	-0.118859	No
row_61	CAPG	capping actin protein, gelsolin like [Source:HGNC Symbol;Acc:HGNC:1474]	7744	0.126165	-0.120955	No
row_62	MXRA5	matrix remodeling associated 5 [Source:HGNC Symbol;Acc:HGNC:7539]	7874	0.10893	-0.127222	No
row_63	MMP14	matrix metallopeptidase 14 [Source:HGNC Symbol;Acc:HGNC:7160]	8075	0.0784678	-0.13747	No
row_64	VEGFC	vascular endothelial growth factor C [Source:HGNC Symbol;Acc:HGNC:12682]	8085	0.0771811	-0.137497	No
row_65	FLNA	filamin A [Source:HGNC Symbol;Acc:HGNC:3754]	8101	0.0757989	-0.137855	No
row_66	MATN3	matrilin 3 [Source:HGNC Symbol;Acc:HGNC:6909]	8150	0.0685059	-0.140022	No
row_67	IGFBP3	insulin like growth factor binding protein 3 [Source:HGNC Symbol;Acc:HGNC:5472]	8157	0.0677885	-0.139944	No
row_68	COL4A1	collagen type IV alpha 1 chain [Source:HGNC Symbol;Acc:HGNC:2202]	8240	0.0564366	-0.144003	No
row_69	ELN	elastin [Source:HGNC Symbol;Acc:HGNC:3327]	8342	0.0413516	-0.149168	No
row_70	VCAM1	vascular cell adhesion molecule 1 [Source:HGNC Symbol;Acc:HGNC:12663]	9019	0	-0.185366	No
row_71	PTHLH	parathyroid hormone like hormone [Source:HGNC Symbol;Acc:HGNC:9607]	9546	0	-0.213532	No
row_72	PRSS2	serine protease 2 [Source:HGNC Symbol;Acc:HGNC:9483]	10650	0	-0.272595	No
row_73	MAGEE1	MAGE family member E1 [Source:HGNC Symbol;Acc:HGNC:24934]	11106	0	-0.296959	No
row_74	COPA	COPI coat complex subunit alpha [Source:HGNC Symbol;Acc:HGNC:2230]	11511	-0.0258973	-0.31844	No
row_75	MCM7	minichromosome maintenance complex component 7 [Source:HGNC Symbol;Acc:HGNC:6950]	11549	-0.031597	-0.320236	No
row_76	FSTL1	follistatin like 1 [Source:HGNC Symbol;Acc:HGNC:3972]	11884	-0.0720822	-0.337696	No
row_77	ADAM12	ADAM metallopeptidase domain 12 [Source:HGNC Symbol;Acc:HGNC:190]	12167	-0.104395	-0.352183	No
row_78	FOXC2	forkhead box C2 [Source:HGNC Symbol;Acc:HGNC:3801]	12219	-0.109404	-0.35427	No
row_79	SDC1	syndecan 1 [Source:HGNC Symbol;Acc:HGNC:10658]	12299	-0.120707	-0.35779	No
row_80	QSOX1	quiescin sulfhydryl oxidase 1 [Source:HGNC Symbol;Acc:HGNC:9756]	12328	-0.124136	-0.358559	No
row_81	SGCD	sarcoglycan delta [Source:HGNC Symbol;Acc:HGNC:10807]	12421	-0.137193	-0.362678	No
row_82	LAMA1	laminin subunit alpha 1 [Source:HGNC Symbol;Acc:HGNC:6481]	12651	-0.169892	-0.373941	No
row_83	COL6A2	collagen type VI alpha 2 chain [Source:HGNC Symbol;Acc:HGNC:2212]	12796	-0.19095	-0.380528	No
row_84	SDC4	syndecan 4 [Source:HGNC Symbol;Acc:HGNC:10661]	12818	-0.194077	-0.380511	No
row_85	CCN2	cellular communication network factor 2 [Source:HGNC Symbol;Acc:HGNC:2500]	12926	-0.209494	-0.385008	No
row_86	IL15	interleukin 15 [Source:HGNC Symbol;Acc:HGNC:5977]	13092	-0.233176	-0.392471	No
row_87	BDNF	brain derived neurotrophic factor [Source:HGNC Symbol;Acc:HGNC:1033]	13103	-0.233567	-0.391632	No
row_88	CCN1	cellular communication network factor 1 [Source:HGNC Symbol;Acc:HGNC:2654]	13125	-0.237637	-0.391359	No
row_89	PCOLCE2	procollagen C-endopeptidase enhancer 2 [Source:HGNC Symbol;Acc:HGNC:8739]	13139	-0.239475	-0.390646	No
row_90	SGCG	sarcoglycan gamma [Source:HGNC Symbol;Acc:HGNC:10809]	13437	-0.284828	-0.404874	No
row_91	DAB2	DAB adaptor protein 2 [Source:HGNC Symbol;Acc:HGNC:2662]	13740	-0.327993	-0.419115	No
row_92	SAT1	spermidine/spermine N1-acetyltransferase 1 [Source:HGNC Symbol;Acc:HGNC:10540]	13933	-0.361545	-0.427269	No
row_93	TNFRSF11B	TNF receptor superfamily member 11b [Source:HGNC Symbol;Acc:HGNC:11909]	14067	-0.38161	-0.432146	No
row_94	PPIB	peptidylprolyl isomerase B [Source:HGNC Symbol;Acc:HGNC:9255]	14132	-0.390354	-0.433276	No
row_95	PVR	PVR cell adhesion molecule [Source:HGNC Symbol;Acc:HGNC:9705]	14139	-0.391717	-0.431293	No
row_96	COL5A2	collagen type V alpha 2 chain [Source:HGNC Symbol;Acc:HGNC:2210]	14378	-0.423467	-0.441546	No
row_97	PDGFRB	platelet derived growth factor receptor beta [Source:HGNC Symbol;Acc:HGNC:8804]	14505	-0.446113	-0.445668	No
row_98	SLIT3	slit guidance ligand 3 [Source:HGNC Symbol;Acc:HGNC:11087]	14565	-0.456988	-0.446138	No
row_99	CXCL8	C-X-C motif chemokine ligand 8 [Source:HGNC Symbol;Acc:HGNC:6025]	15128	-0.529642	-0.473116	No
row_100	COL5A1	collagen type V alpha 1 chain [Source:HGNC Symbol;Acc:HGNC:2209]	15316	-0.546337	-0.479915	No
row_101	COL11A1	collagen type XI alpha 1 chain [Source:HGNC Symbol;Acc:HGNC:2186]	15351	-0.553471	-0.478479	No
row_102	THY1	Thy-1 cell surface antigen [Source:HGNC Symbol;Acc:HGNC:11801]	15455	-0.57452	-0.480614	Yes
row_103	GADD45A	growth arrest and DNA damage inducible alpha [Source:HGNC Symbol;Acc:HGNC:4095]	15464	-0.576926	-0.477648	Yes
row_104	FERMT2	fermitin family member 2 [Source:HGNC Symbol;Acc:HGNC:15767]	15468	-0.57769	-0.47441	Yes
row_105	FN1	fibronectin 1 [Source:HGNC Symbol;Acc:HGNC:3778]	15615	-0.601747	-0.478687	Yes
row_106	ITGB5	integrin subunit beta 5 [Source:HGNC Symbol;Acc:HGNC:6160]	15628	-0.604332	-0.475774	Yes
row_107	CD59	CD59 molecule (CD59 blood group) [Source:HGNC Symbol;Acc:HGNC:1689]	15728	-0.610176	-0.477485	Yes
row_108	EDIL3	EGF like repeats and discoidin domains 3 [Source:HGNC Symbol;Acc:HGNC:3173]	15784	-0.622323	-0.476769	Yes
row_109	COL16A1	collagen type XVI alpha 1 chain [Source:HGNC Symbol;Acc:HGNC:2193]	15821	-0.62907	-0.474996	Yes
row_110	COL8A2	collagen type VIII alpha 2 chain [Source:HGNC Symbol;Acc:HGNC:2216]	15863	-0.633619	-0.473463	Yes
row_111	MSX1	msh homeobox 1 [Source:HGNC Symbol;Acc:HGNC:7391]	15960	-0.64598	-0.474803	Yes
row_112	COL1A2	collagen type I alpha 2 chain [Source:HGNC Symbol;Acc:HGNC:2198]	15962	-0.646648	-0.471052	Yes
row_113	SERPINH1	serpin family H member 1 [Source:HGNC Symbol;Acc:HGNC:1546]	16011	-0.654198	-0.469773	Yes
row_114	DST	dystonin [Source:HGNC Symbol;Acc:HGNC:1090]	16171	-0.686648	-0.474247	Yes
row_115	BMP1	bone morphogenetic protein 1 [Source:HGNC Symbol;Acc:HGNC:1067]	16178	-0.687039	-0.470526	Yes
row_116	TNC	tenascin C [Source:HGNC Symbol;Acc:HGNC:5318]	16238	-0.698891	-0.469574	Yes
row_117	PFN2	profilin 2 [Source:HGNC Symbol;Acc:HGNC:8882]	16271	-0.705977	-0.467133	Yes
row_118	LUM	lumican [Source:HGNC Symbol;Acc:HGNC:6724]	16273	-0.706176	-0.463032	Yes
row_119	SPARC	secreted protein acidic and cysteine rich [Source:HGNC Symbol;Acc:HGNC:11219]	16303	-0.712716	-0.460392	Yes
row_120	DCN	decorin [Source:HGNC Symbol;Acc:HGNC:2705]	16309	-0.714337	-0.456456	Yes
row_121	ITGA2	integrin subunit alpha 2 [Source:HGNC Symbol;Acc:HGNC:6137]	16449	-0.74713	-0.459504	Yes
row_122	NID2	nidogen 2 [Source:HGNC Symbol;Acc:HGNC:13389]	16535	-0.772153	-0.459512	Yes
row_123	GAS1	growth arrest specific 1 [Source:HGNC Symbol;Acc:HGNC:4165]	16668	-0.804421	-0.461848	Yes
row_124	TGM2	transglutaminase 2 [Source:HGNC Symbol;Acc:HGNC:11778]	16863	-0.855958	-0.4672	Yes
row_125	LOXL2	lysyl oxidase like 2 [Source:HGNC Symbol;Acc:HGNC:6666]	16898	-0.864087	-0.463936	Yes
row_126	SFRP1	secreted frizzled related protein 1 [Source:HGNC Symbol;Acc:HGNC:10776]	17006	-0.901495	-0.464362	Yes
row_127	COL3A1	collagen type III alpha 1 chain [Source:HGNC Symbol;Acc:HGNC:2201]	17112	-0.943085	-0.464436	Yes
row_128	CALU	calumenin [Source:HGNC Symbol;Acc:HGNC:1458]	17132	-0.948722	-0.459871	Yes
row_129	MMP1	matrix metallopeptidase 1 [Source:HGNC Symbol;Acc:HGNC:7155]	17145	-0.952669	-0.454909	Yes
row_130	LOX	lysyl oxidase [Source:HGNC Symbol;Acc:HGNC:6664]	17153	-0.954902	-0.449665	Yes
row_131	WNT5A	Wnt family member 5A [Source:HGNC Symbol;Acc:HGNC:12784]	17155	-0.955806	-0.444095	Yes
row_132	IGFBP4	insulin like growth factor binding protein 4 [Source:HGNC Symbol;Acc:HGNC:5473]	17167	-0.961601	-0.439026	Yes
row_133	FBN2	fibrillin 2 [Source:HGNC Symbol;Acc:HGNC:3604]	17328	-1.02964	-0.441536	Yes
row_134	COL5A3	collagen type V alpha 3 chain [Source:HGNC Symbol;Acc:HGNC:14864]	17341	-1.03598	-0.436083	Yes
row_135	TNFAIP3	TNF alpha induced protein 3 [Source:HGNC Symbol;Acc:HGNC:11896]	17362	-1.04116	-0.431029	Yes
row_136	TGFBI	transforming growth factor beta induced [Source:HGNC Symbol;Acc:HGNC:11771]	17374	-1.04626	-0.425462	Yes
row_137	COL1A1	collagen type I alpha 1 chain [Source:HGNC Symbol;Acc:HGNC:2197]	17379	-1.04804	-0.41951	Yes
row_138	ITGA5	integrin subunit alpha 5 [Source:HGNC Symbol;Acc:HGNC:6141]	17407	-1.06106	-0.414713	Yes
row_139	SPOCK1	SPARC (osteonectin), cwcv and kazal like domains proteoglycan 1 [Source:HGNC Symbol;Acc:HGNC:11251]	17451	-1.07656	-0.410681	Yes
row_140	ECM2	extracellular matrix protein 2 [Source:HGNC Symbol;Acc:HGNC:3154]	17458	-1.0782	-0.404659	Yes
row_141	TPM1	tropomyosin 1 [Source:HGNC Symbol;Acc:HGNC:12010]	17477	-1.08864	-0.399218	Yes
row_142	MYLK	myosin light chain kinase [Source:HGNC Symbol;Acc:HGNC:7590]	17492	-1.09222	-0.393541	Yes
row_143	NOTCH2	notch receptor 2 [Source:HGNC Symbol;Acc:HGNC:7882]	17493	-1.09299	-0.38711	Yes
row_144	VCAN	versican [Source:HGNC Symbol;Acc:HGNC:2464]	17512	-1.1051	-0.381572	Yes
row_145	TPM4	tropomyosin 4 [Source:HGNC Symbol;Acc:HGNC:12013]	17595	-1.13861	-0.379264	Yes
row_146	FSTL3	follistatin like 3 [Source:HGNC Symbol;Acc:HGNC:3973]	17697	-1.19539	-0.377639	Yes
row_147	GLIPR1	GLI pathogenesis related 1 [Source:HGNC Symbol;Acc:HGNC:17001]	17750	-1.23626	-0.37315	Yes
row_148	MMP3	matrix metallopeptidase 3 [Source:HGNC Symbol;Acc:HGNC:7173]	17800	-1.26768	-0.368315	Yes
row_149	LAMC1	laminin subunit gamma 1 [Source:HGNC Symbol;Acc:HGNC:6492]	17825	-1.28641	-0.362032	Yes
row_150	FAS	Fas cell surface death receptor [Source:HGNC Symbol;Acc:HGNC:11920]	17866	-1.31884	-0.356414	Yes
row_151	PLOD1	procollagen-lysine,2-oxoglutarate 5-dioxygenase 1 [Source:HGNC Symbol;Acc:HGNC:9081]	17896	-1.34508	-0.350053	Yes
row_152	FBN1	fibrillin 1 [Source:HGNC Symbol;Acc:HGNC:3603]	17952	-1.38159	-0.344869	Yes
row_153	OXTR	oxytocin receptor [Source:HGNC Symbol;Acc:HGNC:8529]	17966	-1.39327	-0.337368	Yes
row_154	PRRX1	paired related homeobox 1 [Source:HGNC Symbol;Acc:HGNC:9142]	18006	-1.42875	-0.33105	Yes
row_155	THBS1	thrombospondin 1 [Source:HGNC Symbol;Acc:HGNC:11785]	18013	-1.43222	-0.322945	Yes
row_156	COL12A1	collagen type XII alpha 1 chain [Source:HGNC Symbol;Acc:HGNC:2188]	18019	-1.43913	-0.314745	Yes
row_157	BGN	biglycan [Source:HGNC Symbol;Acc:HGNC:1044]	18032	-1.44982	-0.306858	Yes
row_158	SPP1	secreted phosphoprotein 1 [Source:HGNC Symbol;Acc:HGNC:11255]	18040	-1.45241	-0.298687	Yes
row_159	SNTB1	syntrophin beta 1 [Source:HGNC Symbol;Acc:HGNC:11168]	18056	-1.46586	-0.290866	Yes
row_160	PLOD2	procollagen-lysine,2-oxoglutarate 5-dioxygenase 2 [Source:HGNC Symbol;Acc:HGNC:9082]	18067	-1.46957	-0.282755	Yes
row_161	TAGLN	transgelin [Source:HGNC Symbol;Acc:HGNC:11553]	18069	-1.47038	-0.274157	Yes
row_162	THBS2	thrombospondin 2 [Source:HGNC Symbol;Acc:HGNC:11786]	18093	-1.48471	-0.266653	Yes
row_163	ITGB3	integrin subunit beta 3 [Source:HGNC Symbol;Acc:HGNC:6156]	18095	-1.48911	-0.257946	Yes
row_164	FBLN5	fibulin 5 [Source:HGNC Symbol;Acc:HGNC:3602]	18143	-1.54211	-0.251389	Yes
row_165	ACTA2	actin alpha 2, smooth muscle [Source:HGNC Symbol;Acc:HGNC:130]	18170	-1.5749	-0.243515	Yes
row_166	PLAUR	plasminogen activator, urokinase receptor [Source:HGNC Symbol;Acc:HGNC:9053]	18197	-1.60357	-0.235473	Yes
row_167	IL6	interleukin 6 [Source:HGNC Symbol;Acc:HGNC:6018]	18224	-1.64047	-0.227213	Yes
row_168	CALD1	caldesmon 1 [Source:HGNC Symbol;Acc:HGNC:1441]	18295	-1.70462	-0.220932	Yes
row_169	ITGAV	integrin subunit alpha V [Source:HGNC Symbol;Acc:HGNC:6150]	18378	-1.81535	-0.214642	Yes
row_170	SERPINE2	serpin family E member 2 [Source:HGNC Symbol;Acc:HGNC:8951]	18398	-1.85308	-0.204757	Yes
row_171	FBLN2	fibulin 2 [Source:HGNC Symbol;Acc:HGNC:3601]	18403	-1.86133	-0.19402	Yes
row_172	LRP1	LDL receptor related protein 1 [Source:HGNC Symbol;Acc:HGNC:6692]	18426	-1.8859	-0.184102	Yes
row_173	CXCL6	C-X-C motif chemokine ligand 6 [Source:HGNC Symbol;Acc:HGNC:10643]	18463	-1.97777	-0.174393	Yes
row_174	COL6A3	collagen type VI alpha 3 chain [Source:HGNC Symbol;Acc:HGNC:2213]	18476	-2.00747	-0.163224	Yes
row_175	TIMP3	TIMP metallopeptidase inhibitor 3 [Source:HGNC Symbol;Acc:HGNC:11822]	18518	-2.09581	-0.153089	Yes
row_176	MYL9	myosin light chain 9 [Source:HGNC Symbol;Acc:HGNC:15754]	18519	-2.09789	-0.140746	Yes
row_177	POSTN	periostin [Source:HGNC Symbol;Acc:HGNC:16953]	18535	-2.12049	-0.129073	Yes
row_178	INHBA	inhibin subunit beta A [Source:HGNC Symbol;Acc:HGNC:6066]	18552	-2.17279	-0.117146	Yes
row_179	MATN2	matrilin 2 [Source:HGNC Symbol;Acc:HGNC:6908]	18574	-2.23181	-0.105139	Yes
row_180	LAMC2	laminin subunit gamma 2 [Source:HGNC Symbol;Acc:HGNC:6493]	18607	-2.28111	-0.0934317	Yes
row_181	PMEPA1	prostate transmembrane protein, androgen induced 1 [Source:HGNC Symbol;Acc:HGNC:14107]	18623	-2.34217	-0.0804545	Yes
row_182	SNAI2	snail family transcriptional repressor 2 [Source:HGNC Symbol;Acc:HGNC:11094]	18641	-2.40441	-0.0672182	Yes
row_183	CRLF1	cytokine receptor like factor 1 [Source:HGNC Symbol;Acc:HGNC:2364]	18647	-2.42484	-0.0532191	Yes
row_184	ITGB1	integrin subunit beta 1 [Source:HGNC Symbol;Acc:HGNC:6153]	18651	-2.43126	-0.0390752	Yes
row_185	TGFB1	transforming growth factor beta 1 [Source:HGNC Symbol;Acc:HGNC:11766]	18697	-2.64214	-0.0259395	Yes
row_186	FGF2	fibroblast growth factor 2 [Source:HGNC Symbol;Acc:HGNC:3676]	18733	-2.8871	-0.0108271	Yes
row_187	CTHRC1	collagen triple helix repeat containing 1 [Source:HGNC Symbol;Acc:HGNC:18831]	18751	-3.00512	0.00594351	Yes

## Sheet: HALLMARK_MYC_TARGETS_V1
NAME	SYMBOL	TITLE	RANK IN GENE LIST	RANK METRIC SCORE	RUNNING ES	CORE ENRICHMENT
row_0	DEK	DEK proto-oncogene [Source:HGNC Symbol;Acc:HGNC:2768]	682	1.91131	-0.0146148	No
row_1	SF3A1	splicing factor 3a subunit 1 [Source:HGNC Symbol;Acc:HGNC:10765]	2577	0.989824	-0.104694	No
row_2	PABPC1	poly(A) binding protein cytoplasmic 1 [Source:HGNC Symbol;Acc:HGNC:8554]	3521	0.753712	-0.146554	No
row_3	IARS1	isoleucyl-tRNA synthetase 1 [Source:HGNC Symbol;Acc:HGNC:5330]	3524	0.752662	-0.138034	No
row_4	LSM2	LSM2 homolog, U6 small nuclear RNA and mRNA degradation associated [Source:HGNC Symbol;Acc:HGNC:13940]	3786	0.702513	-0.143959	No
row_5	TRIM28	tripartite motif containing 28 [Source:HGNC Symbol;Acc:HGNC:16384]	3838	0.689158	-0.138791	No
row_6	CAD	carbamoyl-phosphate synthetase 2, aspartate transcarbamylase, and dihydroorotase [Source:HGNC Symbol;Acc:HGNC:1424]	3908	0.673319	-0.134769	No
row_7	MCM2	minichromosome maintenance complex component 2 [Source:HGNC Symbol;Acc:HGNC:6944]	3948	0.666047	-0.129223	No
row_8	CDC45	cell division cycle 45 [Source:HGNC Symbol;Acc:HGNC:1739]	3959	0.664217	-0.122146	No
row_9	SNRPA	small nuclear ribonucleoprotein polypeptide A [Source:HGNC Symbol;Acc:HGNC:11151]	4683	0.558449	-0.154462	No
row_10	IMPDH2	inosine monophosphate dehydrogenase 2 [Source:HGNC Symbol;Acc:HGNC:6053]	4755	0.54491	-0.152019	No
row_11	RRP9	ribosomal RNA processing 9, U3 small nucleolar RNA binding protein [Source:HGNC Symbol;Acc:HGNC:16829]	4931	0.514937	-0.155488	No
row_12	RPS2	ribosomal protein S2 [Source:HGNC Symbol;Acc:HGNC:10404]	5487	0.455649	-0.179986	No
row_13	HNRNPD	heterogeneous nuclear ribonucleoprotein D [Source:HGNC Symbol;Acc:HGNC:5036]	5772	0.404576	-0.190557	No
row_14	RPL14	ribosomal protein L14 [Source:HGNC Symbol;Acc:HGNC:10305]	6028	0.369631	-0.199976	No
row_15	MRPS18B	mitochondrial ribosomal protein S18B [Source:HGNC Symbol;Acc:HGNC:14516]	6374	0.315831	-0.214831	No
row_16	RPS5	ribosomal protein S5 [Source:HGNC Symbol;Acc:HGNC:10426]	6506	0.292214	-0.218497	No
row_17	RNPS1	RNA binding protein with serine rich domain 1 [Source:HGNC Symbol;Acc:HGNC:10080]	6590	0.283312	-0.219695	No
row_18	HNRNPA1	heterogeneous nuclear ribonucleoprotein A1 [Source:HGNC Symbol;Acc:HGNC:5031]	6670	0.274724	-0.220776	No
row_19	EIF3D	eukaryotic translation initiation factor 3 subunit D [Source:HGNC Symbol;Acc:HGNC:3278]	6810	0.255537	-0.225291	No
row_20	DUT	deoxyuridine triphosphatase [Source:HGNC Symbol;Acc:HGNC:3078]	6845	0.249695	-0.22425	No
row_21	RRM1	ribonucleotide reductase catalytic subunit M1 [Source:HGNC Symbol;Acc:HGNC:10451]	6959	0.2317	-0.227645	No
row_22	PCBP1	poly(rC) binding protein 1 [Source:HGNC Symbol;Acc:HGNC:8647]	6989	0.227536	-0.22659	No
row_23	RPL6	ribosomal protein L6 [Source:HGNC Symbol;Acc:HGNC:10362]	7029	0.221293	-0.226143	No
row_24	RPLP0	ribosomal protein lateral stalk subunit P0 [Source:HGNC Symbol;Acc:HGNC:10371]	7043	0.218481	-0.224335	No
row_25	HSP90AB1	heat shock protein 90 alpha family class B member 1 [Source:HGNC Symbol;Acc:HGNC:5258]	7232	0.192304	-0.232198	No
row_26	EIF1AX	eukaryotic translation initiation factor 1A X-linked [Source:HGNC Symbol;Acc:HGNC:3250]	7379	0.174704	-0.238014	No
row_27	MCM5	minichromosome maintenance complex component 5 [Source:HGNC Symbol;Acc:HGNC:6948]	7448	0.167102	-0.23974	No
row_28	SNRPD3	small nuclear ribonucleoprotein D3 polypeptide [Source:HGNC Symbol;Acc:HGNC:11160]	7486	0.162053	-0.239864	No
row_29	SMARCC1	SWI/SNF related, matrix associated, actin dependent regulator of chromatin subfamily c member 1 [Source:HGNC Symbol;Acc:HGNC:11104]	7515	0.157347	-0.23956	No
row_30	PSMD3	proteasome 26S subunit, non-ATPase 3 [Source:HGNC Symbol;Acc:HGNC:9560]	7642	0.143384	-0.244664	No
row_31	NCBP2	nuclear cap binding protein subunit 2 [Source:HGNC Symbol;Acc:HGNC:7659]	7657	0.140659	-0.243802	No
row_32	RACK1	receptor for activated C kinase 1 [Source:HGNC Symbol;Acc:HGNC:4399]	7675	0.137734	-0.243133	No
row_33	XRCC6	X-ray repair cross complementing 6 [Source:HGNC Symbol;Acc:HGNC:4055]	7771	0.123449	-0.246806	No
row_34	RPS6	ribosomal protein S6 [Source:HGNC Symbol;Acc:HGNC:10429]	7807	0.118422	-0.247323	No
row_35	EXOSC7	exosome component 7 [Source:HGNC Symbol;Acc:HGNC:28112]	7827	0.116174	-0.247009	No
row_36	PHB2	prohibitin 2 [Source:HGNC Symbol;Acc:HGNC:30306]	7911	0.102507	-0.250278	No
row_37	MRPL23	mitochondrial ribosomal protein L23 [Source:HGNC Symbol;Acc:HGNC:10322]	8114	0.0741811	-0.260245	No
row_38	HDAC2	histone deacetylase 2 [Source:HGNC Symbol;Acc:HGNC:4853]	8154	0.0679784	-0.261555	No
row_39	TUFM	Tu translation elongation factor, mitochondrial [Source:HGNC Symbol;Acc:HGNC:12420]	8171	0.0653243	-0.261663	No
row_40	H2AZ1	H2A.Z variant histone 1 [Source:HGNC Symbol;Acc:HGNC:4741]	8191	0.0634079	-0.261953	No
row_41	RFC4	replication factor C subunit 4 [Source:HGNC Symbol;Acc:HGNC:9972]	8235	0.0567136	-0.263606	No
row_42	TYMS	thymidylate synthetase [Source:HGNC Symbol;Acc:HGNC:12441]	8239	0.0565319	-0.263119	No
row_43	ACP1	acid phosphatase 1 [Source:HGNC Symbol;Acc:HGNC:122]	8285	0.050316	-0.264952	No
row_44	RPL18	ribosomal protein L18 [Source:HGNC Symbol;Acc:HGNC:10310]	8319	0.0446275	-0.266207	No
row_45	MCM4	minichromosome maintenance complex component 4 [Source:HGNC Symbol;Acc:HGNC:6947]	8332	0.0429212	-0.266358	No
row_46	TFDP1	transcription factor Dp-1 [Source:HGNC Symbol;Acc:HGNC:11749]	8516	0.0166928	-0.275967	No
row_47	VDAC1	voltage dependent anion channel 1 [Source:HGNC Symbol;Acc:HGNC:12669]	8524	0.0155531	-0.276163	No
row_48	SRSF3	serine and arginine rich splicing factor 3 [Source:HGNC Symbol;Acc:HGNC:10785]	8540	0.0133432	-0.276813	No
row_49	PSMD8	proteasome 26S subunit, non-ATPase 8 [Source:HGNC Symbol;Acc:HGNC:9566]	8594	0.00518881	-0.279592	No
row_50	SET	SET nuclear proto-oncogene [Source:HGNC Symbol;Acc:HGNC:10760]	8650	0	-0.282537	No
row_51	YWHAQ	tyrosine 3-monooxygenase/tryptophan 5-monooxygenase activation protein theta [Source:HGNC Symbol;Acc:HGNC:12854]	8855	0	-0.293462	No
row_52	HNRNPA2B1	heterogeneous nuclear ribonucleoprotein A2/B1 [Source:HGNC Symbol;Acc:HGNC:5033]	9000	0	-0.301173	No
row_53	ERH	ERH mRNA splicing and mitosis factor [Source:HGNC Symbol;Acc:HGNC:3447]	9261	0	-0.315096	No
row_54	HPRT1	hypoxanthine phosphoribosyltransferase 1 [Source:HGNC Symbol;Acc:HGNC:5157]	10240	0	-0.367468	No
row_55	COX5A	cytochrome c oxidase subunit 5A [Source:HGNC Symbol;Acc:HGNC:2267]	10604	0	-0.386907	No
row_56	POLD2	DNA polymerase delta 2, accessory subunit [Source:HGNC Symbol;Acc:HGNC:9176]	11381	-0.00718396	-0.42838	No
row_57	EIF2S2	eukaryotic translation initiation factor 2 subunit beta [Source:HGNC Symbol;Acc:HGNC:3266]	11390	-0.00849239	-0.428711	No
row_58	FBL	fibrillarin [Source:HGNC Symbol;Acc:HGNC:3599]	11463	-0.0180289	-0.43236	No
row_59	APEX1	apurinic/apyrimidinic endodeoxyribonuclease 1 [Source:HGNC Symbol;Acc:HGNC:587]	11487	-0.0232633	-0.433325	No
row_60	MCM7	minichromosome maintenance complex component 7 [Source:HGNC Symbol;Acc:HGNC:6950]	11549	-0.031597	-0.436229	No
row_61	SRSF2	serine and arginine rich splicing factor 2 [Source:HGNC Symbol;Acc:HGNC:10783]	11687	-0.0488275	-0.443006	No
row_62	EIF3B	eukaryotic translation initiation factor 3 subunit B [Source:HGNC Symbol;Acc:HGNC:3280]	11747	-0.0571008	-0.445511	No
row_63	IFRD1	interferon related developmental regulator 1 [Source:HGNC Symbol;Acc:HGNC:5456]	11800	-0.0626692	-0.447578	No
row_64	BUB3	BUB3 mitotic checkpoint protein [Source:HGNC Symbol;Acc:HGNC:1151]	11902	-0.0749053	-0.452128	No
row_65	SNRPD2	small nuclear ribonucleoprotein D2 polypeptide [Source:HGNC Symbol;Acc:HGNC:11159]	11937	-0.0798481	-0.453033	No
row_66	MRPL9	mitochondrial ribosomal protein L9 [Source:HGNC Symbol;Acc:HGNC:14277]	11950	-0.0812137	-0.452745	No
row_67	PRPF31	pre-mRNA processing factor 31 [Source:HGNC Symbol;Acc:HGNC:15446]	11954	-0.081626	-0.45197	No
row_68	NAP1L1	nucleosome assembly protein 1 like 1 [Source:HGNC Symbol;Acc:HGNC:7637]	12107	-0.0941474	-0.459031	No
row_69	EEF1B2	eukaryotic translation elongation factor 1 beta 2 [Source:HGNC Symbol;Acc:HGNC:3208]	12131	-0.0982924	-0.459136	No
row_70	HNRNPA3	heterogeneous nuclear ribonucleoprotein A3 [Source:HGNC Symbol;Acc:HGNC:24941]	12152	-0.102249	-0.459035	No
row_71	ILF2	interleukin enhancer binding factor 2 [Source:HGNC Symbol;Acc:HGNC:6037]	12159	-0.103415	-0.458171	No
row_72	CCT3	chaperonin containing TCP1 subunit 3 [Source:HGNC Symbol;Acc:HGNC:1616]	12163	-0.10371	-0.457143	No
row_73	PWP1	PWP1 homolog, endonuclein [Source:HGNC Symbol;Acc:HGNC:17015]	12194	-0.106893	-0.457524	No
row_74	SRSF1	serine and arginine rich splicing factor 1 [Source:HGNC Symbol;Acc:HGNC:10780]	12290	-0.119457	-0.461242	No
row_75	G3BP1	G3BP stress granule assembly factor 1 [Source:HGNC Symbol;Acc:HGNC:30292]	12363	-0.129096	-0.463618	No
row_76	HNRNPU	heterogeneous nuclear ribonucleoprotein U [Source:HGNC Symbol;Acc:HGNC:5048]	12403	-0.134169	-0.464169	No
row_77	ODC1	ornithine decarboxylase 1 [Source:HGNC Symbol;Acc:HGNC:8109]	12486	-0.144151	-0.466908	No
row_78	RANBP1	RAN binding protein 1 [Source:HGNC Symbol;Acc:HGNC:9847]	12624	-0.164286	-0.472361	No
row_79	PSMA7	proteasome 20S subunit alpha 7 [Source:HGNC Symbol;Acc:HGNC:9536]	12845	-0.198028	-0.481873	Yes
row_80	SLC25A3	solute carrier family 25 member 3 [Source:HGNC Symbol;Acc:HGNC:10989]	12850	-0.198831	-0.479808	Yes
row_81	PRPS2	phosphoribosyl pyrophosphate synthetase 2 [Source:HGNC Symbol;Acc:HGNC:9465]	12852	-0.198909	-0.477582	Yes
row_82	KARS1	lysyl-tRNA synthetase 1 [Source:HGNC Symbol;Acc:HGNC:6215]	12955	-0.212208	-0.480612	Yes
row_83	CDK2	cyclin dependent kinase 2 [Source:HGNC Symbol;Acc:HGNC:1771]	12961	-0.213837	-0.478428	Yes
row_84	PRDX4	peroxiredoxin 4 [Source:HGNC Symbol;Acc:HGNC:17169]	13001	-0.219294	-0.478003	Yes
row_85	CDC20	cell division cycle 20 [Source:HGNC Symbol;Acc:HGNC:1723]	13118	-0.23638	-0.481506	Yes
row_86	NPM1	nucleophosmin 1 [Source:HGNC Symbol;Acc:HGNC:7910]	13158	-0.241998	-0.480821	Yes
row_87	CYC1	cytochrome c1 [Source:HGNC Symbol;Acc:HGNC:2579]	13180	-0.245954	-0.479126	Yes
row_88	COPS5	COP9 signalosome subunit 5 [Source:HGNC Symbol;Acc:HGNC:2240]	13190	-0.247538	-0.476771	Yes
row_89	CCT7	chaperonin containing TCP1 subunit 7 [Source:HGNC Symbol;Acc:HGNC:1622]	13302	-0.261905	-0.479713	Yes
row_90	VDAC3	voltage dependent anion channel 3 [Source:HGNC Symbol;Acc:HGNC:12674]	13338	-0.269048	-0.478504	Yes
row_91	RUVBL2	RuvB like AAA ATPase 2 [Source:HGNC Symbol;Acc:HGNC:10475]	13351	-0.27092	-0.476041	Yes
row_92	HDGF	heparin binding growth factor [Source:HGNC Symbol;Acc:HGNC:4856]	13354	-0.271057	-0.473042	Yes
row_93	HNRNPR	heterogeneous nuclear ribonucleoprotein R [Source:HGNC Symbol;Acc:HGNC:5047]	13380	-0.275633	-0.471221	Yes
row_94	NOP56	NOP56 ribonucleoprotein [Source:HGNC Symbol;Acc:HGNC:15911]	13391	-0.277021	-0.468582	Yes
row_95	SNRPB2	small nuclear ribonucleoprotein polypeptide B2 [Source:HGNC Symbol;Acc:HGNC:11155]	13395	-0.277532	-0.465562	Yes
row_96	AIMP2	aminoacyl tRNA synthetase complex interacting multifunctional protein 2 [Source:HGNC Symbol;Acc:HGNC:20609]	13445	-0.285916	-0.464908	Yes
row_97	EIF4H	eukaryotic translation initiation factor 4H [Source:HGNC Symbol;Acc:HGNC:12741]	13447	-0.286294	-0.461681	Yes
row_98	KPNB1	karyopherin subunit beta 1 [Source:HGNC Symbol;Acc:HGNC:6400]	13467	-0.288876	-0.459387	Yes
row_99	TRA2B	transformer 2 beta homolog [Source:HGNC Symbol;Acc:HGNC:10781]	13508	-0.29379	-0.458162	Yes
row_100	LSM7	LSM7 homolog, U6 small nuclear RNA and mRNA degradation associated [Source:HGNC Symbol;Acc:HGNC:20470]	13613	-0.31001	-0.460178	Yes
row_101	TARDBP	TAR DNA binding protein [Source:HGNC Symbol;Acc:HGNC:11571]	13721	-0.323803	-0.462197	Yes
row_102	GLO1	glyoxalase I [Source:HGNC Symbol;Acc:HGNC:4323]	13727	-0.325684	-0.458731	Yes
row_103	USP1	ubiquitin specific peptidase 1 [Source:HGNC Symbol;Acc:HGNC:12607]	13756	-0.329268	-0.456457	Yes
row_104	NDUFAB1	NADH:ubiquinone oxidoreductase subunit AB1 [Source:HGNC Symbol;Acc:HGNC:7694]	13818	-0.341162	-0.455813	Yes
row_105	SRSF7	serine and arginine rich splicing factor 7 [Source:HGNC Symbol;Acc:HGNC:10789]	13871	-0.350956	-0.454575	Yes
row_106	XPO1	exportin 1 [Source:HGNC Symbol;Acc:HGNC:12825]	13883	-0.351914	-0.451131	Yes
row_107	CNBP	CCHC-type zinc finger nucleic acid binding protein [Source:HGNC Symbol;Acc:HGNC:13164]	13905	-0.355593	-0.44818	Yes
row_108	CDK4	cyclin dependent kinase 4 [Source:HGNC Symbol;Acc:HGNC:1773]	13920	-0.359277	-0.444812	Yes
row_109	RPL22	ribosomal protein L22 [Source:HGNC Symbol;Acc:HGNC:10315]	13974	-0.36752	-0.443438	Yes
row_110	U2AF1	U2 small nuclear RNA auxiliary factor 1 [Source:HGNC Symbol;Acc:HGNC:12453]	13997	-0.37219	-0.44035	Yes
row_111	RPL34	ribosomal protein L34 [Source:HGNC Symbol;Acc:HGNC:10340]	14005	-0.373885	-0.436439	Yes
row_112	PSMB2	proteasome 20S subunit beta 2 [Source:HGNC Symbol;Acc:HGNC:9539]	14012	-0.374863	-0.432464	Yes
row_113	SSBP1	single stranded DNA binding protein 1 [Source:HGNC Symbol;Acc:HGNC:11317]	14023	-0.376396	-0.428686	Yes
row_114	CCT4	chaperonin containing TCP1 subunit 4 [Source:HGNC Symbol;Acc:HGNC:1617]	14061	-0.380539	-0.426305	Yes
row_115	DDX18	DEAD-box helicase 18 [Source:HGNC Symbol;Acc:HGNC:2741]	14122	-0.389251	-0.425057	Yes
row_116	ORC2	origin recognition complex subunit 2 [Source:HGNC Symbol;Acc:HGNC:8488]	14153	-0.394345	-0.422144	Yes
row_117	CLNS1A	chloride nucleotide-sensitive channel 1A [Source:HGNC Symbol;Acc:HGNC:2080]	14226	-0.401624	-0.421396	Yes
row_118	PSMB3	proteasome 20S subunit beta 3 [Source:HGNC Symbol;Acc:HGNC:9540]	14237	-0.40309	-0.417312	Yes
row_119	SNRPD1	small nuclear ribonucleoprotein D1 polypeptide [Source:HGNC Symbol;Acc:HGNC:11158]	14252	-0.405451	-0.413414	Yes
row_120	STARD7	StAR related lipid transfer domain containing 7 [Source:HGNC Symbol;Acc:HGNC:18063]	14271	-0.408332	-0.409698	Yes
row_121	PTGES3	prostaglandin E synthase 3 [Source:HGNC Symbol;Acc:HGNC:16049]	14299	-0.413168	-0.406408	Yes
row_122	MAD2L1	mitotic arrest deficient 2 like 1 [Source:HGNC Symbol;Acc:HGNC:6763]	14533	-0.450769	-0.413719	Yes
row_123	TCP1	t-complex 1 [Source:HGNC Symbol;Acc:HGNC:11655]	14586	-0.461018	-0.41122	Yes
row_124	ABCE1	ATP binding cassette subfamily E member 1 [Source:HGNC Symbol;Acc:HGNC:69]	14623	-0.46534	-0.407814	Yes
row_125	POLE3	DNA polymerase epsilon 3, accessory subunit [Source:HGNC Symbol;Acc:HGNC:13546]	14812	-0.5014	-0.412135	Yes
row_126	MCM6	minichromosome maintenance complex component 6 [Source:HGNC Symbol;Acc:HGNC:6949]	14872	-0.509879	-0.40945	Yes
row_127	EPRS1	glutamyl-prolyl-tRNA synthetase 1 [Source:HGNC Symbol;Acc:HGNC:3418]	14921	-0.519145	-0.40607	Yes
row_128	SERBP1	SERPINE1 mRNA binding protein 1 [Source:HGNC Symbol;Acc:HGNC:17860]	15278	-0.538442	-0.418963	Yes
row_129	SYNCRIP	synaptotagmin binding cytoplasmic RNA interacting protein [Source:HGNC Symbol;Acc:HGNC:16918]	15282	-0.539154	-0.412944	Yes
row_130	PSMC4	proteasome 26S subunit, ATPase 4 [Source:HGNC Symbol;Acc:HGNC:9551]	15297	-0.542247	-0.407479	Yes
row_131	CBX3	chromobox 3 [Source:HGNC Symbol;Acc:HGNC:1553]	15318	-0.546665	-0.402284	Yes
row_132	CUL1	cullin 1 [Source:HGNC Symbol;Acc:HGNC:2551]	15348	-0.552926	-0.3975	Yes
row_133	XPOT	exportin for tRNA [Source:HGNC Symbol;Acc:HGNC:12826]	15382	-0.55991	-0.39285	Yes
row_134	UBA2	ubiquitin like modifier activating enzyme 2 [Source:HGNC Symbol;Acc:HGNC:30661]	15424	-0.567558	-0.38854	Yes
row_135	SRM	spermidine synthase [Source:HGNC Symbol;Acc:HGNC:11296]	15520	-0.588932	-0.386877	Yes
row_136	EIF4A1	eukaryotic translation initiation factor 4A1 [Source:HGNC Symbol;Acc:HGNC:3282]	15545	-0.594196	-0.381352	Yes
row_137	PABPC4	poly(A) binding protein cytoplasmic 4 [Source:HGNC Symbol;Acc:HGNC:8557]	15595	-0.599373	-0.377106	Yes
row_138	CSTF2	cleavage stimulation factor subunit 2 [Source:HGNC Symbol;Acc:HGNC:2484]	15711	-0.608831	-0.376286	Yes
row_139	SRPK1	SRSF protein kinase 1 [Source:HGNC Symbol;Acc:HGNC:11305]	15874	-0.634977	-0.377684	Yes
row_140	KPNA2	karyopherin subunit alpha 2 [Source:HGNC Symbol;Acc:HGNC:6395]	15928	-0.641513	-0.373169	Yes
row_141	TOMM70	translocase of outer mitochondrial membrane 70 [Source:HGNC Symbol;Acc:HGNC:11985]	15982	-0.649383	-0.368565	Yes
row_142	PA2G4	proliferation-associated 2G4 [Source:HGNC Symbol;Acc:HGNC:8550]	15996	-0.65174	-0.361791	Yes
row_143	EIF4G2	eukaryotic translation initiation factor 4 gamma 2 [Source:HGNC Symbol;Acc:HGNC:3297]	16014	-0.65538	-0.355189	Yes
row_144	HDDC2	HD domain containing 2 [Source:HGNC Symbol;Acc:HGNC:21078]	16085	-0.667746	-0.351285	Yes
row_145	CCNA2	cyclin A2 [Source:HGNC Symbol;Acc:HGNC:1578]	16089	-0.668541	-0.343783	Yes
row_146	ETF1	eukaryotic translation termination factor 1 [Source:HGNC Symbol;Acc:HGNC:3477]	16197	-0.690786	-0.341595	Yes
row_147	EIF4E	eukaryotic translation initiation factor 4E [Source:HGNC Symbol;Acc:HGNC:3287]	16212	-0.693977	-0.334391	Yes
row_148	CTPS1	CTP synthase 1 [Source:HGNC Symbol;Acc:HGNC:2519]	16241	-0.699226	-0.327876	Yes
row_149	HSPE1	heat shock protein family E (Hsp10) member 1 [Source:HGNC Symbol;Acc:HGNC:5269]	16263	-0.704231	-0.320929	Yes
row_150	EIF2S1	eukaryotic translation initiation factor 2 subunit alpha [Source:HGNC Symbol;Acc:HGNC:3265]	16328	-0.719482	-0.31611	Yes
row_151	UBE2E1	ubiquitin conjugating enzyme E2 E1 [Source:HGNC Symbol;Acc:HGNC:12477]	16358	-0.724199	-0.309362	Yes
row_152	SF3B3	splicing factor 3b subunit 3 [Source:HGNC Symbol;Acc:HGNC:10770]	16407	-0.735531	-0.303503	Yes
row_153	PRDX3	peroxiredoxin 3 [Source:HGNC Symbol;Acc:HGNC:9354]	16420	-0.738965	-0.295675	Yes
row_154	SNRPA1	small nuclear ribonucleoprotein polypeptide A' [Source:HGNC Symbol;Acc:HGNC:11152]	16426	-0.740688	-0.287454	Yes
row_155	GOT2	glutamic-oxaloacetic transaminase 2 [Source:HGNC Symbol;Acc:HGNC:4433]	16437	-0.743953	-0.279462	Yes
row_156	PSMA6	proteasome 20S subunit alpha 6 [Source:HGNC Symbol;Acc:HGNC:9535]	16443	-0.745776	-0.271182	Yes
row_157	PPM1G	protein phosphatase, Mg2+/Mn2+ dependent 1G [Source:HGNC Symbol;Acc:HGNC:9278]	16492	-0.759929	-0.265043	Yes
row_158	CANX	calnexin [Source:HGNC Symbol;Acc:HGNC:1473]	16509	-0.764629	-0.257136	Yes
row_159	PCNA	proliferating cell nuclear antigen [Source:HGNC Symbol;Acc:HGNC:8729]	16702	-0.815207	-0.258074	Yes
row_160	CCT5	chaperonin containing TCP1 subunit 5 [Source:HGNC Symbol;Acc:HGNC:1618]	16709	-0.81816	-0.249018	Yes
row_161	GNL3	G protein nucleolar 3 [Source:HGNC Symbol;Acc:HGNC:29931]	16772	-0.831544	-0.242807	Yes
row_162	PSMC6	proteasome 26S subunit, ATPase 6 [Source:HGNC Symbol;Acc:HGNC:9553]	16839	-0.848775	-0.236613	Yes
row_163	NHP2	NHP2 ribonucleoprotein [Source:HGNC Symbol;Acc:HGNC:14377]	16848	-0.851344	-0.227284	Yes
row_164	CCT2	chaperonin containing TCP1 subunit 2 [Source:HGNC Symbol;Acc:HGNC:1615]	16909	-0.86574	-0.220574	Yes
row_165	HSPD1	heat shock protein family D (Hsp60) member 1 [Source:HGNC Symbol;Acc:HGNC:5261]	16920	-0.8686	-0.211154	Yes
row_166	NOLC1	nucleolar and coiled-body phosphoprotein 1 [Source:HGNC Symbol;Acc:HGNC:15608]	16954	-0.881112	-0.202823	Yes
row_167	PHB	prohibitin [Source:HGNC Symbol;Acc:HGNC:8912]	16958	-0.884892	-0.192841	Yes
row_168	PGK1	phosphoglycerate kinase 1 [Source:HGNC Symbol;Acc:HGNC:8896]	16992	-0.897524	-0.184321	Yes
row_169	TXNL4A	thioredoxin like 4A [Source:HGNC Symbol;Acc:HGNC:30551]	17001	-0.900539	-0.174428	Yes
row_170	NCBP1	nuclear cap binding protein subunit 1 [Source:HGNC Symbol;Acc:HGNC:7658]	17015	-0.904684	-0.164755	Yes
row_171	EIF3J	eukaryotic translation initiation factor 3 subunit J [Source:HGNC Symbol;Acc:HGNC:3270]	17035	-0.910802	-0.155334	Yes
row_172	C1QBP	complement C1q binding protein [Source:HGNC Symbol;Acc:HGNC:1243]	17047	-0.917241	-0.14541	Yes
row_173	DHX15	DEAH-box helicase 15 [Source:HGNC Symbol;Acc:HGNC:2738]	17079	-0.928012	-0.136433	Yes
row_174	PSMD7	proteasome 26S subunit, non-ATPase 7 [Source:HGNC Symbol;Acc:HGNC:9565]	17179	-0.965596	-0.130668	Yes
row_175	FAM120A	family with sequence similarity 120A [Source:HGNC Symbol;Acc:HGNC:13247]	17200	-0.971801	-0.1206	Yes
row_176	PSMD1	proteasome 26S subunit, non-ATPase 1 [Source:HGNC Symbol;Acc:HGNC:9554]	17214	-0.977591	-0.110092	Yes
row_177	DDX21	DExD-box helicase 21 [Source:HGNC Symbol;Acc:HGNC:2744]	17240	-0.987623	-0.100111	Yes
row_178	PSMA1	proteasome 20S subunit alpha 1 [Source:HGNC Symbol;Acc:HGNC:9530]	17296	-1.01769	-0.0913917	Yes
row_179	VBP1	VHL binding protein 1 [Source:HGNC Symbol;Acc:HGNC:12662]	17311	-1.0241	-0.0804036	Yes
row_180	PSMA4	proteasome 20S subunit alpha 4 [Source:HGNC Symbol;Acc:HGNC:9533]	17322	-1.02751	-0.0691623	Yes
row_181	RSL1D1	ribosomal L1 domain containing 1 [Source:HGNC Symbol;Acc:HGNC:24534]	17502	-1.09911	-0.0661503	Yes
row_182	SSB	small RNA binding exonuclease protection factor La [Source:HGNC Symbol;Acc:HGNC:11316]	17557	-1.12322	-0.0561683	Yes
row_183	NME1	NME/NM23 nucleoside diphosphate kinase 1 [Source:HGNC Symbol;Acc:HGNC:7849]	17702	-1.20141	-0.0501096	Yes
row_184	RAD23B	RAD23 homolog B, nucleotide excision repair protein [Source:HGNC Symbol;Acc:HGNC:9813]	17720	-1.21294	-0.0371177	Yes
row_185	PSMD14	proteasome 26S subunit, non-ATPase 14 [Source:HGNC Symbol;Acc:HGNC:16889]	17771	-1.25278	-0.0254365	Yes
row_186	PSMA2	proteasome 20S subunit alpha 2 [Source:HGNC Symbol;Acc:HGNC:9531]	18308	-1.71581	-0.0344737	Yes
row_187	GSPT1	G1 to S phase transition 1 [Source:HGNC Symbol;Acc:HGNC:4621]	18332	-1.75513	-0.0155889	Yes
row_188	MYC	MYC proto-oncogene, bHLH transcription factor [Source:HGNC Symbol;Acc:HGNC:7553]	18837	-3.83166	0.00133841	Yes

## Sheet: HALLMARK_INTERFERON_GAMMA_RESPO
NAME	SYMBOL	TITLE	RANK IN GENE LIST	RANK METRIC SCORE	RUNNING ES	CORE ENRICHMENT
row_0	SOCS3	suppressor of cytokine signaling 3 [Source:HGNC Symbol;Acc:HGNC:19391]	486	2.14965	-0.0126856	No
row_1	NLRC5	NLR family CARD domain containing 5 [Source:HGNC Symbol;Acc:HGNC:29933]	563	2.03404	-0.00413965	No
row_2	IRF9	interferon regulatory factor 9 [Source:HGNC Symbol;Acc:HGNC:6131]	697	1.89283	0.00047922	No
row_3	STAT3	signal transducer and activator of transcription 3 [Source:HGNC Symbol;Acc:HGNC:11364]	746	1.83545	0.0092925	No
row_4	NOD1	nucleotide binding oligomerization domain containing 1 [Source:HGNC Symbol;Acc:HGNC:16390]	754	1.8295	0.0202638	No
row_5	SERPING1	serpin family G member 1 [Source:HGNC Symbol;Acc:HGNC:1228]	784	1.79362	0.0298348	No
row_6	TXNIP	thioredoxin interacting protein [Source:HGNC Symbol;Acc:HGNC:16952]	951	1.66413	0.0312687	No
row_7	SOCS1	suppressor of cytokine signaling 1 [Source:HGNC Symbol;Acc:HGNC:19383]	971	1.65008	0.0404849	No
row_8	MVP	major vault protein [Source:HGNC Symbol;Acc:HGNC:7531]	979	1.6453	0.0503138	No
row_9	HLA-DMA	major histocompatibility complex, class II, DM alpha [Source:HGNC Symbol;Acc:HGNC:4934]	1075	1.5858	0.0550628	No
row_10	NCOA3	nuclear receptor coactivator 3 [Source:HGNC Symbol;Acc:HGNC:7670]	1514	1.34776	0.0399737	No
row_11	RNF31	ring finger protein 31 [Source:HGNC Symbol;Acc:HGNC:16031]	1546	1.33464	0.0465912	No
row_12	SECTM1	secreted and transmembrane 1 [Source:HGNC Symbol;Acc:HGNC:10707]	1657	1.28114	0.0486478	No
row_13	TAP1	transporter 1, ATP binding cassette subfamily B member [Source:HGNC Symbol;Acc:HGNC:43]	2155	1.1033	0.0288841	No
row_14	EIF4E3	eukaryotic translation initiation factor 4E family member 3 [Source:HGNC Symbol;Acc:HGNC:31837]	2172	1.09979	0.0348481	No
row_15	TDRD7	tudor domain containing 7 [Source:HGNC Symbol;Acc:HGNC:30831]	2234	1.08267	0.038297	No
row_16	IL10RA	interleukin 10 receptor subunit alpha [Source:HGNC Symbol;Acc:HGNC:5964]	2336	1.05324	0.039422	No
row_17	MX1	MX dynamin like GTPase 1 [Source:HGNC Symbol;Acc:HGNC:7532]	2346	1.05019	0.0454532	No
row_18	MTHFD2	methylenetetrahydrofolate dehydrogenase (NADP+ dependent) 2, methenyltetrahydrofolate cyclohydrolase [Source:HGNC Symbol;Acc:HGNC:7434]	2608	0.980337	0.0375608	No
row_19	LATS2	large tumor suppressor kinase 2 [Source:HGNC Symbol;Acc:HGNC:6515]	3010	0.874634	0.0215182	No
row_20	LYSMD2	LysM domain containing 2 [Source:HGNC Symbol;Acc:HGNC:28571]	3075	0.860059	0.0234259	No
row_21	UBE2L6	ubiquitin conjugating enzyme E2 L6 [Source:HGNC Symbol;Acc:HGNC:12490]	3107	0.852339	0.0270523	No
row_22	PML	PML nuclear body scaffold [Source:HGNC Symbol;Acc:HGNC:9113]	3150	0.84294	0.0300316	No
row_23	MYD88	MYD88 innate immune signal transduction adaptor [Source:HGNC Symbol;Acc:HGNC:7562]	3158	0.840801	0.0348712	No
row_24	TRAFD1	TRAF-type zinc finger domain containing 1 [Source:HGNC Symbol;Acc:HGNC:24808]	3275	0.810694	0.0336891	No
row_25	SSPN	sarcospan [Source:HGNC Symbol;Acc:HGNC:11322]	3470	0.76442	0.0280443	No
row_26	RIPK1	receptor interacting serine/threonine kinase 1 [Source:HGNC Symbol;Acc:HGNC:10019]	3562	0.745242	0.0277946	No
row_27	AUTS2	activator of transcription and developmental regulator AUTS2 [Source:HGNC Symbol;Acc:HGNC:14262]	3563	0.745091	0.0324154	No
row_28	CD74	CD74 molecule [Source:HGNC Symbol;Acc:HGNC:1697]	3596	0.739594	0.0352891	No
row_29	CIITA	class II major histocompatibility complex transactivator [Source:HGNC Symbol;Acc:HGNC:7067]	3699	0.717891	0.0342808	No
row_30	PTPN6	protein tyrosine phosphatase non-receptor type 6 [Source:HGNC Symbol;Acc:HGNC:9658]	3713	0.715637	0.0380231	No
row_31	WARS1	tryptophanyl-tRNA synthetase 1 [Source:HGNC Symbol;Acc:HGNC:12729]	3942	0.667349	0.0299562	No
row_32	FGL2	fibrinogen like 2 [Source:HGNC Symbol;Acc:HGNC:3696]	3980	0.660654	0.0320726	No
row_33	CD38	CD38 molecule [Source:HGNC Symbol;Acc:HGNC:1667]	4100	0.638694	0.0296632	No
row_34	CDKN1A	cyclin dependent kinase inhibitor 1A [Source:HGNC Symbol;Acc:HGNC:1784]	4154	0.63004	0.0307332	No
row_35	STAT2	signal transducer and activator of transcription 2 [Source:HGNC Symbol;Acc:HGNC:11363]	4278	0.616065	0.0279693	No
row_36	VAMP5	vesicle associated membrane protein 5 [Source:HGNC Symbol;Acc:HGNC:12646]	4382	0.59645	0.0261544	No
row_37	BTG1	BTG anti-proliferation factor 1 [Source:HGNC Symbol;Acc:HGNC:1130]	4565	0.579233	0.0200036	No
row_38	MX2	MX dynamin like GTPase 2 [Source:HGNC Symbol;Acc:HGNC:7533]	4742	0.546851	0.0139731	No
row_39	CFB	complement factor B [Source:HGNC Symbol;Acc:HGNC:1037]	4917	0.517764	0.00786937	No
row_40	MARCHF1	membrane associated ring-CH-type finger 1 [Source:HGNC Symbol;Acc:HGNC:26077]	5092	0.495014	0.00162452	No
row_41	GZMA	granzyme A [Source:HGNC Symbol;Acc:HGNC:4708]	5189	0.493229	-0.000455807	No
row_42	SLC25A28	solute carrier family 25 member 28 [Source:HGNC Symbol;Acc:HGNC:23472]	5457	0.462022	-0.0118838	No
row_43	ST3GAL5	ST3 beta-galactoside alpha-2,3-sialyltransferase 5 [Source:HGNC Symbol;Acc:HGNC:10872]	5483	0.456546	-0.0103908	No
row_44	USP18	ubiquitin specific peptidase 18 [Source:HGNC Symbol;Acc:HGNC:12616]	5537	0.446119	-0.0104614	No
row_45	OAS2	2'-5'-oligoadenylate synthetase 2 [Source:HGNC Symbol;Acc:HGNC:8087]	5573	0.43949	-0.00960946	No
row_46	PTPN1	protein tyrosine phosphatase non-receptor type 1 [Source:HGNC Symbol;Acc:HGNC:9642]	5712	0.414718	-0.0144251	No
row_47	RBCK1	RANBP2-type and C3HC4-type zinc finger containing 1 [Source:HGNC Symbol;Acc:HGNC:15864]	5738	0.411188	-0.0132134	No
row_48	B2M	beta-2-microglobulin [Source:HGNC Symbol;Acc:HGNC:914]	5798	0.400356	-0.0138889	No
row_49	SRI	sorcin [Source:HGNC Symbol;Acc:HGNC:11292]	5818	0.395899	-0.0124508	No
row_50	GCH1	GTP cyclohydrolase 1 [Source:HGNC Symbol;Acc:HGNC:4193]	5956	0.380381	-0.0174258	No
row_51	CMTR1	cap methyltransferase 1 [Source:HGNC Symbol;Acc:HGNC:21077]	6014	0.371711	-0.018172	No
row_52	STAT1	signal transducer and activator of transcription 1 [Source:HGNC Symbol;Acc:HGNC:11362]	6239	0.337137	-0.0280726	No
row_53	CASP1	caspase 1 [Source:HGNC Symbol;Acc:HGNC:1499]	6366	0.316956	-0.0328521	No
row_54	IL18BP	interleukin 18 binding protein [Source:HGNC Symbol;Acc:HGNC:5987]	6398	0.310756	-0.0325844	No
row_55	C1R	complement C1r [Source:HGNC Symbol;Acc:HGNC:1246]	6615	0.280935	-0.0424053	No
row_56	ICAM1	intercellular adhesion molecule 1 [Source:HGNC Symbol;Acc:HGNC:5344]	6751	0.263389	-0.0479989	No
row_57	STAT4	signal transducer and activator of transcription 4 [Source:HGNC Symbol;Acc:HGNC:11365]	6978	0.228865	-0.058678	No
row_58	HLA-B	major histocompatibility complex, class I, B [Source:HGNC Symbol;Acc:HGNC:4932]	7064	0.216027	-0.0618886	No
row_59	HLA-A	major histocompatibility complex, class I, A [Source:HGNC Symbol;Acc:HGNC:4931]	7066	0.216027	-0.0606024	No
row_60	HLA-G	major histocompatibility complex, class I, G [Source:HGNC Symbol;Acc:HGNC:4964]	7068	0.216027	-0.0593162	No
row_61	ISG15	ISG15 ubiquitin like modifier [Source:HGNC Symbol;Acc:HGNC:4053]	7099	0.212635	-0.0596035	No
row_62	RNF213	ring finger protein 213 [Source:HGNC Symbol;Acc:HGNC:14539]	7303	0.183175	-0.0693347	No
row_63	BST2	bone marrow stromal cell antigen 2 [Source:HGNC Symbol;Acc:HGNC:1119]	7310	0.181939	-0.0685276	No
row_64	TRIM26	tripartite motif containing 26 [Source:HGNC Symbol;Acc:HGNC:12962]	7407	0.171729	-0.0726018	No
row_65	IRF7	interferon regulatory factor 7 [Source:HGNC Symbol;Acc:HGNC:6122]	7564	0.151625	-0.0800126	No
row_66	IRF5	interferon regulatory factor 5 [Source:HGNC Symbol;Acc:HGNC:6120]	7617	0.146721	-0.0818864	No
row_67	ADAR	adenosine deaminase RNA specific [Source:HGNC Symbol;Acc:HGNC:225]	7950	0.0969251	-0.0990583	No
row_68	RIPK2	receptor interacting serine/threonine kinase 2 [Source:HGNC Symbol;Acc:HGNC:10020]	8204	0.0617768	-0.112219	No
row_69	ZNFX1	zinc finger NFX1-type containing 1 [Source:HGNC Symbol;Acc:HGNC:29271]	8515	0.0167296	-0.128711	No
row_70	TNFSF10	TNF superfamily member 10 [Source:HGNC Symbol;Acc:HGNC:11925]	8675	0	-0.137222	No
row_71	VCAM1	vascular cell adhesion molecule 1 [Source:HGNC Symbol;Acc:HGNC:12663]	9019	0	-0.155584	No
row_72	APOL6	apolipoprotein L6 [Source:HGNC Symbol;Acc:HGNC:14870]	9112	0	-0.160509	No
row_73	XCL1	X-C motif chemokine ligand 1 [Source:HGNC Symbol;Acc:HGNC:10645]	9132	0	-0.161526	No
row_74	IFI44	interferon induced protein 44 [Source:HGNC Symbol;Acc:HGNC:16938]	9503	0	-0.181334	No
row_75	CSF2RB	colony stimulating factor 2 receptor subunit beta [Source:HGNC Symbol;Acc:HGNC:2436]	9635	0	-0.188347	No
row_76	IFITM3	interferon induced transmembrane protein 3 [Source:HGNC Symbol;Acc:HGNC:5414]	9764	0	-0.195199	No
row_77	KLRK1	killer cell lectin like receptor K1 [Source:HGNC Symbol;Acc:HGNC:18788]	9818	0	-0.198036	No
row_78	CXCL10	C-X-C motif chemokine ligand 10 [Source:HGNC Symbol;Acc:HGNC:10637]	9849	0	-0.199642	No
row_79	CXCL11	C-X-C motif chemokine ligand 11 [Source:HGNC Symbol;Acc:HGNC:10638]	9850	0	-0.199642	No
row_80	CXCL9	C-X-C motif chemokine ligand 9 [Source:HGNC Symbol;Acc:HGNC:7098]	9964	0	-0.205691	No
row_81	BPGM	bisphosphoglycerate mutase [Source:HGNC Symbol;Acc:HGNC:1093]	10115	0	-0.213721	No
row_82	IDO1	indoleamine 2,3-dioxygenase 1 [Source:HGNC Symbol;Acc:HGNC:6059]	10179	0	-0.217094	No
row_83	METTL7B	methyltransferase like 7B [Source:HGNC Symbol;Acc:HGNC:28276]	10482	0	-0.233261	No
row_84	PLSCR1	phospholipid scramblase 1 [Source:HGNC Symbol;Acc:HGNC:9092]	10558	0	-0.237276	No
row_85	P2RY14	purinergic receptor P2Y14 [Source:HGNC Symbol;Acc:HGNC:16442]	10792	0	-0.249749	No
row_86	SLAMF7	SLAM family member 7 [Source:HGNC Symbol;Acc:HGNC:21394]	11182	0	-0.270574	No
row_87	CD86	CD86 molecule [Source:HGNC Symbol;Acc:HGNC:1705]	11209	0	-0.271965	No
row_88	PELI1	pellino E3 ubiquitin protein ligase 1 [Source:HGNC Symbol;Acc:HGNC:8827]	11492	-0.0236076	-0.286915	No
row_89	BANK1	B cell scaffold protein with ankyrin repeats 1 [Source:HGNC Symbol;Acc:HGNC:18233]	11706	-0.0508114	-0.298003	No
row_90	NUP93	nucleoporin 93 [Source:HGNC Symbol;Acc:HGNC:28958]	12226	-0.110163	-0.325103	No
row_91	ST8SIA4	ST8 alpha-N-acetyl-neuraminide alpha-2,8-sialyltransferase 4 [Source:HGNC Symbol;Acc:HGNC:10871]	12394	-0.133176	-0.333218	No
row_92	SPPL2A	signal peptide peptidase like 2A [Source:HGNC Symbol;Acc:HGNC:30227]	12552	-0.152895	-0.340674	No
row_93	TNFAIP2	TNF alpha induced protein 2 [Source:HGNC Symbol;Acc:HGNC:11895]	12657	-0.17136	-0.345179	No
row_94	ITGB7	integrin subunit beta 7 [Source:HGNC Symbol;Acc:HGNC:6162]	12664	-0.171976	-0.344433	No
row_95	NFKBIA	NFKB inhibitor alpha [Source:HGNC Symbol;Acc:HGNC:7797]	12959	-0.213698	-0.358847	No
row_96	IL15	interleukin 15 [Source:HGNC Symbol;Acc:HGNC:5977]	13092	-0.233176	-0.364467	No
row_97	HIF1A	hypoxia inducible factor 1 subunit alpha [Source:HGNC Symbol;Acc:HGNC:4910]	13290	-0.259785	-0.373402	No
row_98	NAMPT	nicotinamide phosphoribosyltransferase [Source:HGNC Symbol;Acc:HGNC:30092]	13427	-0.282345	-0.378932	No
row_99	PSMB10	proteasome 20S subunit beta 10 [Source:HGNC Symbol;Acc:HGNC:9538]	13715	-0.322983	-0.392293	No
row_100	BATF2	basic leucine zipper ATF-like transcription factor 2 [Source:HGNC Symbol;Acc:HGNC:25163]	13996	-0.371998	-0.404975	No
row_101	PSMB2	proteasome 20S subunit beta 2 [Source:HGNC Symbol;Acc:HGNC:9539]	14012	-0.374863	-0.403453	No
row_102	OGFR	opioid growth factor receptor [Source:HGNC Symbol;Acc:HGNC:15768]	14210	-0.400115	-0.411518	No
row_103	TRIM14	tripartite motif containing 14 [Source:HGNC Symbol;Acc:HGNC:16283]	14250	-0.405267	-0.411092	No
row_104	DHX58	DExH-box helicase 58 [Source:HGNC Symbol;Acc:HGNC:29517]	14407	-0.428379	-0.416787	No
row_105	LAP3	leucine aminopeptidase 3 [Source:HGNC Symbol;Acc:HGNC:18449]	14663	-0.471218	-0.427515	No
row_106	IFIT3	interferon induced protein with tetratricopeptide repeats 3 [Source:HGNC Symbol;Acc:HGNC:5411]	14743	-0.486652	-0.428726	No
row_107	TOR1B	torsin family 1 member B [Source:HGNC Symbol;Acc:HGNC:11995]	14826	-0.503603	-0.429993	No
row_108	LCP2	lymphocyte cytosolic protein 2 [Source:HGNC Symbol;Acc:HGNC:6529]	15088	-0.529642	-0.44068	No
row_109	GPR18	G protein-coupled receptor 18 [Source:HGNC Symbol;Acc:HGNC:4472]	15095	-0.529642	-0.437717	No
row_110	IFI44L	interferon induced protein 44 like [Source:HGNC Symbol;Acc:HGNC:17817]	15119	-0.529642	-0.435663	No
row_111	RSAD2	radical S-adenosyl methionine domain containing 2 [Source:HGNC Symbol;Acc:HGNC:30908]	15147	-0.529642	-0.433824	No
row_112	ZBP1	Z-DNA binding protein 1 [Source:HGNC Symbol;Acc:HGNC:16176]	15200	-0.529642	-0.433323	No
row_113	RAPGEF6	Rap guanine nucleotide exchange factor 6 [Source:HGNC Symbol;Acc:HGNC:20655]	15431	-0.57033	-0.442099	No
row_114	IRF8	interferon regulatory factor 8 [Source:HGNC Symbol;Acc:HGNC:5358]	15472	-0.578123	-0.440655	No
row_115	FCGR1A	Fc fragment of IgG receptor Ia [Source:HGNC Symbol;Acc:HGNC:3613]	15510	-0.587722	-0.438991	No
row_116	EPSTI1	epithelial stromal interaction 1 [Source:HGNC Symbol;Acc:HGNC:16465]	15542	-0.593792	-0.436968	No
row_117	RTP4	receptor transporter protein 4 [Source:HGNC Symbol;Acc:HGNC:23992]	15578	-0.599373	-0.435124	No
row_118	IFNAR2	interferon alpha and beta receptor subunit 2 [Source:HGNC Symbol;Acc:HGNC:5433]	15584	-0.599373	-0.431675	No
row_119	IFIT2	interferon induced protein with tetratricopeptide repeats 2 [Source:HGNC Symbol;Acc:HGNC:5409]	15619	-0.602591	-0.429758	No
row_120	OASL	2'-5'-oligoadenylate synthetase like [Source:HGNC Symbol;Acc:HGNC:8090]	15681	-0.605642	-0.429267	No
row_121	PNP	purine nucleoside phosphorylase [Source:HGNC Symbol;Acc:HGNC:7892]	15700	-0.606864	-0.426467	No
row_122	IFI30	IFI30 lysosomal thiol reductase [Source:HGNC Symbol;Acc:HGNC:5398]	15879	-0.63559	-0.432055	No
row_123	NFKB1	nuclear factor kappa B subunit 1 [Source:HGNC Symbol;Acc:HGNC:7794]	16218	-0.696126	-0.445832	No
row_124	PSMB9	proteasome 20S subunit beta 9 [Source:HGNC Symbol;Acc:HGNC:9546]	16491	-0.759023	-0.455685	Yes
row_125	PFKP	phosphofructokinase, platelet [Source:HGNC Symbol;Acc:HGNC:8878]	16496	-0.762068	-0.451173	Yes
row_126	IL4R	interleukin 4 receptor [Source:HGNC Symbol;Acc:HGNC:6015]	16557	-0.777761	-0.449562	Yes
row_127	ARID5B	AT-rich interaction domain 5B [Source:HGNC Symbol;Acc:HGNC:17362]	16636	-0.794798	-0.448808	Yes
row_128	IRF2	interferon regulatory factor 2 [Source:HGNC Symbol;Acc:HGNC:6117]	16645	-0.798729	-0.444283	Yes
row_129	CASP4	caspase 4 [Source:HGNC Symbol;Acc:HGNC:1505]	16687	-0.811039	-0.441448	Yes
row_130	PSME2	proteasome activator subunit 2 [Source:HGNC Symbol;Acc:HGNC:9569]	16697	-0.813455	-0.436885	Yes
row_131	SOD2	superoxide dismutase 2 [Source:HGNC Symbol;Acc:HGNC:11180]	16771	-0.831434	-0.435637	Yes
row_132	CASP3	caspase 3 [Source:HGNC Symbol;Acc:HGNC:1504]	16844	-0.850451	-0.434217	Yes
row_133	DDX58	DExD/H-box helicase 58 [Source:HGNC Symbol;Acc:HGNC:19102]	16877	-0.86054	-0.430593	Yes
row_134	IL15RA	interleukin 15 receptor subunit alpha [Source:HGNC Symbol;Acc:HGNC:5978]	16990	-0.897184	-0.431025	Yes
row_135	SELP	selectin P [Source:HGNC Symbol;Acc:HGNC:10721]	16998	-0.899502	-0.425821	Yes
row_136	IL7	interleukin 7 [Source:HGNC Symbol;Acc:HGNC:6023]	17052	-0.91897	-0.422959	Yes
row_137	CCL2	C-C motif chemokine ligand 2 [Source:HGNC Symbol;Acc:HGNC:10618]	17218	-0.978701	-0.425723	Yes
row_138	PSMA3	proteasome 20S subunit alpha 3 [Source:HGNC Symbol;Acc:HGNC:9532]	17259	-0.996332	-0.421685	Yes
row_139	ISG20	interferon stimulated exonuclease gene 20 [Source:HGNC Symbol;Acc:HGNC:6130]	17292	-1.01346	-0.417113	Yes
row_140	UPP1	uridine phosphorylase 1 [Source:HGNC Symbol;Acc:HGNC:12576]	17302	-1.02078	-0.411264	Yes
row_141	TNFAIP3	TNF alpha induced protein 3 [Source:HGNC Symbol;Acc:HGNC:11896]	17362	-1.04116	-0.407966	Yes
row_142	CMKLR1	chemerin chemokine-like receptor 1 [Source:HGNC Symbol;Acc:HGNC:2121]	17413	-1.06174	-0.404058	Yes
row_143	EIF2AK2	eukaryotic translation initiation factor 2 alpha kinase 2 [Source:HGNC Symbol;Acc:HGNC:9437]	17450	-1.07612	-0.399311	Yes
row_144	TRIM25	tripartite motif containing 25 [Source:HGNC Symbol;Acc:HGNC:12932]	17523	-1.11048	-0.396279	Yes
row_145	VAMP8	vesicle associated membrane protein 8 [Source:HGNC Symbol;Acc:HGNC:12647]	17650	-1.16488	-0.3958	Yes
row_146	TAPBP	TAP binding protein [Source:HGNC Symbol;Acc:HGNC:11566]	17662	-1.17042	-0.38913	Yes
row_147	ISOC1	isochorismatase domain containing 1 [Source:HGNC Symbol;Acc:HGNC:24254]	17751	-1.23691	-0.38617	Yes
row_148	CD40	CD40 molecule [Source:HGNC Symbol;Acc:HGNC:11919]	17772	-1.25322	-0.379468	Yes
row_149	PTPN2	protein tyrosine phosphatase non-receptor type 2 [Source:HGNC Symbol;Acc:HGNC:9650]	17815	-1.27997	-0.373779	Yes
row_150	SAMHD1	SAM and HD domain containing deoxynucleoside triphosphate triphosphohydrolase 1 [Source:HGNC Symbol;Acc:HGNC:15925]	17862	-1.31466	-0.368088	Yes
row_151	FAS	Fas cell surface death receptor [Source:HGNC Symbol;Acc:HGNC:11920]	17866	-1.31884	-0.36007	Yes
row_152	LGALS3BP	galectin 3 binding protein [Source:HGNC Symbol;Acc:HGNC:6564]	17903	-1.35018	-0.353624	Yes
row_153	GBP6	guanylate binding protein family member 6 [Source:HGNC Symbol;Acc:HGNC:25395]	17926	-1.36695	-0.346324	Yes
row_154	XAF1	XIAP associated factor 1 [Source:HGNC Symbol;Acc:HGNC:30932]	17927	-1.36695	-0.337846	Yes
row_155	PSME1	proteasome activator subunit 1 [Source:HGNC Symbol;Acc:HGNC:9568]	18001	-1.42438	-0.332921	Yes
row_156	PNPT1	polyribonucleotide nucleotidyltransferase 1 [Source:HGNC Symbol;Acc:HGNC:23166]	18034	-1.45123	-0.325634	Yes
row_157	TRIM21	tripartite motif containing 21 [Source:HGNC Symbol;Acc:HGNC:11312]	18053	-1.46234	-0.317528	Yes
row_158	ARL4A	ADP ribosylation factor like GTPase 4A [Source:HGNC Symbol;Acc:HGNC:695]	18073	-1.47647	-0.309389	Yes
row_159	TNFAIP6	TNF alpha induced protein 6 [Source:HGNC Symbol;Acc:HGNC:11898]	18194	-1.6016	-0.30588	Yes
row_160	PLA2G4A	phospholipase A2 group IVA [Source:HGNC Symbol;Acc:HGNC:9035]	18213	-1.62861	-0.296744	Yes
row_161	IL6	interleukin 6 [Source:HGNC Symbol;Acc:HGNC:6018]	18224	-1.64047	-0.287105	Yes
row_162	CMPK2	cytidine/uridine monophosphate kinase 2 [Source:HGNC Symbol;Acc:HGNC:27015]	18241	-1.65575	-0.277693	Yes
row_163	IRF4	interferon regulatory factor 4 [Source:HGNC Symbol;Acc:HGNC:6119]	18283	-1.6895	-0.26941	Yes
row_164	PSMA2	proteasome 20S subunit alpha 2 [Source:HGNC Symbol;Acc:HGNC:9531]	18308	-1.71581	-0.260054	Yes
row_165	IRF1	interferon regulatory factor 1 [Source:HGNC Symbol;Acc:HGNC:6116]	18323	-1.73667	-0.250034	Yes
row_166	CASP8	caspase 8 [Source:HGNC Symbol;Acc:HGNC:1509]	18333	-1.75749	-0.239616	Yes
row_167	PSMB8	proteasome 20S subunit beta 8 [Source:HGNC Symbol;Acc:HGNC:9545]	18393	-1.84403	-0.231338	Yes
row_168	C1S	complement C1s [Source:HGNC Symbol;Acc:HGNC:1247]	18434	-1.90216	-0.221683	Yes
row_169	NMI	N-myc and STAT interactor [Source:HGNC Symbol;Acc:HGNC:7854]	18470	-1.98872	-0.211223	Yes
row_170	SP110	SP110 nuclear body protein [Source:HGNC Symbol;Acc:HGNC:5401]	18604	-2.27134	-0.204257	Yes
row_171	IFIT1	interferon induced protein with tetratricopeptide repeats 1 [Source:HGNC Symbol;Acc:HGNC:5407]	18620	-2.33828	-0.190559	Yes
row_172	CD69	CD69 molecule [Source:HGNC Symbol;Acc:HGNC:1694]	18622	-2.33828	-0.176111	Yes
row_173	PIM1	Pim-1 proto-oncogene, serine/threonine kinase [Source:HGNC Symbol;Acc:HGNC:8986]	18625	-2.35344	-0.161623	Yes
row_174	IFIH1	interferon induced with helicase C domain 1 [Source:HGNC Symbol;Acc:HGNC:18873]	18665	-2.49297	-0.14825	Yes
row_175	CASP7	caspase 7 [Source:HGNC Symbol;Acc:HGNC:1508]	18696	-2.6402	-0.133482	Yes
row_176	PTGS2	prostaglandin-endoperoxide synthase 2 [Source:HGNC Symbol;Acc:HGNC:9605]	18718	-2.75836	-0.1175	Yes
row_177	PARP14	poly(ADP-ribose) polymerase family member 14 [Source:HGNC Symbol;Acc:HGNC:29232]	18742	-2.93673	-0.100518	Yes
row_178	IFI35	interferon induced protein 35 [Source:HGNC Symbol;Acc:HGNC:5399]	18782	-3.10132	-0.0833726	Yes
row_179	PDE4B	phosphodiesterase 4B [Source:HGNC Symbol;Acc:HGNC:8781]	18794	-3.22192	-0.0639801	Yes
row_180	HERC6	HECT and RLD domain containing E3 ubiquitin protein ligase family member 6 [Source:HGNC Symbol;Acc:HGNC:26072]	18819	-3.59274	-0.0429838	Yes
row_181	PARP12	poly(ADP-ribose) polymerase family member 12 [Source:HGNC Symbol;Acc:HGNC:21919]	18820	-3.59594	-0.0206828	Yes
row_182	IL2RB	interleukin 2 receptor subunit beta [Source:HGNC Symbol;Acc:HGNC:6009]	18826	-3.68895	0.00192721	Yes

## Sheet: HALLMARK_INTERFERON_ALPHA_RESPO
NAME	SYMBOL	TITLE	RANK IN GENE LIST	RANK METRIC SCORE	RUNNING ES	CORE ENRICHMENT
row_0	UBA7	ubiquitin like modifier activating enzyme 7 [Source:HGNC Symbol;Acc:HGNC:12471]	550	2.04448	-0.00499619	No
row_1	IRF9	interferon regulatory factor 9 [Source:HGNC Symbol;Acc:HGNC:6131]	697	1.89283	0.00972226	No
row_2	TXNIP	thioredoxin interacting protein [Source:HGNC Symbol;Acc:HGNC:16952]	951	1.66413	0.0160241	No
row_3	RNF31	ring finger protein 31 [Source:HGNC Symbol;Acc:HGNC:16031]	1546	1.33464	0.000248702	No
row_4	ELF1	E74 like ETS transcription factor 1 [Source:HGNC Symbol;Acc:HGNC:3316]	1679	1.27311	0.00834801	No
row_5	CNP	2',3'-cyclic nucleotide 3' phosphodiesterase [Source:HGNC Symbol;Acc:HGNC:2158]	1848	1.20751	0.0137504	No
row_6	TAP1	transporter 1, ATP binding cassette subfamily B member [Source:HGNC Symbol;Acc:HGNC:43]	2155	1.1033	0.0105646	No
row_7	TDRD7	tudor domain containing 7 [Source:HGNC Symbol;Acc:HGNC:30831]	2234	1.08267	0.0192767	No
row_8	MX1	MX dynamin like GTPase 1 [Source:HGNC Symbol;Acc:HGNC:7532]	2346	1.05019	0.0258454	No
row_9	UBE2L6	ubiquitin conjugating enzyme E2 L6 [Source:HGNC Symbol;Acc:HGNC:12490]	3107	0.852339	-0.0045027	No
row_10	TRAFD1	TRAF-type zinc finger domain containing 1 [Source:HGNC Symbol;Acc:HGNC:24808]	3275	0.810694	-0.00376279	No
row_11	CD74	CD74 molecule [Source:HGNC Symbol;Acc:HGNC:1697]	3596	0.739594	-0.0120165	No
row_12	WARS1	tryptophanyl-tRNA synthetase 1 [Source:HGNC Symbol;Acc:HGNC:12729]	3942	0.667349	-0.0224603	No
row_13	SELL	selectin L [Source:HGNC Symbol;Acc:HGNC:10720]	3989	0.658939	-0.0170794	No
row_14	STAT2	signal transducer and activator of transcription 2 [Source:HGNC Symbol;Acc:HGNC:11363]	4278	0.616065	-0.0250969	No
row_15	MVB12A	multivesicular body subunit 12A [Source:HGNC Symbol;Acc:HGNC:25153]	4798	0.537095	-0.0463557	No
row_16	SLC25A28	solute carrier family 25 member 28 [Source:HGNC Symbol;Acc:HGNC:23472]	5457	0.462022	-0.0759098	No
row_17	USP18	ubiquitin specific peptidase 18 [Source:HGNC Symbol;Acc:HGNC:12616]	5537	0.446119	-0.0748157	No
row_18	B2M	beta-2-microglobulin [Source:HGNC Symbol;Acc:HGNC:914]	5798	0.400356	-0.0839053	No
row_19	CMTR1	cap methyltransferase 1 [Source:HGNC Symbol;Acc:HGNC:21077]	6014	0.371711	-0.0909387	No
row_20	CASP1	caspase 1 [Source:HGNC Symbol;Acc:HGNC:1499]	6366	0.316956	-0.105866	No
row_21	CSF1	colony stimulating factor 1 [Source:HGNC Symbol;Acc:HGNC:2432]	6969	0.229969	-0.135195	No
row_22	HLA-C	major histocompatibility complex, class I, C [Source:HGNC Symbol;Acc:HGNC:4933]	7065	0.216027	-0.137688	No
row_23	ISG15	ISG15 ubiquitin like modifier [Source:HGNC Symbol;Acc:HGNC:4053]	7099	0.212635	-0.136918	No
row_24	BST2	bone marrow stromal cell antigen 2 [Source:HGNC Symbol;Acc:HGNC:1119]	7310	0.181939	-0.145941	No
row_25	OAS1	2'-5'-oligoadenylate synthetase 1 [Source:HGNC Symbol;Acc:HGNC:8086]	7378	0.175057	-0.147429	No
row_26	TRIM26	tripartite motif containing 26 [Source:HGNC Symbol;Acc:HGNC:12962]	7407	0.171729	-0.146879	No
row_27	IRF7	interferon regulatory factor 7 [Source:HGNC Symbol;Acc:HGNC:6122]	7564	0.151625	-0.153386	No
row_28	ADAR	adenosine deaminase RNA specific [Source:HGNC Symbol;Acc:HGNC:225]	7950	0.0969251	-0.172739	No
row_29	RIPK2	receptor interacting serine/threonine kinase 2 [Source:HGNC Symbol;Acc:HGNC:10020]	8204	0.0617768	-0.185479	No
row_30	IFI44	interferon induced protein 44 [Source:HGNC Symbol;Acc:HGNC:16938]	9503	0	-0.25461	No
row_31	IFITM3	interferon induced transmembrane protein 3 [Source:HGNC Symbol;Acc:HGNC:5414]	9764	0	-0.268458	No
row_32	CXCL10	C-X-C motif chemokine ligand 10 [Source:HGNC Symbol;Acc:HGNC:10637]	9849	0	-0.272931	No
row_33	CXCL11	C-X-C motif chemokine ligand 11 [Source:HGNC Symbol;Acc:HGNC:10638]	9850	0	-0.272931	No
row_34	PLSCR1	phospholipid scramblase 1 [Source:HGNC Symbol;Acc:HGNC:9092]	10558	0	-0.310586	No
row_35	PROCR	protein C receptor [Source:HGNC Symbol;Acc:HGNC:9452]	11636	-0.0419532	-0.367448	No
row_36	TENT5A	terminal nucleotidyltransferase 5A [Source:HGNC Symbol;Acc:HGNC:18345]	12504	-0.146802	-0.411879	No
row_37	IL15	interleukin 15 [Source:HGNC Symbol;Acc:HGNC:5977]	13092	-0.233176	-0.440371	No
row_38	BATF2	basic leucine zipper ATF-like transcription factor 2 [Source:HGNC Symbol;Acc:HGNC:25163]	13996	-0.371998	-0.484044	No
row_39	OGFR	opioid growth factor receptor [Source:HGNC Symbol;Acc:HGNC:15768]	14210	-0.400115	-0.490633	No
row_40	TRIM14	tripartite motif containing 14 [Source:HGNC Symbol;Acc:HGNC:16283]	14250	-0.405267	-0.487894	No
row_41	DHX58	DExH-box helicase 58 [Source:HGNC Symbol;Acc:HGNC:29517]	14407	-0.428379	-0.491112	No
row_42	LAP3	leucine aminopeptidase 3 [Source:HGNC Symbol;Acc:HGNC:18449]	14663	-0.471218	-0.499093	Yes
row_43	TMEM140	transmembrane protein 140 [Source:HGNC Symbol;Acc:HGNC:21870]	14706	-0.477767	-0.495652	Yes
row_44	IFIT3	interferon induced protein with tetratricopeptide repeats 3 [Source:HGNC Symbol;Acc:HGNC:5411]	14743	-0.486652	-0.491786	Yes
row_45	NUB1	negative regulator of ubiquitin like proteins 1 [Source:HGNC Symbol;Acc:HGNC:17623]	14860	-0.508119	-0.491926	Yes
row_46	MOV10	Mov10 RISC complex RNA helicase [Source:HGNC Symbol;Acc:HGNC:7200]	14918	-0.518894	-0.488795	Yes
row_47	IFI44L	interferon induced protein 44 like [Source:HGNC Symbol;Acc:HGNC:17817]	15119	-0.529642	-0.493153	Yes
row_48	RSAD2	radical S-adenosyl methionine domain containing 2 [Source:HGNC Symbol;Acc:HGNC:30908]	15147	-0.529642	-0.488296	Yes
row_49	GMPR	guanosine monophosphate reductase [Source:HGNC Symbol;Acc:HGNC:4376]	15406	-0.563444	-0.495341	Yes
row_50	EPSTI1	epithelial stromal interaction 1 [Source:HGNC Symbol;Acc:HGNC:16465]	15542	-0.593792	-0.495475	Yes
row_51	RTP4	receptor transporter protein 4 [Source:HGNC Symbol;Acc:HGNC:23992]	15578	-0.599373	-0.490216	Yes
row_52	IFIT2	interferon induced protein with tetratricopeptide repeats 2 [Source:HGNC Symbol;Acc:HGNC:5409]	15619	-0.602591	-0.485185	Yes
row_53	OASL	2'-5'-oligoadenylate synthetase like [Source:HGNC Symbol;Acc:HGNC:8090]	15681	-0.605642	-0.481237	Yes
row_54	IFI30	IFI30 lysosomal thiol reductase [Source:HGNC Symbol;Acc:HGNC:5398]	15879	-0.63559	-0.484175	Yes
row_55	CCRL2	C-C motif chemokine receptor like 2 [Source:HGNC Symbol;Acc:HGNC:1612]	15978	-0.648798	-0.481685	Yes
row_56	NCOA7	nuclear receptor coactivator 7 [Source:HGNC Symbol;Acc:HGNC:21081]	16170	-0.686253	-0.483702	Yes
row_57	PSMB9	proteasome 20S subunit beta 9 [Source:HGNC Symbol;Acc:HGNC:9546]	16491	-0.759023	-0.491725	Yes
row_58	IL4R	interleukin 4 receptor [Source:HGNC Symbol;Acc:HGNC:6015]	16557	-0.777761	-0.485944	Yes
row_59	IRF2	interferon regulatory factor 2 [Source:HGNC Symbol;Acc:HGNC:6117]	16645	-0.798729	-0.481085	Yes
row_60	PSME2	proteasome activator subunit 2 [Source:HGNC Symbol;Acc:HGNC:9569]	16697	-0.813455	-0.474134	Yes
row_61	LPAR6	lysophosphatidic acid receptor 6 [Source:HGNC Symbol;Acc:HGNC:15520]	17007	-0.901517	-0.479878	Yes
row_62	IL7	interleukin 7 [Source:HGNC Symbol;Acc:HGNC:6023]	17052	-0.91897	-0.4713	Yes
row_63	PSMA3	proteasome 20S subunit alpha 3 [Source:HGNC Symbol;Acc:HGNC:9532]	17259	-0.996332	-0.470431	Yes
row_64	ISG20	interferon stimulated exonuclease gene 20 [Source:HGNC Symbol;Acc:HGNC:6130]	17292	-1.01346	-0.460092	Yes
row_65	EIF2AK2	eukaryotic translation initiation factor 2 alpha kinase 2 [Source:HGNC Symbol;Acc:HGNC:9437]	17450	-1.07612	-0.455665	Yes
row_66	TRIM25	tripartite motif containing 25 [Source:HGNC Symbol;Acc:HGNC:12932]	17523	-1.11048	-0.446303	Yes
row_67	LGALS3BP	galectin 3 binding protein [Source:HGNC Symbol;Acc:HGNC:6564]	17903	-1.35018	-0.450443	Yes
row_68	TRIM5	tripartite motif containing 5 [Source:HGNC Symbol;Acc:HGNC:16276]	17931	-1.3691	-0.43561	Yes
row_69	PSME1	proteasome activator subunit 1 [Source:HGNC Symbol;Acc:HGNC:9568]	18001	-1.42438	-0.422358	Yes
row_70	PNPT1	polyribonucleotide nucleotidyltransferase 1 [Source:HGNC Symbol;Acc:HGNC:23166]	18034	-1.45123	-0.406816	Yes
row_71	TRIM21	tripartite motif containing 21 [Source:HGNC Symbol;Acc:HGNC:11312]	18053	-1.46234	-0.390396	Yes
row_72	PARP9	poly(ADP-ribose) polymerase family member 9 [Source:HGNC Symbol;Acc:HGNC:24118]	18137	-1.53231	-0.376607	Yes
row_73	CMPK2	cytidine/uridine monophosphate kinase 2 [Source:HGNC Symbol;Acc:HGNC:27015]	18241	-1.65575	-0.362416	Yes
row_74	IRF1	interferon regulatory factor 1 [Source:HGNC Symbol;Acc:HGNC:6116]	18323	-1.73667	-0.346091	Yes
row_75	CASP8	caspase 8 [Source:HGNC Symbol;Acc:HGNC:1509]	18333	-1.75749	-0.325685	Yes
row_76	PSMB8	proteasome 20S subunit beta 8 [Source:HGNC Symbol;Acc:HGNC:9545]	18393	-1.84403	-0.306913	Yes
row_77	C1S	complement C1s [Source:HGNC Symbol;Acc:HGNC:1247]	18434	-1.90216	-0.286438	Yes
row_78	NMI	N-myc and STAT interactor [Source:HGNC Symbol;Acc:HGNC:7854]	18470	-1.98872	-0.264668	Yes
row_79	GBP2	guanylate binding protein 2 [Source:HGNC Symbol;Acc:HGNC:4183]	18588	-2.24589	-0.244209	Yes
row_80	SP110	SP110 nuclear body protein [Source:HGNC Symbol;Acc:HGNC:5401]	18604	-2.27134	-0.218016	Yes
row_81	IFIH1	interferon induced with helicase C domain 1 [Source:HGNC Symbol;Acc:HGNC:18873]	18665	-2.49297	-0.191585	Yes
row_82	PARP14	poly(ADP-ribose) polymerase family member 14 [Source:HGNC Symbol;Acc:HGNC:29232]	18742	-2.93673	-0.160733	Yes
row_83	IFI35	interferon induced protein 35 [Source:HGNC Symbol;Acc:HGNC:5399]	18782	-3.10132	-0.125954	Yes
row_84	HERC6	HECT and RLD domain containing E3 ubiquitin protein ligase family member 6 [Source:HGNC Symbol;Acc:HGNC:26072]	18819	-3.59274	-0.0851755	Yes
row_85	PARP12	poly(ADP-ribose) polymerase family member 12 [Source:HGNC Symbol;Acc:HGNC:21919]	18820	-3.59594	-0.0424415	Yes
row_86	CD47	CD47 molecule [Source:HGNC Symbol;Acc:HGNC:1682]	18830	-3.75507	0.00170427	Yes

## Sheet: HALLMARK_OXIDATIVE_PHOSPHORYLAT
NAME	SYMBOL	TITLE	RANK IN GENE LIST	RANK METRIC SCORE	RUNNING ES	CORE ENRICHMENT
row_0	BDH2	3-hydroxybutyrate dehydrogenase 2 [Source:HGNC Symbol;Acc:HGNC:32389]	853	1.73985	-0.0305972	No
row_1	RETSAT	retinol saturase [Source:HGNC Symbol;Acc:HGNC:25991]	1411	1.4121	-0.0481838	No
row_2	NNT	nicotinamide nucleotide transhydrogenase [Source:HGNC Symbol;Acc:HGNC:7863]	1690	1.26857	-0.0520726	No
row_3	ATP6V0C	ATPase H+ transporting V0 subunit c [Source:HGNC Symbol;Acc:HGNC:855]	1762	1.2419	-0.0451067	No
row_4	BAX	BCL2 associated X, apoptosis regulator [Source:HGNC Symbol;Acc:HGNC:959]	2043	1.13896	-0.0502265	No
row_5	ATP6V0B	ATPase H+ transporting V0 subunit b [Source:HGNC Symbol;Acc:HGNC:861]	2455	1.0227	-0.0633703	No
row_6	ATP6AP1	ATPase H+ transporting accessory protein 1 [Source:HGNC Symbol;Acc:HGNC:868]	2786	0.93248	-0.0729583	No
row_7	HTRA2	HtrA serine peptidase 2 [Source:HGNC Symbol;Acc:HGNC:14348]	2848	0.915641	-0.0682857	No
row_8	MRPL15	mitochondrial ribosomal protein L15 [Source:HGNC Symbol;Acc:HGNC:14054]	2874	0.910937	-0.0617259	No
row_9	ATP6V1H	ATPase H+ transporting V1 subunit H [Source:HGNC Symbol;Acc:HGNC:18303]	3034	0.868613	-0.0627097	No
row_10	ATP6V1E1	ATPase H+ transporting V1 subunit E1 [Source:HGNC Symbol;Acc:HGNC:857]	3087	0.857493	-0.0580593	No
row_11	ATP5MC2	ATP synthase membrane subunit c locus 2 [Source:HGNC Symbol;Acc:HGNC:842]	3104	0.853309	-0.0515172	No
row_12	RHOT2	ras homolog family member T2 [Source:HGNC Symbol;Acc:HGNC:21169]	3447	0.768918	-0.0631661	No
row_13	CYB5A	cytochrome b5 type A [Source:HGNC Symbol;Acc:HGNC:2570]	3638	0.731391	-0.0669999	No
row_14	ACADVL	acyl-CoA dehydrogenase very long chain [Source:HGNC Symbol;Acc:HGNC:92]	3649	0.728952	-0.0612148	No
row_15	MFN2	mitofusin 2 [Source:HGNC Symbol;Acc:HGNC:16877]	3834	0.689673	-0.065089	No
row_16	ATP6V1D	ATPase H+ transporting V1 subunit D [Source:HGNC Symbol;Acc:HGNC:13527]	3847	0.688449	-0.0597621	No
row_17	IDH3G	isocitrate dehydrogenase (NAD(+)) 3 non-catalytic subunit gamma [Source:HGNC Symbol;Acc:HGNC:5386]	3888	0.677883	-0.0560265	No
row_18	NQO2	N-ribosyldihydronicotinamide:quinone reductase 2 [Source:HGNC Symbol;Acc:HGNC:7856]	3900	0.675595	-0.0507576	No
row_19	HADHA	hydroxyacyl-CoA dehydrogenase trifunctional multienzyme complex subunit alpha [Source:HGNC Symbol;Acc:HGNC:4801]	3965	0.663519	-0.0484318	No
row_20	ECH1	enoyl-CoA hydratase 1 [Source:HGNC Symbol;Acc:HGNC:3149]	4009	0.654175	-0.0450624	No
row_21	ATP6V1F	ATPase H+ transporting V1 subunit F [Source:HGNC Symbol;Acc:HGNC:16832]	4116	0.637949	-0.0452077	No
row_22	SLC25A11	solute carrier family 25 member 11 [Source:HGNC Symbol;Acc:HGNC:10981]	4312	0.610741	-0.0503555	No
row_23	NDUFA1	NADH:ubiquinone oxidoreductase subunit A1 [Source:HGNC Symbol;Acc:HGNC:7683]	4493	0.582351	-0.054946	No
row_24	OGDH	oxoglutarate dehydrogenase [Source:HGNC Symbol;Acc:HGNC:8124]	4655	0.565143	-0.0586682	No
row_25	CYB5R3	cytochrome b5 reductase 3 [Source:HGNC Symbol;Acc:HGNC:2873]	4796	0.537277	-0.0615074	No
row_26	NDUFA3	NADH:ubiquinone oxidoreductase subunit A3 [Source:HGNC Symbol;Acc:HGNC:7686]	4834	0.532298	-0.0588734	No
row_27	ALDH6A1	aldehyde dehydrogenase 6 family member A1 [Source:HGNC Symbol;Acc:HGNC:7179]	5339	0.479909	-0.0817044	No
row_28	MTRF1	mitochondrial translation release factor 1 [Source:HGNC Symbol;Acc:HGNC:7469]	5635	0.430364	-0.0937718	No
row_29	IDH2	isocitrate dehydrogenase (NADP(+)) 2 [Source:HGNC Symbol;Acc:HGNC:5383]	6058	0.36545	-0.113204	No
row_30	ACAA1	acetyl-CoA acyltransferase 1 [Source:HGNC Symbol;Acc:HGNC:82]	6102	0.358676	-0.112397	No
row_31	MPC1	mitochondrial pyruvate carrier 1 [Source:HGNC Symbol;Acc:HGNC:21606]	6203	0.344104	-0.114768	No
row_32	ACAA2	acetyl-CoA acyltransferase 2 [Source:HGNC Symbol;Acc:HGNC:83]	6211	0.341989	-0.112178	No
row_33	GPX4	glutathione peroxidase 4 [Source:HGNC Symbol;Acc:HGNC:4556]	6256	0.332999	-0.111647	No
row_34	SDHA	succinate dehydrogenase complex flavoprotein subunit A [Source:HGNC Symbol;Acc:HGNC:10680]	6314	0.32418	-0.111889	No
row_35	NDUFA2	NADH:ubiquinone oxidoreductase subunit A2 [Source:HGNC Symbol;Acc:HGNC:7685]	6577	0.284461	-0.123454	No
row_36	HSD17B10	hydroxysteroid 17-beta dehydrogenase 10 [Source:HGNC Symbol;Acc:HGNC:4800]	6875	0.244718	-0.137238	No
row_37	ETFA	electron transfer flavoprotein subunit alpha [Source:HGNC Symbol;Acc:HGNC:3481]	6961	0.231123	-0.139786	No
row_38	PMPCA	peptidase, mitochondrial processing subunit alpha [Source:HGNC Symbol;Acc:HGNC:18667]	6992	0.22643	-0.13943	No
row_39	MRPS12	mitochondrial ribosomal protein S12 [Source:HGNC Symbol;Acc:HGNC:10380]	7000	0.225225	-0.137852	No
row_40	POR	cytochrome p450 oxidoreductase [Source:HGNC Symbol;Acc:HGNC:9208]	7016	0.222765	-0.136723	No
row_41	NDUFS8	NADH:ubiquinone oxidoreductase core subunit S8 [Source:HGNC Symbol;Acc:HGNC:7715]	7144	0.205917	-0.14174	No
row_42	OXA1L	OXA1L mitochondrial inner membrane protein [Source:HGNC Symbol;Acc:HGNC:8526]	7400	0.172586	-0.1539	No
row_43	GLUD1	glutamate dehydrogenase 1 [Source:HGNC Symbol;Acc:HGNC:4335]	7586	0.15112	-0.162497	No
row_44	IDH1	isocitrate dehydrogenase (NADP(+)) 1 [Source:HGNC Symbol;Acc:HGNC:5382]	7588	0.150783	-0.161244	No
row_45	SDHB	succinate dehydrogenase complex iron sulfur subunit B [Source:HGNC Symbol;Acc:HGNC:10681]	7709	0.132712	-0.16652	No
row_46	ALAS1	5'-aminolevulinate synthase 1 [Source:HGNC Symbol;Acc:HGNC:396]	7787	0.120935	-0.169595	No
row_47	PHB2	prohibitin 2 [Source:HGNC Symbol;Acc:HGNC:30306]	7911	0.102507	-0.175293	No
row_48	ATP5PB	ATP synthase peripheral stalk-membrane subunit b [Source:HGNC Symbol;Acc:HGNC:840]	8045	0.0832049	-0.181695	No
row_49	PDP1	pyruvate dehyrogenase phosphatase catalytic subunit 1 [Source:HGNC Symbol;Acc:HGNC:9279]	8121	0.0733884	-0.185075	No
row_50	MGST3	microsomal glutathione S-transferase 3 [Source:HGNC Symbol;Acc:HGNC:7064]	8122	0.0730205	-0.184442	No
row_51	NDUFV1	NADH:ubiquinone oxidoreductase core subunit V1 [Source:HGNC Symbol;Acc:HGNC:7716]	8189	0.0635543	-0.187426	No
row_52	ATP6V0E1	ATPase H+ transporting V0 subunit e1 [Source:HGNC Symbol;Acc:HGNC:863]	8271	0.0516064	-0.191316	No
row_53	VDAC1	voltage dependent anion channel 1 [Source:HGNC Symbol;Acc:HGNC:12669]	8524	0.0155531	-0.204677	No
row_54	CS	citrate synthase [Source:HGNC Symbol;Acc:HGNC:2422]	8542	0.0132043	-0.205473	No
row_55	COX7A2	cytochrome c oxidase subunit 7A2 [Source:HGNC Symbol;Acc:HGNC:2288]	8646	0	-0.21099	No
row_56	COX5A	cytochrome c oxidase subunit 5A [Source:HGNC Symbol;Acc:HGNC:2267]	10604	0	-0.315799	No
row_57	NDUFB4	NADH:ubiquinone oxidoreductase subunit B4 [Source:HGNC Symbol;Acc:HGNC:7699]	11163	0	-0.345683	No
row_58	HSPA9	heat shock protein family A (Hsp70) member 9 [Source:HGNC Symbol;Acc:HGNC:5244]	11467	-0.0193589	-0.361743	No
row_59	NDUFS2	NADH:ubiquinone oxidoreductase core subunit S2 [Source:HGNC Symbol;Acc:HGNC:7708]	11489	-0.0233146	-0.362666	No
row_60	ATP5F1D	ATP synthase F1 subunit delta [Source:HGNC Symbol;Acc:HGNC:837]	11499	-0.0245457	-0.362935	No
row_61	ATP6V1G1	ATPase H+ transporting V1 subunit G1 [Source:HGNC Symbol;Acc:HGNC:864]	11504	-0.0253749	-0.362929	No
row_62	SURF1	SURF1 cytochrome c oxidase assembly factor [Source:HGNC Symbol;Acc:HGNC:11474]	11573	-0.0337976	-0.366278	No
row_63	MTRR	5-methyltetrahydrofolate-homocysteine methyltransferase reductase [Source:HGNC Symbol;Acc:HGNC:7473]	11596	-0.0366023	-0.367139	No
row_64	SUPV3L1	Suv3 like RNA helicase [Source:HGNC Symbol;Acc:HGNC:11471]	11625	-0.0403159	-0.368289	No
row_65	NDUFS7	NADH:ubiquinone oxidoreductase core subunit S7 [Source:HGNC Symbol;Acc:HGNC:7714]	11723	-0.0543095	-0.373013	No
row_66	TIMM50	translocase of inner mitochondrial membrane 50 [Source:HGNC Symbol;Acc:HGNC:23656]	11797	-0.0624869	-0.37638	No
row_67	HADHB	hydroxyacyl-CoA dehydrogenase trifunctional multienzyme complex subunit beta [Source:HGNC Symbol;Acc:HGNC:4803]	11913	-0.07664	-0.381875	No
row_68	PHYH	phytanoyl-CoA 2-hydroxylase [Source:HGNC Symbol;Acc:HGNC:8940]	12132	-0.0984462	-0.392696	No
row_69	NDUFB2	NADH:ubiquinone oxidoreductase subunit B2 [Source:HGNC Symbol;Acc:HGNC:7697]	12177	-0.104978	-0.394143	No
row_70	ACO2	aconitase 2 [Source:HGNC Symbol;Acc:HGNC:118]	12200	-0.107338	-0.39439	No
row_71	NDUFB7	NADH:ubiquinone oxidoreductase subunit B7 [Source:HGNC Symbol;Acc:HGNC:7702]	12405	-0.134417	-0.40415	No
row_72	ISCU	iron-sulfur cluster assembly enzyme [Source:HGNC Symbol;Acc:HGNC:29882]	12407	-0.134881	-0.403034	No
row_73	ABCB7	ATP binding cassette subfamily B member 7 [Source:HGNC Symbol;Acc:HGNC:48]	12656	-0.171337	-0.41483	No
row_74	SUCLG1	succinate-CoA ligase GDP/ADP-forming subunit alpha [Source:HGNC Symbol;Acc:HGNC:11449]	12661	-0.171576	-0.413557	No
row_75	AFG3L2	AFG3 like matrix AAA peptidase subunit 2 [Source:HGNC Symbol;Acc:HGNC:315]	12676	-0.173845	-0.412799	No
row_76	COX6A1	cytochrome c oxidase subunit 6A1 [Source:HGNC Symbol;Acc:HGNC:2277]	12724	-0.180958	-0.413747	No
row_77	NDUFB8	NADH:ubiquinone oxidoreductase subunit B8 [Source:HGNC Symbol;Acc:HGNC:7703]	12767	-0.186988	-0.414375	No
row_78	RHOT1	ras homolog family member T1 [Source:HGNC Symbol;Acc:HGNC:21168]	12768	-0.187145	-0.412752	No
row_79	DLST	dihydrolipoamide S-succinyltransferase [Source:HGNC Symbol;Acc:HGNC:2911]	12804	-0.192122	-0.412961	No
row_80	TCIRG1	T cell immune regulator 1, ATPase H+ transporting V0 subunit a3 [Source:HGNC Symbol;Acc:HGNC:11647]	12823	-0.194458	-0.412239	No
row_81	SLC25A3	solute carrier family 25 member 3 [Source:HGNC Symbol;Acc:HGNC:10989]	12850	-0.198831	-0.411907	No
row_82	GRPEL1	GrpE like 1, mitochondrial [Source:HGNC Symbol;Acc:HGNC:19696]	12914	-0.207922	-0.413479	No
row_83	NDUFS3	NADH:ubiquinone oxidoreductase core subunit S3 [Source:HGNC Symbol;Acc:HGNC:7710]	12985	-0.216847	-0.415347	No
row_84	SLC25A5	solute carrier family 25 member 5 [Source:HGNC Symbol;Acc:HGNC:10991]	13171	-0.244969	-0.423131	No
row_85	CYC1	cytochrome c1 [Source:HGNC Symbol;Acc:HGNC:2579]	13180	-0.245954	-0.421427	No
row_86	UQCRFS1	ubiquinol-cytochrome c reductase, Rieske iron-sulfur polypeptide 1 [Source:HGNC Symbol;Acc:HGNC:12587]	13282	-0.258201	-0.424597	No
row_87	COX11	cytochrome c oxidase copper chaperone COX11 [Source:HGNC Symbol;Acc:HGNC:2261]	13301	-0.261808	-0.423291	No
row_88	VDAC3	voltage dependent anion channel 3 [Source:HGNC Symbol;Acc:HGNC:12674]	13338	-0.269048	-0.422886	No
row_89	TOMM22	translocase of outer mitochondrial membrane 22 [Source:HGNC Symbol;Acc:HGNC:18002]	13455	-0.287648	-0.426604	No
row_90	POLR2F	RNA polymerase II, I and III subunit F [Source:HGNC Symbol;Acc:HGNC:9193]	13457	-0.287925	-0.424161	No
row_91	COX7A2L	cytochrome c oxidase subunit 7A2 like [Source:HGNC Symbol;Acc:HGNC:2289]	13554	-0.301747	-0.426686	No
row_92	NDUFS6	NADH:ubiquinone oxidoreductase subunit S6 [Source:HGNC Symbol;Acc:HGNC:7713]	13567	-0.303687	-0.424696	No
row_93	TIMM10	translocase of inner mitochondrial membrane 10 [Source:HGNC Symbol;Acc:HGNC:11814]	13584	-0.306887	-0.422892	No
row_94	FDX1	ferredoxin 1 [Source:HGNC Symbol;Acc:HGNC:3638]	13611	-0.309615	-0.421599	No
row_95	HCCS	holocytochrome c synthase [Source:HGNC Symbol;Acc:HGNC:4837]	13812	-0.340388	-0.429359	Yes
row_96	NDUFAB1	NADH:ubiquinone oxidoreductase subunit AB1 [Source:HGNC Symbol;Acc:HGNC:7694]	13818	-0.341162	-0.426669	Yes
row_97	GPI	glucose-6-phosphate isomerase [Source:HGNC Symbol;Acc:HGNC:4458]	13824	-0.342567	-0.423966	Yes
row_98	TIMM13	translocase of inner mitochondrial membrane 13 [Source:HGNC Symbol;Acc:HGNC:11816]	13887	-0.352853	-0.424227	Yes
row_99	NDUFA7	NADH:ubiquinone oxidoreductase subunit A7 [Source:HGNC Symbol;Acc:HGNC:7691]	13913	-0.357384	-0.422467	Yes
row_100	MRPS15	mitochondrial ribosomal protein S15 [Source:HGNC Symbol;Acc:HGNC:14504]	13921	-0.359325	-0.419726	Yes
row_101	BCKDHA	branched chain keto acid dehydrogenase E1 subunit alpha [Source:HGNC Symbol;Acc:HGNC:986]	13978	-0.367961	-0.419535	Yes
row_102	MRPL11	mitochondrial ribosomal protein L11 [Source:HGNC Symbol;Acc:HGNC:14042]	14011	-0.374677	-0.418	Yes
row_103	COX7B	cytochrome c oxidase subunit 7B [Source:HGNC Symbol;Acc:HGNC:2291]	14036	-0.378589	-0.416002	Yes
row_104	COX4I1	cytochrome c oxidase subunit 4I1 [Source:HGNC Symbol;Acc:HGNC:2265]	14046	-0.379324	-0.413195	Yes
row_105	FXN	frataxin [Source:HGNC Symbol;Acc:HGNC:3951]	14086	-0.384473	-0.41195	Yes
row_106	MDH2	malate dehydrogenase 2 [Source:HGNC Symbol;Acc:HGNC:6971]	14093	-0.385933	-0.408925	Yes
row_107	ATP5MG	ATP synthase membrane subunit g [Source:HGNC Symbol;Acc:HGNC:14247]	14110	-0.387322	-0.406424	Yes
row_108	NDUFC2	NADH:ubiquinone oxidoreductase subunit C2 [Source:HGNC Symbol;Acc:HGNC:7706]	14131	-0.390273	-0.404111	Yes
row_109	AIFM1	apoptosis inducing factor mitochondria associated 1 [Source:HGNC Symbol;Acc:HGNC:8768]	14141	-0.392197	-0.401192	Yes
row_110	DECR1	2,4-dienoyl-CoA reductase 1 [Source:HGNC Symbol;Acc:HGNC:2753]	14157	-0.394744	-0.398573	Yes
row_111	NDUFA6	NADH:ubiquinone oxidoreductase subunit A6 [Source:HGNC Symbol;Acc:HGNC:7690]	14172	-0.395727	-0.395891	Yes
row_112	COX5B	cytochrome c oxidase subunit 5B [Source:HGNC Symbol;Acc:HGNC:2269]	14180	-0.396659	-0.392827	Yes
row_113	ACADM	acyl-CoA dehydrogenase medium chain [Source:HGNC Symbol;Acc:HGNC:89]	14228	-0.40176	-0.39186	Yes
row_114	PDHX	pyruvate dehydrogenase complex component X [Source:HGNC Symbol;Acc:HGNC:21350]	14239	-0.403162	-0.3889	Yes
row_115	COX8A	cytochrome c oxidase subunit 8A [Source:HGNC Symbol;Acc:HGNC:2294]	14324	-0.415454	-0.389796	Yes
row_116	IDH3B	isocitrate dehydrogenase (NAD(+)) 3 non-catalytic subunit beta [Source:HGNC Symbol;Acc:HGNC:5385]	14385	-0.424275	-0.389331	Yes
row_117	COX10	cytochrome c oxidase assembly factor heme A:farnesyltransferase COX10 [Source:HGNC Symbol;Acc:HGNC:2260]	14400	-0.427332	-0.386375	Yes
row_118	PDHA1	pyruvate dehydrogenase E1 subunit alpha 1 [Source:HGNC Symbol;Acc:HGNC:8806]	14447	-0.436088	-0.385057	Yes
row_119	UQCRC1	ubiquinol-cytochrome c reductase core protein 1 [Source:HGNC Symbol;Acc:HGNC:12585]	14459	-0.437497	-0.381853	Yes
row_120	SLC25A4	solute carrier family 25 member 4 [Source:HGNC Symbol;Acc:HGNC:10990]	14689	-0.475511	-0.389994	Yes
row_121	NDUFA8	NADH:ubiquinone oxidoreductase subunit A8 [Source:HGNC Symbol;Acc:HGNC:7692]	14729	-0.482587	-0.387898	Yes
row_122	ATP5PO	ATP synthase peripheral stalk subunit OSCP [Source:HGNC Symbol;Acc:HGNC:850]	14740	-0.486102	-0.384219	Yes
row_123	NDUFS4	NADH:ubiquinone oxidoreductase subunit S4 [Source:HGNC Symbol;Acc:HGNC:7711]	14778	-0.495334	-0.381905	Yes
row_124	NDUFV2	NADH:ubiquinone oxidoreductase core subunit V2 [Source:HGNC Symbol;Acc:HGNC:7717]	14818	-0.502759	-0.379635	Yes
row_125	VDAC2	voltage dependent anion channel 2 [Source:HGNC Symbol;Acc:HGNC:12672]	14838	-0.504777	-0.376275	Yes
row_126	ATP5ME	ATP synthase membrane subunit e [Source:HGNC Symbol;Acc:HGNC:846]	14857	-0.507731	-0.372837	Yes
row_127	COX15	cytochrome c oxidase assembly homolog COX15 [Source:HGNC Symbol;Acc:HGNC:2263]	14868	-0.509058	-0.368958	Yes
row_128	ECI1	enoyl-CoA delta isomerase 1 [Source:HGNC Symbol;Acc:HGNC:2703]	14998	-0.520245	-0.371356	Yes
row_129	SLC25A20	solute carrier family 25 member 20 [Source:HGNC Symbol;Acc:HGNC:1421]	15015	-0.523467	-0.367674	Yes
row_130	FH	fumarate hydratase [Source:HGNC Symbol;Acc:HGNC:3700]	15270	-0.536257	-0.376627	Yes
row_131	TIMM17A	translocase of inner mitochondrial membrane 17A [Source:HGNC Symbol;Acc:HGNC:17315]	15626	-0.604324	-0.3904	Yes
row_132	SDHC	succinate dehydrogenase complex subunit C [Source:HGNC Symbol;Acc:HGNC:10682]	15748	-0.614351	-0.391553	Yes
row_133	OPA1	OPA1 mitochondrial dynamin like GTPase [Source:HGNC Symbol;Acc:HGNC:8140]	15796	-0.624485	-0.388655	Yes
row_134	ATP5PD	ATP synthase peripheral stalk subunit d [Source:HGNC Symbol;Acc:HGNC:845]	15876	-0.635173	-0.387379	Yes
row_135	NDUFA9	NADH:ubiquinone oxidoreductase subunit A9 [Source:HGNC Symbol;Acc:HGNC:7693]	15939	-0.642915	-0.385125	Yes
row_136	IMMT	inner membrane mitochondrial protein [Source:HGNC Symbol;Acc:HGNC:6047]	15958	-0.645696	-0.38049	Yes
row_137	TOMM70	translocase of outer mitochondrial membrane 70 [Source:HGNC Symbol;Acc:HGNC:11985]	15982	-0.649383	-0.376091	Yes
row_138	DLAT	dihydrolipoamide S-acetyltransferase [Source:HGNC Symbol;Acc:HGNC:2896]	16020	-0.657212	-0.372374	Yes
row_139	COX7C	cytochrome c oxidase subunit 7C [Source:HGNC Symbol;Acc:HGNC:2292]	16029	-0.659062	-0.367087	Yes
row_140	ECHS1	enoyl-CoA hydratase, short chain 1 [Source:HGNC Symbol;Acc:HGNC:3151]	16076	-0.667007	-0.363767	Yes
row_141	OAT	ornithine aminotransferase [Source:HGNC Symbol;Acc:HGNC:8091]	16107	-0.672973	-0.359539	Yes
row_142	ATP5F1A	ATP synthase F1 subunit alpha [Source:HGNC Symbol;Acc:HGNC:823]	16109	-0.673227	-0.353755	Yes
row_143	ATP5MC3	ATP synthase membrane subunit c locus 3 [Source:HGNC Symbol;Acc:HGNC:843]	16112	-0.673636	-0.348021	Yes
row_144	UQCRC2	ubiquinol-cytochrome c reductase core protein 2 [Source:HGNC Symbol;Acc:HGNC:12586]	16347	-0.721496	-0.354297	Yes
row_145	PRDX3	peroxiredoxin 3 [Source:HGNC Symbol;Acc:HGNC:9354]	16420	-0.738965	-0.351745	Yes
row_146	GOT2	glutamic-oxaloacetic transaminase 2 [Source:HGNC Symbol;Acc:HGNC:4433]	16437	-0.743953	-0.346152	Yes
row_147	TIMM8B	translocase of inner mitochondrial membrane 8 homolog B [Source:HGNC Symbol;Acc:HGNC:11818]	16470	-0.753006	-0.341336	Yes
row_148	NDUFB5	NADH:ubiquinone oxidoreductase subunit B5 [Source:HGNC Symbol;Acc:HGNC:7700]	16522	-0.768281	-0.337406	Yes
row_149	COX17	cytochrome c oxidase copper chaperone COX17 [Source:HGNC Symbol;Acc:HGNC:2264]	16527	-0.770369	-0.33094	Yes
row_150	ACADSB	acyl-CoA dehydrogenase short/branched chain [Source:HGNC Symbol;Acc:HGNC:91]	16550	-0.775738	-0.325392	Yes
row_151	MRPL34	mitochondrial ribosomal protein L34 [Source:HGNC Symbol;Acc:HGNC:14488]	16566	-0.779929	-0.319433	Yes
row_152	UQCR11	ubiquinol-cytochrome c reductase, complex III subunit XI [Source:HGNC Symbol;Acc:HGNC:30862]	16610	-0.788319	-0.3149	Yes
row_153	NDUFB6	NADH:ubiquinone oxidoreductase subunit B6 [Source:HGNC Symbol;Acc:HGNC:7701]	16754	-0.826846	-0.315389	Yes
row_154	MRPS22	mitochondrial ribosomal protein S22 [Source:HGNC Symbol;Acc:HGNC:14508]	16768	-0.830589	-0.308883	Yes
row_155	ATP5F1C	ATP synthase F1 subunit gamma [Source:HGNC Symbol;Acc:HGNC:833]	16794	-0.836975	-0.302965	Yes
row_156	PDHB	pyruvate dehydrogenase E1 subunit beta [Source:HGNC Symbol;Acc:HGNC:8808]	16862	-0.855413	-0.299136	Yes
row_157	ATP5F1B	ATP synthase F1 subunit beta [Source:HGNC Symbol;Acc:HGNC:830]	16875	-0.860223	-0.292319	Yes
row_158	ATP5MF	ATP synthase membrane subunit f [Source:HGNC Symbol;Acc:HGNC:848]	16885	-0.861997	-0.285327	Yes
row_159	UQCRQ	ubiquinol-cytochrome c reductase complex III subunit VII [Source:HGNC Symbol;Acc:HGNC:29594]	16995	-0.897801	-0.28338	Yes
row_160	NDUFB3	NADH:ubiquinone oxidoreductase subunit B3 [Source:HGNC Symbol;Acc:HGNC:7698]	17033	-0.910459	-0.277467	Yes
row_161	ETFDH	electron transfer flavoprotein dehydrogenase [Source:HGNC Symbol;Acc:HGNC:3483]	17121	-0.944959	-0.273933	Yes
row_162	MDH1	malate dehydrogenase 1 [Source:HGNC Symbol;Acc:HGNC:6970]	17141	-0.950314	-0.26671	Yes
row_163	LRPPRC	leucine rich pentatricopeptide repeat containing [Source:HGNC Symbol;Acc:HGNC:15714]	17243	-0.98802	-0.263552	Yes
row_164	MAOB	monoamine oxidase B [Source:HGNC Symbol;Acc:HGNC:6834]	17304	-1.02191	-0.257905	Yes
row_165	ISCA1	iron-sulfur cluster assembly 1 [Source:HGNC Symbol;Acc:HGNC:28660]	17385	-1.05021	-0.253083	Yes
row_166	IDH3A	isocitrate dehydrogenase (NAD(+)) 3 catalytic subunit alpha [Source:HGNC Symbol;Acc:HGNC:5384]	17537	-1.11469	-0.251504	Yes
row_167	NDUFA5	NADH:ubiquinone oxidoreductase subunit A5 [Source:HGNC Symbol;Acc:HGNC:7688]	17598	-1.13982	-0.244834	Yes
row_168	MRPS11	mitochondrial ribosomal protein S11 [Source:HGNC Symbol;Acc:HGNC:14050]	17606	-1.14493	-0.235282	Yes
row_169	MRPS30	mitochondrial ribosomal protein S30 [Source:HGNC Symbol;Acc:HGNC:8769]	17704	-1.20369	-0.230039	Yes
row_170	DLD	dihydrolipoamide dehydrogenase [Source:HGNC Symbol;Acc:HGNC:2898]	17706	-1.20458	-0.219648	Yes
row_171	UQCRH	ubiquinol-cytochrome c reductase hinge protein [Source:HGNC Symbol;Acc:HGNC:12590]	17726	-1.21648	-0.210118	Yes
row_172	NDUFC1	NADH:ubiquinone oxidoreductase subunit C1 [Source:HGNC Symbol;Acc:HGNC:7705]	17789	-1.26252	-0.202491	Yes
row_173	SDHD	succinate dehydrogenase complex subunit D [Source:HGNC Symbol;Acc:HGNC:10683]	17792	-1.26441	-0.191634	Yes
row_174	SUCLA2	succinate-CoA ligase ADP-forming subunit beta [Source:HGNC Symbol;Acc:HGNC:11448]	17867	-1.31918	-0.184159	Yes
row_175	ATP5PF	ATP synthase peripheral stalk subunit F6 [Source:HGNC Symbol;Acc:HGNC:847]	17887	-1.33839	-0.173571	Yes
row_176	ATP5F1E	ATP synthase F1 subunit epsilon [Source:HGNC Symbol;Acc:HGNC:838]	17977	-1.40074	-0.166192	Yes
row_177	MRPL35	mitochondrial ribosomal protein L35 [Source:HGNC Symbol;Acc:HGNC:14489]	18015	-1.43424	-0.155737	Yes
row_178	ACAT1	acetyl-CoA acetyltransferase 1 [Source:HGNC Symbol;Acc:HGNC:93]	18023	-1.44028	-0.143624	Yes
row_179	UQCRB	ubiquinol-cytochrome c reductase binding protein [Source:HGNC Symbol;Acc:HGNC:12582]	18024	-1.4415	-0.131124	Yes
row_180	UQCR10	ubiquinol-cytochrome c reductase, complex III subunit X [Source:HGNC Symbol;Acc:HGNC:30863]	18031	-1.44901	-0.118881	Yes
row_181	NDUFS1	NADH:ubiquinone oxidoreductase core subunit S1 [Source:HGNC Symbol;Acc:HGNC:7707]	18099	-1.49322	-0.109522	Yes
row_182	CPT1A	carnitine palmitoyltransferase 1A [Source:HGNC Symbol;Acc:HGNC:2328]	18131	-1.52449	-0.0979635	Yes
row_183	NDUFB1	NADH:ubiquinone oxidoreductase subunit B1 [Source:HGNC Symbol;Acc:HGNC:7695]	18136	-1.53212	-0.0848929	Yes
row_184	MTX2	metaxin 2 [Source:HGNC Symbol;Acc:HGNC:7506]	18190	-1.59887	-0.0738676	Yes
row_185	ATP6V1C1	ATPase H+ transporting V1 subunit C1 [Source:HGNC Symbol;Acc:HGNC:856]	18211	-1.62702	-0.0608309	Yes
row_186	SLC25A12	solute carrier family 25 member 12 [Source:HGNC Symbol;Acc:HGNC:10982]	18349	-1.78393	-0.0526997	Yes
row_187	ATP1B1	ATPase Na+/K+ transporting subunit beta 1 [Source:HGNC Symbol;Acc:HGNC:804]	18407	-1.8663	-0.0395698	Yes
row_188	COX6B1	cytochrome c oxidase subunit 6B1 [Source:HGNC Symbol;Acc:HGNC:2280]	18587	-2.24589	-0.0296823	Yes
row_189	PDK4	pyruvate dehydrogenase kinase 4 [Source:HGNC Symbol;Acc:HGNC:8812]	18659	-2.46916	-0.0120748	Yes
row_190	CASP7	caspase 7 [Source:HGNC Symbol;Acc:HGNC:1508]	18696	-2.6402	0.00889017	Yes

## Sheet: HALLMARK_ANGIOGENESIS
NAME	SYMBOL	TITLE	RANK IN GENE LIST	RANK METRIC SCORE	RUNNING ES	CORE ENRICHMENT
row_0	JAG1	jagged canonical Notch ligand 1 [Source:HGNC Symbol;Acc:HGNC:6188]	932	1.67975	-0.00551625	No
row_1	FGFR1	fibroblast growth factor receptor 1 [Source:HGNC Symbol;Acc:HGNC:3688]	1127	1.55334	0.0248506	No
row_2	KCNJ8	potassium inwardly rectifying channel subfamily J member 8 [Source:HGNC Symbol;Acc:HGNC:6269]	1522	1.34363	0.0391056	No
row_3	TNFRSF21	TNF receptor superfamily member 21 [Source:HGNC Symbol;Acc:HGNC:13469]	1533	1.33905	0.0736337	No
row_4	VEGFA	vascular endothelial growth factor A [Source:HGNC Symbol;Acc:HGNC:12680]	3742	0.709088	-0.0250606	No
row_5	APOH	apolipoprotein H [Source:HGNC Symbol;Acc:HGNC:616]	5210	0.493229	-0.0900545	No
row_6	VTN	vitronectin [Source:HGNC Symbol;Acc:HGNC:12724]	7338	0.179033	-0.198325	No
row_7	VAV2	vav guanine nucleotide exchange factor 2 [Source:HGNC Symbol;Acc:HGNC:12658]	8591	0.00544691	-0.264672	No
row_8	FSTL1	follistatin like 1 [Source:HGNC Symbol;Acc:HGNC:3972]	11884	-0.0720822	-0.437612	No
row_9	COL5A2	collagen type V alpha 2 chain [Source:HGNC Symbol;Acc:HGNC:2210]	14378	-0.423467	-0.55892	No
row_10	PTK2	protein tyrosine kinase 2 [Source:HGNC Symbol;Acc:HGNC:9611]	14575	-0.45839	-0.557327	No
row_11	OLR1	oxidized low density lipoprotein receptor 1 [Source:HGNC Symbol;Acc:HGNC:8133]	15086	-0.529642	-0.570545	No
row_12	APP	amyloid beta precursor protein [Source:HGNC Symbol;Acc:HGNC:620]	15551	-0.59539	-0.579598	Yes
row_13	PGLYRP1	peptidoglycan recognition protein 1 [Source:HGNC Symbol;Acc:HGNC:8904]	15618	-0.602078	-0.567339	Yes
row_14	LRPAP1	LDL receptor related protein associated protein 1 [Source:HGNC Symbol;Acc:HGNC:6701]	15769	-0.619415	-0.559088	Yes
row_15	MSX1	msh homeobox 1 [Source:HGNC Symbol;Acc:HGNC:7391]	15960	-0.64598	-0.552265	Yes
row_16	LUM	lumican [Source:HGNC Symbol;Acc:HGNC:6724]	16273	-0.706176	-0.550345	Yes
row_17	S100A4	S100 calcium binding protein A4 [Source:HGNC Symbol;Acc:HGNC:10494]	16596	-0.786316	-0.546858	Yes
row_18	COL3A1	collagen type III alpha 1 chain [Source:HGNC Symbol;Acc:HGNC:2201]	17112	-0.943085	-0.549516	Yes
row_19	CCND2	cyclin D2 [Source:HGNC Symbol;Acc:HGNC:1583]	17497	-1.09512	-0.541237	Yes
row_20	VCAN	versican [Source:HGNC Symbol;Acc:HGNC:2464]	17512	-1.1051	-0.513046	Yes
row_21	THBD	thrombomodulin [Source:HGNC Symbol;Acc:HGNC:11784]	17536	-1.11461	-0.485085	Yes
row_22	SLCO2A1	solute carrier organic anion transporter family member 2A1 [Source:HGNC Symbol;Acc:HGNC:10955]	17546	-1.11884	-0.456269	Yes
row_23	SPP1	secreted phosphoprotein 1 [Source:HGNC Symbol;Acc:HGNC:11255]	18040	-1.45241	-0.444424	Yes
row_24	NRP1	neuropilin 1 [Source:HGNC Symbol;Acc:HGNC:8004]	18094	-1.48885	-0.408257	Yes
row_25	JAG2	jagged canonical Notch ligand 2 [Source:HGNC Symbol;Acc:HGNC:6189]	18257	-1.67367	-0.373041	Yes
row_26	ITGAV	integrin subunit alpha V [Source:HGNC Symbol;Acc:HGNC:6150]	18378	-1.81535	-0.331884	Yes
row_27	CXCL6	C-X-C motif chemokine ligand 6 [Source:HGNC Symbol;Acc:HGNC:10643]	18463	-1.97777	-0.284563	Yes
row_28	LPL	lipoprotein lipase [Source:HGNC Symbol;Acc:HGNC:6677]	18486	-2.02379	-0.232744	Yes
row_29	POSTN	periostin [Source:HGNC Symbol;Acc:HGNC:16953]	18535	-2.12049	-0.179774	Yes
row_30	STC1	stanniocalcin 1 [Source:HGNC Symbol;Acc:HGNC:11373]	18561	-2.19045	-0.123752	Yes
row_31	SERPINA5	serpin family A member 5 [Source:HGNC Symbol;Acc:HGNC:8723]	18584	-2.24589	-0.066118	Yes
row_32	PDGFA	platelet derived growth factor subunit A [Source:HGNC Symbol;Acc:HGNC:8799]	18768	-3.08717	0.00499202	Yes

## Sheet: HALLMARK_MYC_TARGETS_V2
NAME	SYMBOL	TITLE	RANK IN GENE LIST	RANK METRIC SCORE	RUNNING ES	CORE ENRICHMENT
row_0	TMEM97	transmembrane protein 97 [Source:HGNC Symbol;Acc:HGNC:28106]	975	1.64771	-0.00248993	No
row_1	SORD	sorbitol dehydrogenase [Source:HGNC Symbol;Acc:HGNC:11184]	1498	1.35691	0.0103954	No
row_2	SLC19A1	solute carrier family 19 member 1 [Source:HGNC Symbol;Acc:HGNC:10937]	3608	0.737454	-0.0796458	No
row_3	PUS1	pseudouridine synthase 1 [Source:HGNC Symbol;Acc:HGNC:15508]	4426	0.587181	-0.105497	No
row_4	RRP9	ribosomal RNA processing 9, U3 small nucleolar RNA binding protein [Source:HGNC Symbol;Acc:HGNC:16829]	4931	0.514937	-0.116871	No
row_5	IPO4	importin 4 [Source:HGNC Symbol;Acc:HGNC:19426]	5862	0.390023	-0.154635	No
row_6	MAP3K6	mitogen-activated protein kinase kinase kinase 6 [Source:HGNC Symbol;Acc:HGNC:6858]	6911	0.239811	-0.203171	No
row_7	TCOF1	treacle ribosome biogenesis factor 1 [Source:HGNC Symbol;Acc:HGNC:11654]	7158	0.203012	-0.210169	No
row_8	RRP12	ribosomal RNA processing 12 homolog [Source:HGNC Symbol;Acc:HGNC:29100]	7201	0.197661	-0.206483	No
row_9	MCM5	minichromosome maintenance complex component 5 [Source:HGNC Symbol;Acc:HGNC:6948]	7448	0.167102	-0.214557	No
row_10	TBRG4	transforming growth factor beta regulator 4 [Source:HGNC Symbol;Acc:HGNC:17443]	7895	0.105501	-0.235109	No
row_11	PPRC1	PPARG related coactivator 1 [Source:HGNC Symbol;Acc:HGNC:30025]	7987	0.0905583	-0.237235	No
row_12	MCM4	minichromosome maintenance complex component 4 [Source:HGNC Symbol;Acc:HGNC:6947]	8332	0.0429212	-0.254239	No
row_13	PES1	pescadillo ribosomal biogenesis factor 1 [Source:HGNC Symbol;Acc:HGNC:8848]	11340	-0.00112977	-0.414076	No
row_14	WDR74	WD repeat domain 74 [Source:HGNC Symbol;Acc:HGNC:25529]	11369	-0.0056589	-0.415395	No
row_15	SUPV3L1	Suv3 like RNA helicase [Source:HGNC Symbol;Acc:HGNC:11471]	11625	-0.0403159	-0.427745	No
row_16	LAS1L	LAS1 like ribosome biogenesis factor [Source:HGNC Symbol;Acc:HGNC:25726]	11863	-0.0690806	-0.438276	No
row_17	DUSP2	dual specificity phosphatase 2 [Source:HGNC Symbol;Acc:HGNC:3068]	12439	-0.1393	-0.464675	No
row_18	IMP4	IMP U3 small nucleolar ribonucleoprotein 4 [Source:HGNC Symbol;Acc:HGNC:30856]	12711	-0.17927	-0.473714	No
row_19	PLK4	polo like kinase 4 [Source:HGNC Symbol;Acc:HGNC:11397]	12717	-0.180561	-0.468572	No
row_20	FARSA	phenylalanyl-tRNA synthetase subunit alpha [Source:HGNC Symbol;Acc:HGNC:3592]	13065	-0.228349	-0.480182	No
row_21	NPM1	nucleophosmin 1 [Source:HGNC Symbol;Acc:HGNC:7910]	13158	-0.241998	-0.477826	No
row_22	PPAN	peter pan homolog [Source:HGNC Symbol;Acc:HGNC:9227]	13355	-0.271112	-0.480127	No
row_23	NOP56	NOP56 ribonucleoprotein [Source:HGNC Symbol;Acc:HGNC:15911]	13391	-0.277021	-0.473691	No
row_24	AIMP2	aminoacyl tRNA synthetase complex interacting multifunctional protein 2 [Source:HGNC Symbol;Acc:HGNC:20609]	13445	-0.285916	-0.467946	No
row_25	SLC29A2	solute carrier family 29 member 2 [Source:HGNC Symbol;Acc:HGNC:11004]	13911	-0.356872	-0.48198	Yes
row_26	CDK4	cyclin dependent kinase 4 [Source:HGNC Symbol;Acc:HGNC:1773]	13920	-0.359277	-0.471646	Yes
row_27	MYBBP1A	MYB binding protein 1a [Source:HGNC Symbol;Acc:HGNC:7546]	13926	-0.360344	-0.46112	Yes
row_28	BYSL	bystin like [Source:HGNC Symbol;Acc:HGNC:1157]	13995	-0.371813	-0.453599	Yes
row_29	DDX18	DEAD-box helicase 18 [Source:HGNC Symbol;Acc:HGNC:2741]	14122	-0.389251	-0.448641	Yes
row_30	PLK1	polo like kinase 1 [Source:HGNC Symbol;Acc:HGNC:9077]	14359	-0.420612	-0.448591	Yes
row_31	HK2	hexokinase 2 [Source:HGNC Symbol;Acc:HGNC:4923]	14809	-0.500784	-0.457465	Yes
row_32	CBX3	chromobox 3 [Source:HGNC Symbol;Acc:HGNC:1553]	15318	-0.546665	-0.468101	Yes
row_33	RABEPK	Rab9 effector protein with kelch motifs [Source:HGNC Symbol;Acc:HGNC:16896]	15448	-0.572883	-0.457802	Yes
row_34	NOC4L	nucleolar complex associated 4 homolog [Source:HGNC Symbol;Acc:HGNC:28461]	15495	-0.584389	-0.442746	Yes
row_35	SRM	spermidine synthase [Source:HGNC Symbol;Acc:HGNC:11296]	15520	-0.588932	-0.426384	Yes
row_36	MRTO4	MRT4 homolog, ribosome maturation factor [Source:HGNC Symbol;Acc:HGNC:18477]	15786	-0.623254	-0.421808	Yes
row_37	PA2G4	proliferation-associated 2G4 [Source:HGNC Symbol;Acc:HGNC:8550]	15996	-0.65174	-0.4134	Yes
row_38	MPHOSPH10	M-phase phosphoprotein 10 [Source:HGNC Symbol;Acc:HGNC:7213]	16098	-0.671031	-0.398674	Yes
row_39	HSPE1	heat shock protein family E (Hsp10) member 1 [Source:HGNC Symbol;Acc:HGNC:5269]	16263	-0.704231	-0.386302	Yes
row_40	NDUFAF4	NADH:ubiquinone oxidoreductase complex assembly factor 4 [Source:HGNC Symbol;Acc:HGNC:21034]	16549	-0.775618	-0.378225	Yes
row_41	GNL3	G protein nucleolar 3 [Source:HGNC Symbol;Acc:HGNC:29931]	16772	-0.831544	-0.365124	Yes
row_42	NIP7	nucleolar pre-rRNA processing protein NIP7 [Source:HGNC Symbol;Acc:HGNC:24328]	16910	-0.866028	-0.346472	Yes
row_43	HSPD1	heat shock protein family D (Hsp60) member 1 [Source:HGNC Symbol;Acc:HGNC:5261]	16920	-0.8686	-0.320936	Yes
row_44	NOLC1	nucleolar and coiled-body phosphoprotein 1 [Source:HGNC Symbol;Acc:HGNC:15608]	16954	-0.881112	-0.296303	Yes
row_45	PHB	prohibitin [Source:HGNC Symbol;Acc:HGNC:8912]	16958	-0.884892	-0.269961	Yes
row_46	EXOSC5	exosome component 5 [Source:HGNC Symbol;Acc:HGNC:24662]	17040	-0.912467	-0.24694	Yes
row_47	DCTPP1	dCTP pyrophosphatase 1 [Source:HGNC Symbol;Acc:HGNC:28777]	17244	-0.98823	-0.228136	Yes
row_48	PRMT3	protein arginine methyltransferase 3 [Source:HGNC Symbol;Acc:HGNC:30163]	17279	-1.00707	-0.199783	Yes
row_49	GRWD1	glutamate rich WD repeat containing 1 [Source:HGNC Symbol;Acc:HGNC:21270]	17589	-1.13535	-0.182209	Yes
row_50	WDR43	WD repeat domain 43 [Source:HGNC Symbol;Acc:HGNC:28945]	17780	-1.25893	-0.154607	Yes
row_51	UTP20	UTP20 small subunit processome component [Source:HGNC Symbol;Acc:HGNC:17897]	18203	-1.61163	-0.128777	Yes
row_52	TFB2M	transcription factor B2, mitochondrial [Source:HGNC Symbol;Acc:HGNC:18559]	18217	-1.63456	-0.0805149	Yes
row_53	MYC	MYC proto-oncogene, bHLH transcription factor [Source:HGNC Symbol;Acc:HGNC:7553]	18837	-3.83166	0.00132912	Yes

## Sheet: HALLMARK_ALLOGRAFT_REJECTION
NAME	SYMBOL	TITLE	RANK IN GENE LIST	RANK METRIC SCORE	RUNNING ES	CORE ENRICHMENT
row_0	CD4	CD4 molecule [Source:HGNC Symbol;Acc:HGNC:1678]	48	3.63617	0.0243767	No
row_1	C2	complement C2 [Source:HGNC Symbol;Acc:HGNC:1248]	79	3.36014	0.0476716	No
row_2	ACHE	acetylcholinesterase (Cartwright blood group) [Source:HGNC Symbol;Acc:HGNC:108]	248	2.57221	0.0577378	No
row_3	LIF	LIF interleukin 6 family cytokine [Source:HGNC Symbol;Acc:HGNC:6596]	277	2.50392	0.0747945	No
row_4	HLA-DMB	major histocompatibility complex, class II, DM beta [Source:HGNC Symbol;Acc:HGNC:4935]	338	2.3976	0.0893498	No
row_5	WAS	WASP actin nucleation promoting factor [Source:HGNC Symbol;Acc:HGNC:12731]	346	2.37894	0.106605	No
row_6	IKBKB	inhibitor of nuclear factor kappa B kinase subunit beta [Source:HGNC Symbol;Acc:HGNC:5960]	559	2.03672	0.110346	No
row_7	SOCS1	suppressor of cytokine signaling 1 [Source:HGNC Symbol;Acc:HGNC:19383]	971	1.65008	0.100567	No
row_8	SIT1	signaling threshold regulating transmembrane adaptor 1 [Source:HGNC Symbol;Acc:HGNC:17710]	993	1.63772	0.111579	No
row_9	HLA-DMA	major histocompatibility complex, class II, DM alpha [Source:HGNC Symbol;Acc:HGNC:4934]	1075	1.5858	0.118994	No
row_10	ZAP70	zeta chain of T cell receptor associated protein kinase 70 [Source:HGNC Symbol;Acc:HGNC:12858]	1197	1.50893	0.123697	No
row_11	IL10	interleukin 10 [Source:HGNC Symbol;Acc:HGNC:5962]	1285	1.46689	0.129909	No
row_12	STAB1	stabilin 1 [Source:HGNC Symbol;Acc:HGNC:18628]	1318	1.45329	0.138966	No
row_13	CTSS	cathepsin S [Source:HGNC Symbol;Acc:HGNC:2545]	1682	1.272	0.128955	No
row_14	CD1D	CD1d molecule [Source:HGNC Symbol;Acc:HGNC:1637]	1871	1.19838	0.127769	No
row_15	TAP1	transporter 1, ATP binding cassette subfamily B member [Source:HGNC Symbol;Acc:HGNC:43]	2155	1.1033	0.120791	No
row_16	AARS1	alanyl-tRNA synthetase 1 [Source:HGNC Symbol;Acc:HGNC:20]	2485	1.0163	0.110705	No
row_17	CSK	C-terminal Src kinase [Source:HGNC Symbol;Acc:HGNC:2444]	2550	0.997065	0.114667	No
row_18	CD74	CD74 molecule [Source:HGNC Symbol;Acc:HGNC:1697]	3596	0.739594	0.0641913	No
row_19	PTPN6	protein tyrosine phosphatase non-receptor type 6 [Source:HGNC Symbol;Acc:HGNC:9658]	3713	0.715637	0.0632832	No
row_20	TGFB2	transforming growth factor beta 2 [Source:HGNC Symbol;Acc:HGNC:11768]	3748	0.708563	0.0667136	No
row_21	LTB	lymphotoxin beta [Source:HGNC Symbol;Acc:HGNC:6711]	3790	0.700165	0.069707	No
row_22	HLA-DRA	major histocompatibility complex, class II, DR alpha [Source:HGNC Symbol;Acc:HGNC:4947]	3791	0.699892	0.0748937	No
row_23	WARS1	tryptophanyl-tRNA synthetase 1 [Source:HGNC Symbol;Acc:HGNC:12729]	3942	0.667349	0.0718072	No
row_24	TPD52	tumor protein D52 [Source:HGNC Symbol;Acc:HGNC:12005]	4158	0.629296	0.064958	No
row_25	BRCA1	BRCA1 DNA repair associated [Source:HGNC Symbol;Acc:HGNC:1100]	4170	0.627033	0.0690158	No
row_26	IL13	interleukin 13 [Source:HGNC Symbol;Acc:HGNC:5973]	4256	0.617807	0.0690427	No
row_27	ITGB2	integrin subunit beta 2 [Source:HGNC Symbol;Acc:HGNC:6155]	4309	0.611309	0.0707886	No
row_28	CCL22	C-C motif chemokine ligand 22 [Source:HGNC Symbol;Acc:HGNC:10621]	4535	0.581113	0.0630469	No
row_29	CFP	complement factor properdin [Source:HGNC Symbol;Acc:HGNC:8864]	4633	0.56906	0.06207	No
row_30	UBE2D1	ubiquitin conjugating enzyme E2 D1 [Source:HGNC Symbol;Acc:HGNC:12474]	4666	0.562581	0.0645256	No
row_31	CD247	CD247 molecule [Source:HGNC Symbol;Acc:HGNC:1677]	4734	0.548119	0.0649999	No
row_32	GZMA	granzyme A [Source:HGNC Symbol;Acc:HGNC:4708]	5189	0.493229	0.0443446	No
row_33	APBB1	amyloid beta precursor protein binding family B member 1 [Source:HGNC Symbol;Acc:HGNC:581]	5564	0.440571	0.0275828	No
row_34	B2M	beta-2-microglobulin [Source:HGNC Symbol;Acc:HGNC:914]	5798	0.400356	0.0180732	No
row_35	PTPRC	protein tyrosine phosphatase receptor type C [Source:HGNC Symbol;Acc:HGNC:9666]	5817	0.395943	0.0200436	No
row_36	RPS9	ribosomal protein S9 [Source:HGNC Symbol;Acc:HGNC:10442]	6223	0.339942	0.00087606	No
row_37	STAT1	signal transducer and activator of transcription 1 [Source:HGNC Symbol;Acc:HGNC:11362]	6239	0.337137	0.0025713	No
row_38	HDAC9	histone deacetylase 9 [Source:HGNC Symbol;Acc:HGNC:14065]	6461	0.300594	-0.00703506	No
row_39	IL27RA	interleukin 27 receptor subunit alpha [Source:HGNC Symbol;Acc:HGNC:17290]	6591	0.283191	-0.011844	No
row_40	ICAM1	intercellular adhesion molecule 1 [Source:HGNC Symbol;Acc:HGNC:5344]	6751	0.263389	-0.0184061	No
row_41	EIF3D	eukaryotic translation initiation factor 3 subunit D [Source:HGNC Symbol;Acc:HGNC:3278]	6810	0.255537	-0.0196182	No
row_42	CSF1	colony stimulating factor 1 [Source:HGNC Symbol;Acc:HGNC:2432]	6969	0.229969	-0.0263744	No
row_43	STAT4	signal transducer and activator of transcription 4 [Source:HGNC Symbol;Acc:HGNC:11365]	6978	0.228865	-0.0251067	No
row_44	ICOSLG	inducible T cell costimulator ligand [Source:HGNC Symbol;Acc:HGNC:17087]	7050	0.217659	-0.0272956	No
row_45	HLA-A	major histocompatibility complex, class I, A [Source:HGNC Symbol;Acc:HGNC:4931]	7066	0.216027	-0.0264979	No
row_46	HLA-G	major histocompatibility complex, class I, G [Source:HGNC Symbol;Acc:HGNC:4964]	7068	0.216027	-0.0249505	No
row_47	HLA-E	major histocompatibility complex, class I, E [Source:HGNC Symbol;Acc:HGNC:4962]	7069	0.216027	-0.0233495	No
row_48	NCF4	neutrophil cytosolic factor 4 [Source:HGNC Symbol;Acc:HGNC:7662]	7184	0.199347	-0.0279766	No
row_49	CD80	CD80 molecule [Source:HGNC Symbol;Acc:HGNC:1700]	7343	0.179033	-0.0351104	No
row_50	IRF7	interferon regulatory factor 7 [Source:HGNC Symbol;Acc:HGNC:6122]	7564	0.151625	-0.0457672	No
row_51	CAPG	capping actin protein, gelsolin like [Source:HGNC Symbol;Acc:HGNC:1474]	7744	0.126165	-0.0544172	No
row_52	ELANE	elastase, neutrophil expressed [Source:HGNC Symbol;Acc:HGNC:3309]	7760	0.124685	-0.0542964	No
row_53	FCGR2B	Fc fragment of IgG receptor IIb [Source:HGNC Symbol;Acc:HGNC:3618]	7865	0.109822	-0.0590514	No
row_54	PRF1	perforin 1 [Source:HGNC Symbol;Acc:HGNC:9360]	7925	0.100421	-0.0614666	No
row_55	CD3E	CD3e molecule [Source:HGNC Symbol;Acc:HGNC:1674]	8042	0.0837874	-0.0670571	No
row_56	FLNA	filamin A [Source:HGNC Symbol;Acc:HGNC:3754]	8101	0.0757989	-0.0696012	No
row_57	GCNT1	glucosaminyl (N-acetyl) transferase 1 [Source:HGNC Symbol;Acc:HGNC:4203]	8156	0.0678391	-0.07199	No
row_58	RIPK2	receptor interacting serine/threonine kinase 2 [Source:HGNC Symbol;Acc:HGNC:10020]	8204	0.0617768	-0.0740489	No
row_59	IFNGR1	interferon gamma receptor 1 [Source:HGNC Symbol;Acc:HGNC:5439]	8430	0.0299007	-0.0858755	No
row_60	MAP4K1	mitogen-activated protein kinase kinase kinase kinase 1 [Source:HGNC Symbol;Acc:HGNC:6863]	8455	0.0245494	-0.0869787	No
row_61	HLA-DOB	major histocompatibility complex, class II, DO beta [Source:HGNC Symbol;Acc:HGNC:4937]	8523	0.0156114	-0.0904507	No
row_62	MTIF2	mitochondrial translational initiation factor 2 [Source:HGNC Symbol;Acc:HGNC:7441]	8547	0.012281	-0.0915913	No
row_63	PRKCG	protein kinase C gamma [Source:HGNC Symbol;Acc:HGNC:9402]	8621	0.00158574	-0.0954885	No
row_64	TRAF2	TNF receptor associated factor 2 [Source:HGNC Symbol;Acc:HGNC:12032]	8635	0.000130384	-0.0961837	No
row_65	IFNG	interferon gamma [Source:HGNC Symbol;Acc:HGNC:5438]	8647	0	-0.0967727	No
row_66	CARTPT	CART prepropeptide [Source:HGNC Symbol;Acc:HGNC:24323]	8701	0	-0.0996107	No
row_67	IL1B	interleukin 1 beta [Source:HGNC Symbol;Acc:HGNC:5992]	8991	0	-0.115086	No
row_68	MBL2	mannose binding lectin 2 [Source:HGNC Symbol;Acc:HGNC:6922]	9048	0	-0.118085	No
row_69	CD2	CD2 molecule [Source:HGNC Symbol;Acc:HGNC:1639]	9090	0	-0.12028	No
row_70	CD7	CD7 molecule [Source:HGNC Symbol;Acc:HGNC:1695]	9092	0	-0.120334	No
row_71	GPR65	G protein-coupled receptor 65 [Source:HGNC Symbol;Acc:HGNC:4517]	9484	0	-0.141271	No
row_72	IL2	interleukin 2 [Source:HGNC Symbol;Acc:HGNC:6001]	9533	0	-0.143841	No
row_73	IL4	interleukin 4 [Source:HGNC Symbol;Acc:HGNC:6014]	9534	0	-0.143841	No
row_74	IL9	interleukin 9 [Source:HGNC Symbol;Acc:HGNC:6029]	9536	0	-0.143895	No
row_75	ITK	IL2 inducible T cell kinase [Source:HGNC Symbol;Acc:HGNC:6171]	9568	0	-0.145554	No
row_76	GZMB	granzyme B [Source:HGNC Symbol;Acc:HGNC:4709]	9704	0	-0.152783	No
row_77	CD40LG	CD40 ligand [Source:HGNC Symbol;Acc:HGNC:11935]	9785	0	-0.157067	No
row_78	CXCR3	C-X-C motif chemokine receptor 3 [Source:HGNC Symbol;Acc:HGNC:4540]	9948	0	-0.165742	No
row_79	KLRD1	killer cell lectin like receptor D1 [Source:HGNC Symbol;Acc:HGNC:6378]	9963	0	-0.166492	No
row_80	CXCL9	C-X-C motif chemokine ligand 9 [Source:HGNC Symbol;Acc:HGNC:7098]	9964	0	-0.166492	No
row_81	CRTAM	cytotoxic and regulatory T cell molecule [Source:HGNC Symbol;Acc:HGNC:24313]	10057	0	-0.171418	No
row_82	CCL11	C-C motif chemokine ligand 11 [Source:HGNC Symbol;Acc:HGNC:10610]	10273	0	-0.182931	No
row_83	KRT1	keratin 1 [Source:HGNC Symbol;Acc:HGNC:6412]	10352	0	-0.187107	No
row_84	LY86	lymphocyte antigen 86 [Source:HGNC Symbol;Acc:HGNC:16837]	10575	0	-0.198995	No
row_85	ITGAL	integrin subunit alpha L [Source:HGNC Symbol;Acc:HGNC:6148]	10994	0	-0.221378	No
row_86	CCL4	C-C motif chemokine ligand 4 [Source:HGNC Symbol;Acc:HGNC:10630]	11165	0	-0.230481	No
row_87	IL12B	interleukin 12B [Source:HGNC Symbol;Acc:HGNC:5970]	11169	0	-0.230641	No
row_88	CD28	CD28 molecule [Source:HGNC Symbol;Acc:HGNC:1653]	11190	0	-0.231712	No
row_89	CCR5	C-C motif chemokine receptor 5 [Source:HGNC Symbol;Acc:HGNC:1606]	11196	0	-0.23198	No
row_90	NCR1	natural cytotoxicity triggering receptor 1 [Source:HGNC Symbol;Acc:HGNC:6731]	11200	0	-0.232141	No
row_91	CD86	CD86 molecule [Source:HGNC Symbol;Acc:HGNC:1705]	11209	0	-0.232569	No
row_92	CD96	CD96 molecule [Source:HGNC Symbol;Acc:HGNC:16892]	11212	0	-0.232676	No
row_93	IL18RAP	interleukin 18 receptor accessory protein [Source:HGNC Symbol;Acc:HGNC:5989]	11314	0	-0.238085	No
row_94	TRAT1	T cell receptor associated transmembrane adaptor 1 [Source:HGNC Symbol;Acc:HGNC:30698]	11333	0	-0.239048	No
row_95	RPS3A	ribosomal protein S3A [Source:HGNC Symbol;Acc:HGNC:10421]	11457	-0.0175055	-0.245505	No
row_96	IFNGR2	interferon gamma receptor 2 [Source:HGNC Symbol;Acc:HGNC:5440]	11462	-0.0180096	-0.245586	No
row_97	FGR	FGR proto-oncogene, Src family tyrosine kinase [Source:HGNC Symbol;Acc:HGNC:3697]	11617	-0.0393079	-0.253541	No
row_98	EIF5A	eukaryotic translation initiation factor 5A [Source:HGNC Symbol;Acc:HGNC:3300]	11641	-0.0422008	-0.25446	No
row_99	IL2RG	interleukin 2 receptor subunit gamma [Source:HGNC Symbol;Acc:HGNC:6010]	11804	-0.0629629	-0.262668	No
row_100	GLMN	glomulin, FKBP associated protein [Source:HGNC Symbol;Acc:HGNC:14373]	12035	-0.0875846	-0.274335	No
row_101	PRKCB	protein kinase C beta [Source:HGNC Symbol;Acc:HGNC:9395]	12051	-0.0896337	-0.274474	No
row_102	ACVR2A	activin A receptor type 2A [Source:HGNC Symbol;Acc:HGNC:173]	12326	-0.123835	-0.288228	No
row_103	ST8SIA4	ST8 alpha-N-acetyl-neuraminide alpha-2,8-sialyltransferase 4 [Source:HGNC Symbol;Acc:HGNC:10871]	12394	-0.133176	-0.290829	No
row_104	ETS1	ETS proto-oncogene 1, transcription factor [Source:HGNC Symbol;Acc:HGNC:3488]	12475	-0.142955	-0.294053	No
row_105	F2R	coagulation factor II thrombin receptor [Source:HGNC Symbol;Acc:HGNC:3537]	12530	-0.150287	-0.295831	No
row_106	ABI1	abl interactor 1 [Source:HGNC Symbol;Acc:HGNC:11320]	12566	-0.154862	-0.296557	No
row_107	F2	coagulation factor II, thrombin [Source:HGNC Symbol;Acc:HGNC:3535]	12588	-0.158646	-0.296506	No
row_108	EIF4G3	eukaryotic translation initiation factor 4 gamma 3 [Source:HGNC Symbol;Acc:HGNC:3298]	12611	-0.162867	-0.296477	No
row_109	RPL3L	ribosomal protein L3 like [Source:HGNC Symbol;Acc:HGNC:10351]	12697	-0.177043	-0.299717	No
row_110	MAP3K7	mitogen-activated protein kinase kinase kinase 7 [Source:HGNC Symbol;Acc:HGNC:6859]	12919	-0.208708	-0.310004	No
row_111	FASLG	Fas ligand [Source:HGNC Symbol;Acc:HGNC:11936]	13022	-0.222469	-0.313817	No
row_112	BCAT1	branched chain amino acid transaminase 1 [Source:HGNC Symbol;Acc:HGNC:976]	13039	-0.225252	-0.313005	No
row_113	IL15	interleukin 15 [Source:HGNC Symbol;Acc:HGNC:5977]	13092	-0.233176	-0.314061	No
row_114	MRPL3	mitochondrial ribosomal protein L3 [Source:HGNC Symbol;Acc:HGNC:10379]	13094	-0.233331	-0.312385	No
row_115	NPM1	nucleophosmin 1 [Source:HGNC Symbol;Acc:HGNC:7910]	13158	-0.241998	-0.313966	No
row_116	HIF1A	hypoxia inducible factor 1 subunit alpha [Source:HGNC Symbol;Acc:HGNC:4910]	13290	-0.259785	-0.319055	No
row_117	IL12RB1	interleukin 12 receptor subunit beta 1 [Source:HGNC Symbol;Acc:HGNC:5971]	13419	-0.280441	-0.323831	No
row_118	DYRK3	dual specificity tyrosine phosphorylation regulated kinase 3 [Source:HGNC Symbol;Acc:HGNC:3094]	13509	-0.293929	-0.326418	No
row_119	EIF3A	eukaryotic translation initiation factor 3 subunit A [Source:HGNC Symbol;Acc:HGNC:3271]	13629	-0.312249	-0.330477	No
row_120	PSMB10	proteasome 20S subunit beta 10 [Source:HGNC Symbol;Acc:HGNC:9538]	13715	-0.322983	-0.332634	No
row_121	SOCS5	suppressor of cytokine signaling 5 [Source:HGNC Symbol;Acc:HGNC:16852]	13822	-0.341841	-0.335777	No
row_122	CXCL13	C-X-C motif chemokine ligand 13 [Source:HGNC Symbol;Acc:HGNC:10639]	14314	-0.414682	-0.358996	No
row_123	ABCE1	ATP binding cassette subfamily E member 1 [Source:HGNC Symbol;Acc:HGNC:69]	14623	-0.46534	-0.37204	No
row_124	RARS1	arginyl-tRNA synthetase 1 [Source:HGNC Symbol;Acc:HGNC:9870]	14767	-0.491466	-0.376055	No
row_125	RPL39	ribosomal protein L39 [Source:HGNC Symbol;Acc:HGNC:10350]	14938	-0.520127	-0.381304	No
row_126	CCR2	C-C motif chemokine receptor 2 [Source:HGNC Symbol;Acc:HGNC:1603]	14992	-0.520127	-0.380287	No
row_127	LCP2	lymphocyte cytosolic protein 2 [Source:HGNC Symbol;Acc:HGNC:6529]	15088	-0.529642	-0.381449	No
row_128	SRGN	serglycin [Source:HGNC Symbol;Acc:HGNC:9361]	15224	-0.529642	-0.384753	No
row_129	IL18	interleukin 18 [Source:HGNC Symbol;Acc:HGNC:5986]	15244	-0.531907	-0.381828	No
row_130	THY1	Thy-1 cell surface antigen [Source:HGNC Symbol;Acc:HGNC:11801]	15455	-0.57452	-0.388816	No
row_131	CD3G	CD3g molecule [Source:HGNC Symbol;Acc:HGNC:1675]	15465	-0.577272	-0.38502	No
row_132	IRF8	interferon regulatory factor 8 [Source:HGNC Symbol;Acc:HGNC:5358]	15472	-0.578123	-0.381057	No
row_133	ELF4	E74 like ETS transcription factor 4 [Source:HGNC Symbol;Acc:HGNC:3319]	15519	-0.588701	-0.379157	No
row_134	IFNAR2	interferon alpha and beta receptor subunit 2 [Source:HGNC Symbol;Acc:HGNC:5433]	15584	-0.599373	-0.378142	No
row_135	CCR1	C-C motif chemokine receptor 1 [Source:HGNC Symbol;Acc:HGNC:1602]	15688	-0.605642	-0.379169	No
row_136	TLR6	toll like receptor 6 [Source:HGNC Symbol;Acc:HGNC:16711]	15751	-0.614774	-0.377933	No
row_137	IL2RA	interleukin 2 receptor subunit alpha [Source:HGNC Symbol;Acc:HGNC:6008]	15828	-0.631441	-0.377323	No
row_138	FYB1	FYN binding protein 1 [Source:HGNC Symbol;Acc:HGNC:4036]	16211	-0.692603	-0.392646	Yes
row_139	AKT1	AKT serine/threonine kinase 1 [Source:HGNC Symbol;Acc:HGNC:391]	16247	-0.700694	-0.389327	Yes
row_140	DARS1	aspartyl-tRNA synthetase 1 [Source:HGNC Symbol;Acc:HGNC:2678]	16280	-0.707434	-0.385798	Yes
row_141	NCK1	NCK adaptor protein 1 [Source:HGNC Symbol;Acc:HGNC:7664]	16311	-0.715049	-0.382106	Yes
row_142	DEGS1	delta 4-desaturase, sphingolipid 1 [Source:HGNC Symbol;Acc:HGNC:13709]	16396	-0.733911	-0.381165	Yes
row_143	IGSF6	immunoglobulin superfamily member 6 [Source:HGNC Symbol;Acc:HGNC:5953]	16461	-0.750787	-0.379028	Yes
row_144	IL4R	interleukin 4 receptor [Source:HGNC Symbol;Acc:HGNC:6015]	16557	-0.777761	-0.378351	Yes
row_145	CCND3	cyclin D3 [Source:HGNC Symbol;Acc:HGNC:1585]	16565	-0.779804	-0.372947	Yes
row_146	BCL3	BCL3 transcription coactivator [Source:HGNC Symbol;Acc:HGNC:998]	16598	-0.786444	-0.368832	Yes
row_147	TLR2	toll like receptor 2 [Source:HGNC Symbol;Acc:HGNC:11848]	16632	-0.793481	-0.364719	Yes
row_148	CD79A	CD79a molecule [Source:HGNC Symbol;Acc:HGNC:1698]	16712	-0.819385	-0.362877	Yes
row_149	TLR3	toll like receptor 3 [Source:HGNC Symbol;Acc:HGNC:11849]	16764	-0.829548	-0.35946	Yes
row_150	TNF	tumor necrosis factor [Source:HGNC Symbol;Acc:HGNC:11892]	16900	-0.864281	-0.360284	Yes
row_151	HLA-DOA	major histocompatibility complex, class II, DO alpha [Source:HGNC Symbol;Acc:HGNC:4936]	16984	-0.895673	-0.358091	Yes
row_152	EIF3J	eukaryotic translation initiation factor 3 subunit J [Source:HGNC Symbol;Acc:HGNC:3270]	17035	-0.910802	-0.354018	Yes
row_153	LCK	LCK proto-oncogene, Src family tyrosine kinase [Source:HGNC Symbol;Acc:HGNC:6524]	17043	-0.915553	-0.347608	Yes
row_154	IL7	interleukin 7 [Source:HGNC Symbol;Acc:HGNC:6023]	17052	-0.91897	-0.341226	Yes
row_155	CD3D	CD3d molecule [Source:HGNC Symbol;Acc:HGNC:1673]	17208	-0.973999	-0.342308	Yes
row_156	CCL2	C-C motif chemokine ligand 2 [Source:HGNC Symbol;Acc:HGNC:10618]	17218	-0.978701	-0.335537	Yes
row_157	BCL10	BCL10 immune signaling adaptor [Source:HGNC Symbol;Acc:HGNC:989]	17262	-0.998074	-0.330443	Yes
row_158	INHBB	inhibin subunit beta B [Source:HGNC Symbol;Acc:HGNC:6067]	17343	-1.03703	-0.327042	Yes
row_159	RPS19	ribosomal protein S19 [Source:HGNC Symbol;Acc:HGNC:10402]	17399	-1.05864	-0.322141	Yes
row_160	NOS2	nitric oxide synthase 2 [Source:HGNC Symbol;Acc:HGNC:7873]	17435	-1.06801	-0.316101	Yes
row_161	CCL19	C-C motif chemokine ligand 19 [Source:HGNC Symbol;Acc:HGNC:10617]	17486	-1.09142	-0.31069	Yes
row_162	CCND2	cyclin D2 [Source:HGNC Symbol;Acc:HGNC:1583]	17497	-1.09512	-0.30311	Yes
row_163	MMP9	matrix metallopeptidase 9 [Source:HGNC Symbol;Acc:HGNC:7176]	17542	-1.11803	-0.29718	Yes
row_164	GALNT1	polypeptide N-acetylgalactosaminyltransferase 1 [Source:HGNC Symbol;Acc:HGNC:4123]	17581	-1.13157	-0.290829	Yes
row_165	IL12A	interleukin 12A [Source:HGNC Symbol;Acc:HGNC:5969]	17649	-1.16398	-0.285791	Yes
row_166	TAPBP	TAP binding protein [Source:HGNC Symbol;Acc:HGNC:11566]	17662	-1.17042	-0.27776	Yes
row_167	NME1	NME/NM23 nucleoside diphosphate kinase 1 [Source:HGNC Symbol;Acc:HGNC:7849]	17702	-1.20141	-0.270945	Yes
row_168	CD40	CD40 molecule [Source:HGNC Symbol;Acc:HGNC:11919]	17772	-1.25322	-0.265352	Yes
row_169	FAS	Fas cell surface death receptor [Source:HGNC Symbol;Acc:HGNC:11920]	17866	-1.31884	-0.260558	Yes
row_170	LYN	LYN proto-oncogene, Src family tyrosine kinase [Source:HGNC Symbol;Acc:HGNC:6735]	17879	-1.33097	-0.251337	Yes
row_171	EREG	epiregulin [Source:HGNC Symbol;Acc:HGNC:3443]	18077	-1.47775	-0.250935	Yes
row_172	HCLS1	hematopoietic cell-specific Lyn substrate 1 [Source:HGNC Symbol;Acc:HGNC:4844]	18124	-1.51868	-0.242143	Yes
row_173	IL6	interleukin 6 [Source:HGNC Symbol;Acc:HGNC:6018]	18224	-1.64047	-0.235287	Yes
row_174	NLRP3	NLR family pyrin domain containing 3 [Source:HGNC Symbol;Acc:HGNC:16400]	18246	-1.65707	-0.224132	Yes
row_175	IRF4	interferon regulatory factor 4 [Source:HGNC Symbol;Acc:HGNC:6119]	18283	-1.6895	-0.213539	Yes
row_176	SPI1	Spi-1 proto-oncogene [Source:HGNC Symbol;Acc:HGNC:11241]	18290	-1.69742	-0.201281	Yes
row_177	EGFR	epidermal growth factor receptor [Source:HGNC Symbol;Acc:HGNC:3236]	18423	-1.88455	-0.194383	Yes
row_178	INHBA	inhibin subunit beta A [Source:HGNC Symbol;Acc:HGNC:6066]	18552	-2.17279	-0.185135	Yes
row_179	GBP2	guanylate binding protein 2 [Source:HGNC Symbol;Acc:HGNC:4183]	18588	-2.24589	-0.170365	Yes
row_180	TAP2	transporter 2, ATP binding cassette subfamily B member [Source:HGNC Symbol;Acc:HGNC:44]	18611	-2.2977	-0.154516	Yes
row_181	IL16	interleukin 16 [Source:HGNC Symbol;Acc:HGNC:5980]	18630	-2.36398	-0.137961	Yes
row_182	CD8B	CD8b molecule [Source:HGNC Symbol;Acc:HGNC:1707]	18672	-2.54062	-0.121328	Yes
row_183	TGFB1	transforming growth factor beta 1 [Source:HGNC Symbol;Acc:HGNC:11766]	18697	-2.64214	-0.103033	Yes
row_184	LY75	lymphocyte antigen 75 [Source:HGNC Symbol;Acc:HGNC:6729]	18824	-3.63856	-0.082815	Yes
row_185	IL2RB	interleukin 2 receptor subunit beta [Source:HGNC Symbol;Acc:HGNC:6009]	18826	-3.68895	-0.0555305	Yes
row_186	CD47	CD47 molecule [Source:HGNC Symbol;Acc:HGNC:1682]	18830	-3.75507	-0.0278631	Yes
row_187	CD8A	CD8a molecule [Source:HGNC Symbol;Acc:HGNC:1706]	18842	-3.98383	0.00107127	Yes

## Sheet: HALLMARK_INFLAMMATORY_RESPONSE
NAME	SYMBOL	TITLE	RANK IN GENE LIST	RANK METRIC SCORE	RUNNING ES	CORE ENRICHMENT
row_0	RNF144B	ring finger protein 144B [Source:HGNC Symbol;Acc:HGNC:21578]	68	3.44445	0.0165051	No
row_1	PROK2	prokineticin 2 [Source:HGNC Symbol;Acc:HGNC:18455]	80	3.34046	0.0354547	No
row_2	NMUR1	neuromedin U receptor 1 [Source:HGNC Symbol;Acc:HGNC:4518]	140	2.94773	0.0495365	No
row_3	NOD2	nucleotide binding oligomerization domain containing 2 [Source:HGNC Symbol;Acc:HGNC:5331]	155	2.85816	0.0655044	No
row_4	BTG2	BTG anti-proliferation factor 2 [Source:HGNC Symbol;Acc:HGNC:1131]	190	2.78244	0.0799583	No
row_5	SLC28A2	solute carrier family 28 member 2 [Source:HGNC Symbol;Acc:HGNC:11002]	266	2.52049	0.0906842	No
row_6	LIF	LIF interleukin 6 family cytokine [Source:HGNC Symbol;Acc:HGNC:6596]	277	2.50392	0.104794	No
row_7	CSF3	colony stimulating factor 3 [Source:HGNC Symbol;Acc:HGNC:2438]	388	2.30768	0.112401	No
row_8	CD82	CD82 molecule [Source:HGNC Symbol;Acc:HGNC:6210]	475	2.16955	0.120485	No
row_9	MXD1	MAX dimerization protein 1 [Source:HGNC Symbol;Acc:HGNC:6761]	676	1.91698	0.120987	No
row_10	CHST2	carbohydrate sulfotransferase 2 [Source:HGNC Symbol;Acc:HGNC:1970]	839	1.75017	0.122547	No
row_11	KLF6	Kruppel like factor 6 [Source:HGNC Symbol;Acc:HGNC:2235]	866	1.72935	0.13127	No
row_12	BEST1	bestrophin 1 [Source:HGNC Symbol;Acc:HGNC:12703]	1038	1.60582	0.131505	No
row_13	SCARF1	scavenger receptor class F member 1 [Source:HGNC Symbol;Acc:HGNC:16820]	1272	1.46742	0.127609	No
row_14	IL10	interleukin 10 [Source:HGNC Symbol;Acc:HGNC:5962]	1285	1.46689	0.135546	No
row_15	STAB1	stabilin 1 [Source:HGNC Symbol;Acc:HGNC:18628]	1318	1.45329	0.142333	No
row_16	GABBR1	gamma-aminobutyric acid type B receptor subunit 1 [Source:HGNC Symbol;Acc:HGNC:4070]	1356	1.43368	0.148737	No
row_17	P2RX4	purinergic receptor P2X 4 [Source:HGNC Symbol;Acc:HGNC:8535]	1362	1.43126	0.156841	No
row_18	ITGB8	integrin subunit beta 8 [Source:HGNC Symbol;Acc:HGNC:6163]	1523	1.34284	0.156126	No
row_19	KCNMB2	potassium calcium-activated channel subfamily M regulatory beta subunit 2 [Source:HGNC Symbol;Acc:HGNC:6286]	2176	1.09847	0.127633	No
row_20	RELA	RELA proto-oncogene, NF-kB subunit [Source:HGNC Symbol;Acc:HGNC:9955]	2294	1.06528	0.127598	No
row_21	IL10RA	interleukin 10 receptor subunit alpha [Source:HGNC Symbol;Acc:HGNC:5964]	2336	1.05324	0.131563	No
row_22	CD55	CD55 molecule (Cromer blood group) [Source:HGNC Symbol;Acc:HGNC:2665]	2362	1.04592	0.136341	No
row_23	SLC1A2	solute carrier family 1 member 2 [Source:HGNC Symbol;Acc:HGNC:10940]	2370	1.04399	0.142073	No
row_24	SLC7A1	solute carrier family 7 member 1 [Source:HGNC Symbol;Acc:HGNC:11057]	2498	1.01257	0.141194	No
row_25	IRAK2	interleukin 1 receptor associated kinase 2 [Source:HGNC Symbol;Acc:HGNC:6113]	2557	0.995574	0.143911	No
row_26	ABCA1	ATP binding cassette subfamily A member 1 [Source:HGNC Symbol;Acc:HGNC:29]	2893	0.906953	0.131274	No
row_27	TPBG	trophoblast glycoprotein [Source:HGNC Symbol;Acc:HGNC:12004]	3051	0.866012	0.127931	No
row_28	CX3CL1	C-X3-C motif chemokine ligand 1 [Source:HGNC Symbol;Acc:HGNC:10647]	3363	0.788278	0.115886	No
row_29	APLNR	apelin receptor [Source:HGNC Symbol;Acc:HGNC:339]	3894	0.676646	0.0914593	No
row_30	SELL	selectin L [Source:HGNC Symbol;Acc:HGNC:10720]	3989	0.658939	0.0902792	No
row_31	CDKN1A	cyclin dependent kinase inhibitor 1A [Source:HGNC Symbol;Acc:HGNC:1784]	4154	0.63004	0.0851812	No
row_32	PTAFR	platelet activating factor receptor [Source:HGNC Symbol;Acc:HGNC:9582]	4218	0.618739	0.0854262	No
row_33	KIF1B	kinesin family member 1B [Source:HGNC Symbol;Acc:HGNC:16636]	4384	0.595606	0.0800732	No
row_34	ICAM4	intercellular adhesion molecule 4 (Landsteiner-Wiener blood group) [Source:HGNC Symbol;Acc:HGNC:5347]	4502	0.58196	0.0772111	No
row_35	CCL22	C-C motif chemokine ligand 22 [Source:HGNC Symbol;Acc:HGNC:10621]	4535	0.581113	0.0788963	No
row_36	IL1A	interleukin 1 alpha [Source:HGNC Symbol;Acc:HGNC:5991]	4613	0.571112	0.078113	No
row_37	SGMS2	sphingomyelin synthase 2 [Source:HGNC Symbol;Acc:HGNC:28395]	4782	0.539592	0.0722717	No
row_38	GP1BA	glycoprotein Ib platelet subunit alpha [Source:HGNC Symbol;Acc:HGNC:4439]	4793	0.537962	0.0748827	No
row_39	EMP3	epithelial membrane protein 3 [Source:HGNC Symbol;Acc:HGNC:3335]	4861	0.527344	0.0743789	No
row_40	EBI3	Epstein-Barr virus induced 3 [Source:HGNC Symbol;Acc:HGNC:3129]	4959	0.509125	0.0721619	No
row_41	CD70	CD70 molecule [Source:HGNC Symbol;Acc:HGNC:11937]	5152	0.495014	0.0647745	No
row_42	MARCO	macrophage receptor with collagenous structure [Source:HGNC Symbol;Acc:HGNC:6895]	5229	0.493229	0.0635892	No
row_43	RASGRP1	RAS guanyl releasing protein 1 [Source:HGNC Symbol;Acc:HGNC:9878]	5376	0.474594	0.058546	No
row_44	LTA	lymphotoxin alpha [Source:HGNC Symbol;Acc:HGNC:6709]	5685	0.419089	0.044502	No
row_45	PTGER4	prostaglandin E receptor 4 [Source:HGNC Symbol;Acc:HGNC:9596]	5734	0.412111	0.0443417	No
row_46	P2RY2	purinergic receptor P2Y2 [Source:HGNC Symbol;Acc:HGNC:8541]	5760	0.407918	0.0453888	No
row_47	SRI	sorcin [Source:HGNC Symbol;Acc:HGNC:11292]	5818	0.395899	0.0446518	No
row_48	RGS16	regulator of G protein signaling 16 [Source:HGNC Symbol;Acc:HGNC:9997]	5848	0.392907	0.0453968	No
row_49	SERPINE1	serpin family E member 1 [Source:HGNC Symbol;Acc:HGNC:8583]	5925	0.383233	0.0435681	No
row_50	GCH1	GTP cyclohydrolase 1 [Source:HGNC Symbol;Acc:HGNC:4193]	5956	0.380381	0.0441863	No
row_51	GPC3	glypican 3 [Source:HGNC Symbol;Acc:HGNC:4451]	6145	0.351979	0.0361765	No
row_52	P2RX7	purinergic receptor P2X 7 [Source:HGNC Symbol;Acc:HGNC:8537]	6271	0.330149	0.0314131	No
row_53	RAF1	Raf-1 proto-oncogene, serine/threonine kinase [Source:HGNC Symbol;Acc:HGNC:9829]	6427	0.306068	0.0249021	No
row_54	PSEN1	presenilin 1 [Source:HGNC Symbol;Acc:HGNC:9508]	6679	0.273897	0.0130616	No
row_55	SLC31A2	solute carrier family 31 member 2 [Source:HGNC Symbol;Acc:HGNC:11017]	6750	0.263399	0.0108533	No
row_56	ICAM1	intercellular adhesion molecule 1 [Source:HGNC Symbol;Acc:HGNC:5344]	6751	0.263389	0.0123939	No
row_57	IFNAR1	interferon alpha and beta receptor subunit 1 [Source:HGNC Symbol;Acc:HGNC:5432]	6777	0.259816	0.0125746	No
row_58	CSF1	colony stimulating factor 1 [Source:HGNC Symbol;Acc:HGNC:2432]	6969	0.229969	0.00369054	No
row_59	ICOSLG	inducible T cell costimulator ligand [Source:HGNC Symbol;Acc:HGNC:17087]	7050	0.217659	0.000679159	No
row_60	AHR	aryl hydrocarbon receptor [Source:HGNC Symbol;Acc:HGNC:348]	7131	0.207411	-0.00239216	No
row_61	LDLR	low density lipoprotein receptor [Source:HGNC Symbol;Acc:HGNC:6547]	7172	0.201221	-0.00335744	No
row_62	NDP	norrin cystine knot growth factor NDP [Source:HGNC Symbol;Acc:HGNC:7678]	7204	0.197011	-0.00386535	No
row_63	BST2	bone marrow stromal cell antigen 2 [Source:HGNC Symbol;Acc:HGNC:1119]	7310	0.181939	-0.00842456	No
row_64	RHOG	ras homolog family member G [Source:HGNC Symbol;Acc:HGNC:672]	7465	0.164288	-0.0157113	No
row_65	IRF7	interferon regulatory factor 7 [Source:HGNC Symbol;Acc:HGNC:6122]	7564	0.151625	-0.0200729	No
row_66	HPN	hepsin [Source:HGNC Symbol;Acc:HGNC:5155]	7809	0.118335	-0.0324484	No
row_67	MMP14	matrix metallopeptidase 14 [Source:HGNC Symbol;Acc:HGNC:7160]	8075	0.0784678	-0.0461818	No
row_68	RIPK2	receptor interacting serine/threonine kinase 2 [Source:HGNC Symbol;Acc:HGNC:10020]	8204	0.0617768	-0.0526757	No
row_69	PTGIR	prostaglandin I2 receptor [Source:HGNC Symbol;Acc:HGNC:9602]	8253	0.0551004	-0.0549241	No
row_70	SPHK1	sphingosine kinase 1 [Source:HGNC Symbol;Acc:HGNC:11240]	8316	0.0452043	-0.0579802	No
row_71	KCNJ2	potassium inwardly rectifying channel subfamily J member 2 [Source:HGNC Symbol;Acc:HGNC:6263]	8559	0.00961632	-0.0708845	No
row_72	ACVR1B	activin A receptor type 1B [Source:HGNC Symbol;Acc:HGNC:172]	8611	0.00254907	-0.073601	No
row_73	C5AR1	complement C5a receptor 1 [Source:HGNC Symbol;Acc:HGNC:1338]	8645	0	-0.0753683	No
row_74	TNFSF10	TNF superfamily member 10 [Source:HGNC Symbol;Acc:HGNC:11925]	8675	0	-0.0769214	No
row_75	TNFSF15	TNF superfamily member 15 [Source:HGNC Symbol;Acc:HGNC:11931]	8684	0	-0.0773499	No
row_76	AQP9	aquaporin 9 [Source:HGNC Symbol;Acc:HGNC:643]	8750	0	-0.080831	No
row_77	SELE	selectin E [Source:HGNC Symbol;Acc:HGNC:10718]	8763	0	-0.0814737	No
row_78	VIP	vasoactive intestinal peptide [Source:HGNC Symbol;Acc:HGNC:12693]	8858	0	-0.086508	No
row_79	IL1B	interleukin 1 beta [Source:HGNC Symbol;Acc:HGNC:5992]	8991	0	-0.0935774	No
row_80	GPR132	G protein-coupled receptor 132 [Source:HGNC Symbol;Acc:HGNC:17482]	9248	0	-0.107288	No
row_81	CXCL10	C-X-C motif chemokine ligand 10 [Source:HGNC Symbol;Acc:HGNC:10637]	9849	0	-0.139421	No
row_82	CXCL11	C-X-C motif chemokine ligand 11 [Source:HGNC Symbol;Acc:HGNC:10638]	9850	0	-0.139421	No
row_83	CXCL9	C-X-C motif chemokine ligand 9 [Source:HGNC Symbol;Acc:HGNC:7098]	9964	0	-0.145473	No
row_84	NPFFR2	neuropeptide FF receptor 2 [Source:HGNC Symbol;Acc:HGNC:4525]	10025	0	-0.148687	No
row_85	CCL24	C-C motif chemokine ligand 24 [Source:HGNC Symbol;Acc:HGNC:10623]	10275	0	-0.162022	No
row_86	FFAR2	free fatty acid receptor 2 [Source:HGNC Symbol;Acc:HGNC:4501]	10309	0	-0.163789	No
row_87	RGS1	regulator of G protein signaling 1 [Source:HGNC Symbol;Acc:HGNC:9991]	10450	0	-0.171287	No
row_88	GNA15	G protein subunit alpha 15 [Source:HGNC Symbol;Acc:HGNC:4383]	11131	0	-0.207705	No
row_89	ROS1	ROS proto-oncogene 1, receptor tyrosine kinase [Source:HGNC Symbol;Acc:HGNC:10261]	11154	0	-0.208884	No
row_90	IL12B	interleukin 12B [Source:HGNC Symbol;Acc:HGNC:5970]	11169	0	-0.209634	No
row_91	SLAMF1	signaling lymphocytic activation molecule family member 1 [Source:HGNC Symbol;Acc:HGNC:10903]	11185	0	-0.210437	No
row_92	CLEC5A	C-type lectin domain containing 5A [Source:HGNC Symbol;Acc:HGNC:2054]	11255	0	-0.214132	No
row_93	IL18RAP	interleukin 18 receptor accessory protein [Source:HGNC Symbol;Acc:HGNC:5989]	11314	0	-0.217238	No
row_94	IFNGR2	interferon gamma receptor 2 [Source:HGNC Symbol;Acc:HGNC:5440]	11462	-0.0180096	-0.225006	No
row_95	FZD5	frizzled class receptor 5 [Source:HGNC Symbol;Acc:HGNC:4043]	11493	-0.0237141	-0.226474	No
row_96	LPAR1	lysophosphatidic acid receptor 1 [Source:HGNC Symbol;Acc:HGNC:3166]	11900	-0.074777	-0.24778	No
row_97	CYBB	cytochrome b-245 beta chain [Source:HGNC Symbol;Acc:HGNC:2578]	11912	-0.0765067	-0.247922	No
row_98	ACVR2A	activin A receptor type 2A [Source:HGNC Symbol;Acc:HGNC:173]	12326	-0.123835	-0.269316	No
row_99	CD48	CD48 molecule [Source:HGNC Symbol;Acc:HGNC:1683]	12454	-0.141524	-0.27529	No
row_100	SEMA4D	semaphorin 4D [Source:HGNC Symbol;Acc:HGNC:10732]	12456	-0.141602	-0.274515	No
row_101	CALCRL	calcitonin receptor like receptor [Source:HGNC Symbol;Acc:HGNC:16709]	12473	-0.142419	-0.274539	No
row_102	ABI1	abl interactor 1 [Source:HGNC Symbol;Acc:HGNC:11320]	12566	-0.154862	-0.278561	No
row_103	NFKBIA	NFKB inhibitor alpha [Source:HGNC Symbol;Acc:HGNC:7797]	12959	-0.213698	-0.298305	No
row_104	ATP2B1	ATPase plasma membrane Ca2+ transporting 1 [Source:HGNC Symbol;Acc:HGNC:814]	12983	-0.216601	-0.29827	No
row_105	IL15	interleukin 15 [Source:HGNC Symbol;Acc:HGNC:5977]	13092	-0.233176	-0.30269	No
row_106	GNAI3	G protein subunit alpha i3 [Source:HGNC Symbol;Acc:HGNC:4387]	13100	-0.233488	-0.301699	No
row_107	HIF1A	hypoxia inducible factor 1 subunit alpha [Source:HGNC Symbol;Acc:HGNC:4910]	13290	-0.259785	-0.310302	No
row_108	HAS2	hyaluronan synthase 2 [Source:HGNC Symbol;Acc:HGNC:4819]	13315	-0.265116	-0.310036	No
row_109	NAMPT	nicotinamide phosphoribosyltransferase [Source:HGNC Symbol;Acc:HGNC:30092]	13427	-0.282345	-0.314329	No
row_110	TNFRSF9	TNF receptor superfamily member 9 [Source:HGNC Symbol;Acc:HGNC:11924]	13599	-0.30957	-0.321677	No
row_111	ATP2C1	ATPase secretory pathway Ca2+ transporting 1 [Source:HGNC Symbol;Acc:HGNC:13211]	13888	-0.352926	-0.335037	No
row_112	ADRM1	adhesion regulating molecule 1 [Source:HGNC Symbol;Acc:HGNC:15759]	13969	-0.366933	-0.337175	No
row_113	PVR	PVR cell adhesion molecule [Source:HGNC Symbol;Acc:HGNC:9705]	14139	-0.391717	-0.343935	No
row_114	TNFSF9	TNF superfamily member 9 [Source:HGNC Symbol;Acc:HGNC:11939]	14211	-0.400122	-0.345397	No
row_115	SLC7A2	solute carrier family 7 member 2 [Source:HGNC Symbol;Acc:HGNC:11060]	14293	-0.411759	-0.347327	No
row_116	SCN1B	sodium voltage-gated channel beta subunit 1 [Source:HGNC Symbol;Acc:HGNC:10586]	14321	-0.414773	-0.346347	No
row_117	AXL	AXL receptor tyrosine kinase [Source:HGNC Symbol;Acc:HGNC:905]	14605	-0.463113	-0.358794	No
row_118	DCBLD2	discoidin, CUB and LCCL domain containing 2 [Source:HGNC Symbol;Acc:HGNC:24627]	14606	-0.463409	-0.356084	No
row_119	TACR1	tachykinin receptor 1 [Source:HGNC Symbol;Acc:HGNC:11526]	14846	-0.505972	-0.365924	No
row_120	GPR183	G protein-coupled receptor 183 [Source:HGNC Symbol;Acc:HGNC:3128]	15072	-0.529642	-0.374876	No
row_121	OLR1	oxidized low density lipoprotein receptor 1 [Source:HGNC Symbol;Acc:HGNC:8133]	15086	-0.529642	-0.372474	No
row_122	LCP2	lymphocyte cytosolic protein 2 [Source:HGNC Symbol;Acc:HGNC:6529]	15088	-0.529642	-0.36943	No
row_123	CXCL8	C-X-C motif chemokine ligand 8 [Source:HGNC Symbol;Acc:HGNC:6025]	15128	-0.529642	-0.368421	No
row_124	C3AR1	complement C3a receptor 1 [Source:HGNC Symbol;Acc:HGNC:1319]	15170	-0.529642	-0.367519	No
row_125	IL18	interleukin 18 [Source:HGNC Symbol;Acc:HGNC:5986]	15244	-0.531907	-0.368317	No
row_126	SLC31A1	solute carrier family 31 member 1 [Source:HGNC Symbol;Acc:HGNC:11016]	15262	-0.535202	-0.366097	No
row_127	IL18R1	interleukin 18 receptor 1 [Source:HGNC Symbol;Acc:HGNC:5988]	15440	-0.572043	-0.372231	No
row_128	RTP4	receptor transporter protein 4 [Source:HGNC Symbol;Acc:HGNC:23992]	15578	-0.599373	-0.376062	Yes
row_129	MSR1	macrophage scavenger receptor 1 [Source:HGNC Symbol;Acc:HGNC:7376]	15591	-0.599373	-0.373199	Yes
row_130	SLC11A2	solute carrier family 11 member 2 [Source:HGNC Symbol;Acc:HGNC:10908]	15651	-0.605642	-0.372816	Yes
row_131	IL7R	interleukin 7 receptor [Source:HGNC Symbol;Acc:HGNC:6024]	15670	-0.605642	-0.370238	Yes
row_132	PTPRE	protein tyrosine phosphatase receptor type E [Source:HGNC Symbol;Acc:HGNC:9669]	15823	-0.629441	-0.374697	Yes
row_133	MEFV	MEFV innate immuity regulator, pyrin [Source:HGNC Symbol;Acc:HGNC:6998]	15851	-0.632063	-0.372446	Yes
row_134	MEP1A	meprin A subunit alpha [Source:HGNC Symbol;Acc:HGNC:7015]	15885	-0.636065	-0.370493	Yes
row_135	CCR7	C-C motif chemokine receptor 7 [Source:HGNC Symbol;Acc:HGNC:1608]	15899	-0.636065	-0.367468	Yes
row_136	CCRL2	C-C motif chemokine receptor like 2 [Source:HGNC Symbol;Acc:HGNC:1612]	15978	-0.648798	-0.367851	Yes
row_137	ADM	adrenomedullin [Source:HGNC Symbol;Acc:HGNC:259]	16066	-0.664556	-0.368623	Yes
row_138	OSM	oncostatin M [Source:HGNC Symbol;Acc:HGNC:8506]	16079	-0.667136	-0.365364	Yes
row_139	PCDH7	protocadherin 7 [Source:HGNC Symbol;Acc:HGNC:8659]	16083	-0.667576	-0.36162	Yes
row_140	NFKB1	nuclear factor kappa B subunit 1 [Source:HGNC Symbol;Acc:HGNC:7794]	16218	-0.696126	-0.364725	Yes
row_141	EDN1	endothelin 1 [Source:HGNC Symbol;Acc:HGNC:3176]	16366	-0.725923	-0.368351	Yes
row_142	IL4R	interleukin 4 receptor [Source:HGNC Symbol;Acc:HGNC:6015]	16557	-0.777761	-0.373978	Yes
row_143	OSMR	oncostatin M receptor [Source:HGNC Symbol;Acc:HGNC:8507]	16579	-0.782061	-0.370528	Yes
row_144	PDPN	podoplanin [Source:HGNC Symbol;Acc:HGNC:29602]	16612	-0.788857	-0.367628	Yes
row_145	TLR2	toll like receptor 2 [Source:HGNC Symbol;Acc:HGNC:11848]	16632	-0.793481	-0.364004	Yes
row_146	TLR3	toll like receptor 3 [Source:HGNC Symbol;Acc:HGNC:11849]	16764	-0.829548	-0.366168	Yes
row_147	MET	MET proto-oncogene, receptor tyrosine kinase [Source:HGNC Symbol;Acc:HGNC:7029]	16962	-0.887501	-0.371527	Yes
row_148	IL15RA	interleukin 15 receptor subunit alpha [Source:HGNC Symbol;Acc:HGNC:5978]	16990	-0.897184	-0.367726	Yes
row_149	SELENOS	selenoprotein S [Source:HGNC Symbol;Acc:HGNC:30396]	17036	-0.911416	-0.364805	Yes
row_150	LCK	LCK proto-oncogene, Src family tyrosine kinase [Source:HGNC Symbol;Acc:HGNC:6524]	17043	-0.915553	-0.359771	Yes
row_151	ATP2A2	ATPase sarcoplasmic/endoplasmic reticulum Ca2+ transporting 2 [Source:HGNC Symbol;Acc:HGNC:812]	17051	-0.91844	-0.354774	Yes
row_152	CCL2	C-C motif chemokine ligand 2 [Source:HGNC Symbol;Acc:HGNC:10618]	17218	-0.978701	-0.35794	Yes
row_153	ITGA5	integrin subunit alpha 5 [Source:HGNC Symbol;Acc:HGNC:6141]	17407	-1.06106	-0.361802	Yes
row_154	HBEGF	heparin binding EGF like growth factor [Source:HGNC Symbol;Acc:HGNC:3059]	17411	-1.06135	-0.355755	Yes
row_155	CMKLR1	chemerin chemokine-like receptor 1 [Source:HGNC Symbol;Acc:HGNC:2121]	17413	-1.06174	-0.349598	Yes
row_156	EIF2AK2	eukaryotic translation initiation factor 2 alpha kinase 2 [Source:HGNC Symbol;Acc:HGNC:9437]	17450	-1.07612	-0.345232	Yes
row_157	TACR3	tachykinin receptor 3 [Source:HGNC Symbol;Acc:HGNC:11528]	17474	-1.08639	-0.340109	Yes
row_158	PIK3R5	phosphoinositide-3-kinase regulatory subunit 5 [Source:HGNC Symbol;Acc:HGNC:30035]	17594	-1.13853	-0.339823	Yes
row_159	TAPBP	TAP binding protein [Source:HGNC Symbol;Acc:HGNC:11566]	17662	-1.17042	-0.336565	Yes
row_160	CD40	CD40 molecule [Source:HGNC Symbol;Acc:HGNC:11919]	17772	-1.25322	-0.335073	Yes
row_161	ADORA2B	adenosine A2b receptor [Source:HGNC Symbol;Acc:HGNC:264]	17798	-1.26684	-0.329002	Yes
row_162	LYN	LYN proto-oncogene, Src family tyrosine kinase [Source:HGNC Symbol;Acc:HGNC:6735]	17879	-1.33097	-0.325501	Yes
row_163	EREG	epiregulin [Source:HGNC Symbol;Acc:HGNC:3443]	18077	-1.47775	-0.327408	Yes
row_164	ITGB3	integrin subunit beta 3 [Source:HGNC Symbol;Acc:HGNC:6156]	18095	-1.48911	-0.319609	Yes
row_165	F3	coagulation factor III, tissue factor [Source:HGNC Symbol;Acc:HGNC:3541]	18153	-1.5533	-0.313576	Yes
row_166	TNFRSF1B	TNF receptor superfamily member 1B [Source:HGNC Symbol;Acc:HGNC:11917]	18184	-1.59117	-0.305876	Yes
row_167	TNFAIP6	TNF alpha induced protein 6 [Source:HGNC Symbol;Acc:HGNC:11898]	18194	-1.6016	-0.29699	Yes
row_168	PLAUR	plasminogen activator, urokinase receptor [Source:HGNC Symbol;Acc:HGNC:9053]	18197	-1.60357	-0.287717	Yes
row_169	IL6	interleukin 6 [Source:HGNC Symbol;Acc:HGNC:6018]	18224	-1.64047	-0.279515	Yes
row_170	NLRP3	NLR family pyrin domain containing 3 [Source:HGNC Symbol;Acc:HGNC:16400]	18246	-1.65707	-0.270947	Yes
row_171	IRF1	interferon regulatory factor 1 [Source:HGNC Symbol;Acc:HGNC:6116]	18323	-1.73667	-0.264859	Yes
row_172	IL1R1	interleukin 1 receptor type 1 [Source:HGNC Symbol;Acc:HGNC:5993]	18347	-1.78237	-0.255666	Yes
row_173	CCL17	C-C motif chemokine ligand 17 [Source:HGNC Symbol;Acc:HGNC:10615]	18402	-1.85705	-0.247696	Yes
row_174	SLC4A4	solute carrier family 4 member 4 [Source:HGNC Symbol;Acc:HGNC:11030]	18443	-1.93415	-0.238525	Yes
row_175	CXCR6	C-X-C motif chemokine receptor 6 [Source:HGNC Symbol;Acc:HGNC:16647]	18462	-1.9749	-0.227937	Yes
row_176	CXCL6	C-X-C motif chemokine ligand 6 [Source:HGNC Symbol;Acc:HGNC:10643]	18463	-1.97777	-0.216369	Yes
row_177	NMI	N-myc and STAT interactor [Source:HGNC Symbol;Acc:HGNC:7854]	18470	-1.98872	-0.205058	Yes
row_178	OPRK1	opioid receptor kappa 1 [Source:HGNC Symbol;Acc:HGNC:8154]	18475	-2.00744	-0.193531	Yes
row_179	INHBA	inhibin subunit beta A [Source:HGNC Symbol;Acc:HGNC:6066]	18552	-2.17279	-0.184892	Yes
row_180	CD69	CD69 molecule [Source:HGNC Symbol;Acc:HGNC:1694]	18622	-2.33828	-0.174911	Yes
row_181	BDKRB1	bradykinin receptor B1 [Source:HGNC Symbol;Acc:HGNC:1029]	18656	-2.44928	-0.162352	Yes
row_182	KCNA3	potassium voltage-gated channel subfamily A member 3 [Source:HGNC Symbol;Acc:HGNC:6221]	18712	-2.73214	-0.149317	Yes
row_183	PTGER2	prostaglandin E receptor 2 [Source:HGNC Symbol;Acc:HGNC:9594]	18746	-2.99791	-0.133549	Yes
row_184	CCL20	C-C motif chemokine ligand 20 [Source:HGNC Symbol;Acc:HGNC:10619]	18747	-2.99791	-0.116014	Yes
row_185	CSF3R	colony stimulating factor 3 receptor [Source:HGNC Symbol;Acc:HGNC:2439]	18781	-3.09953	-0.0996522	Yes
row_186	CD14	CD14 molecule [Source:HGNC Symbol;Acc:HGNC:1628]	18787	-3.14949	-0.0814983	Yes
row_187	PDE4B	phosphodiesterase 4B [Source:HGNC Symbol;Acc:HGNC:8781]	18794	-3.22192	-0.0629743	Yes
row_188	IL2RB	interleukin 2 receptor subunit beta [Source:HGNC Symbol;Acc:HGNC:6009]	18826	-3.68895	-0.0430575	Yes
row_189	MYC	MYC proto-oncogene, bHLH transcription factor [Source:HGNC Symbol;Acc:HGNC:7553]	18837	-3.83166	-0.0211813	Yes
row_190	ADGRE1	adhesion G protein-coupled receptor E1 [Source:HGNC Symbol;Acc:HGNC:3336]	18838	-3.84105	0.00128543	Yes

[truncated: 2 more sheets: HALLMARK_TGF_BETA_SIGNALING, Sheet1]
