# Supplementary material for: Establishment of Bovine-Induced Pluripotent Stem Cells
Source: Int J Mol Sci. 2021 Sep 28;22(19):10489. doi: 10.3390/ijms221910489 (PMC8508593; doi:10.3390/ijms221910489)
Supplement: Supplementary file 1 [file ijms-22-10489-s001.zip › Supplementary Files/Table S6_IPA Signaling Analysis of Naive vs Primed biPSCs.xlsx]

## Sheet: IPA pathway TiF vs KT
Ingenuity Canonical Pathways	-log(p-value)	Ratio	z-score	Molecules
Axonal Guidance Signaling	12.6	0.117	NaN	ABLIM3,ADAM11,ADAM15,ADAMTS12,ADAMTS14,ADAMTS7,ADAMTS9,ARPC1B,BMP4,DCC,ECE2,EFNA4,EPHA10,EPHA2,EPHB1,EPHB2,ERAP2,FZD10,GLI3,GNAL,ITGA5,ITGB1,ITGB3,LNPEP,LRRC4C,MMP13,MMP17,MMP23B,MMP25,MYL3,MYL4,MYL7,MYL9,NRP1,PAK3,PDGFA,PIK3CB,PIK3R5,PLCD1,PLXNA2,PLXNA3,PLXND1,RAC3,RND1,ROBO3,RTN4R,SEMA3C,SRGAP3,SUFU,TUBA1C,TUBA8,TUBB2B,TUBB4A,UNC5D,VEGFB,WNT16,WNT3,WNT5A
Hepatic Fibrosis / Hepatic Stellate Cell Activation	9.44	0.156	NaN	A2M,CCL2,CD40,COL15A1,COL1A1,COL4A6,COL5A3,COL6A3,COL8A1,COL9A2,COL9A3,FGF2,FGFR2,FLT1,IGFBP4,IL1R1,IL1RAP,KDR,KLF6,MMP13,MYL3,MYL4,MYL7,MYL9,PDGFA,SMAD7,TGFB1,TGFB2,VEGFB
Hepatic Fibrosis Signaling Pathway	8.57	0.111	-2.343	ATF4,CACNA1E,CCL2,CCND1,CD40,COL1A1,COL5A3,FGF2,FLT1,FOXO1,FZD10,GLI3,IKBKB,IL1R1,IL1RAP,ITGA5,ITGB1,ITGB3,JAK1,KDR,MMP13,MYC,MYL3,MYL4,MYL7,MYL9,PDGFA,PIK3CB,PIK3R5,RAC3,RHOC,RHOU,RND1,SMAD7,SPP1,STAT3,TGFB1,TGFB2,VEGFB,WNT16,WNT3,WNT5A
Tumor Microenvironment Pathway	7.39	0.142	-2.2	CCL2,CCND1,COL1A1,FGF2,FOXG1,FOXO1,FOXO6,ITGA5,ITGB3,MMP13,MMP17,MMP23B,MMP25,MYC,PDGFA,PIK3CB,PIK3R5,SLC1A4,SLC2A1,SLC2A4,SPP1,STAT3,TGFB1,TGFB2,VEGFB
Osteoarthritis Pathway	6.06	0.118	-2.4	ACVRL1,ANKH,ANXA2,ATF4,CASP7,CNMD,CTNNA2,FGF2,FZD10,GLI3,IL1R1,IL1RAP,ITGA5,ITGB1,ITGB3,LRP1,MEF2C,MMP13,NOTCH1,PRKAB2,SMAD7,SOX9,SPP1,TGFB1,VEGFB,WNT16
Human Embryonic Stem Cell Pluripotency	5.71	0.141	NaN	BMP4,FGF2,FGFR2,FGFR4,FOXO1,FZD10,INHBA,LEFTY2,NANOG,PDGFA,PIK3CB,PIK3R5,SMAD7,TGFB1,TGFB2,WNT16,WNT3,WNT5A,ZIC3
Regulation of Actin-based Motility by Rho	5.47	0.155	-1.604	ACTC1,ACTG2,ARPC1B,ITGA5,ITGB1,ITGB3,MYL3,MYL4,MYL7,MYL9,PAK3,PI4KA,RAC3,RHOC,RHOU,RND1
Synaptogenesis Signaling Pathway	5.45	0.0994	1.3	ADCY8,AP1G2,ARPC1B,ATF4,CACNB1,CACNB3,CDH10,CDH20,CPLX2,EFNA4,EPHA10,EPHA2,EPHB1,EPHB2,GRINA,GRM3,GRM8,ITPR1,LRP1,LYN,NECTIN1,NLGN2,NRXN1,PIK3CB,PIK3R5,RASGRF1,SHC3,STX1A,STX1B,SYT4,THBS1
ILK Signaling	4.57	0.111	-2.524	ACTC1,ACTG2,ATF4,CCND1,IRS4,ITGB1,ITGB3,KRT18,MYC,MYL3,MYL4,MYL7,MYL9,PIK3CB,PIK3R5,PPP2R5B,RAC3,RHOC,RHOU,RND1,VEGFB
Semaphorin Neuronal Repulsive Signaling Pathway	4.37	0.122	0.728	ITGA5,ITGB1,ITGB3,MYL3,MYL4,MYL7,MYL9,NCAN,NRP1,PAK3,PDE4B,PIK3CB,PIK3R5,PLXNA2,PLXNA3,PLXND1,RND1
Germ Cell-Sertoli Cell Junction Signaling	4.22	0.111	NaN	A2M,ACTC1,ACTG2,CTNNA2,ITGB1,MAP3K12,PAK3,PIK3CB,PIK3R5,RAC3,RHOC,RHOU,RND1,TGFB1,TGFB2,TUBA1C,TUBA8,TUBB2B,TUBB4A
L-serine Degradation	4.19	1	NaN	SDS,SDSL,SRR
Calcium Signaling	4.05	0.102	0.277	ACTC1,ATF4,CABIN1,CACNA1E,CACNA1I,CACNB1,CACNB3,CAMK1D,CHRNA4,CHRNB2,GRINA,ITPR1,ITPR2,MEF2C,MYL3,MYL4,MYL7,MYL9,RCAN2,TNNI1,TNNT1
Notch Signaling	4.05	0.216	0	DLL1,DTX4,HES5,HEY2,LFNG,MAML3,MFNG,NOTCH1
Colorectal Cancer Metastasis Signaling	4.05	0.0949	-2.065	ADCY8,CCND1,DCC,FZD10,JAK1,LRP1,MMP13,MMP17,MMP23B,MMP25,MYC,PIK3CB,PIK3R5,RAC3,RHOC,RHOU,RND1,STAT3,TGFB1,TGFB2,VEGFB,WNT16,WNT3,WNT5A
Signaling by Rho Family GTPases	4.05	0.0949	-1.789	ACTC1,ACTG2,ARPC1B,CDH10,CDH20,GNAL,ITGA5,ITGB1,ITGB3,MAP3K12,MAP3K20,MYL3,MYL4,MYL7,MYL9,PAK3,PI4KA,PIK3CB,PIK3R5,RAC3,RHOC,RHOU,RND1,SEPTIN5
Adipogenesis pathway	4.02	0.119	NaN	AGPAT2,BMP4,DDIT3,DLK1,FGF2,FGFR2,FGFR4,FOXO1,FZD10,NR2F2,SLC2A4,SOX9,SREBF1,TGFB1,TXNIP,WNT5A
Glioblastoma Multiforme Signaling	3.93	0.109	-1.807	CCND1,CDK6,FOXO1,FZD10,ITPR1,ITPR2,MYC,PDGFA,PIK3CB,PIK3R5,PLCD1,RAC3,RHOC,RHOU,RND1,WNT16,WNT3,WNT5A
AMPK Signaling	3.85	0.0986	-0.832	ADRA2B,ADRB1,AK4,AK5,ATF4,CCND1,CHRNA4,CHRNB2,CPT1A,CPT1C,FOXG1,FOXO1,FOXO6,PCK2,PHLPP1,PIK3CB,PIK3R5,PPP2R5B,PRKAB2,SLC2A1,SLC2A4
Integrin Signaling	3.85	0.0986	-2.065	ACTC1,ACTG2,ARPC1B,CAPN2,CAPN3,CAV1,ITGA11,ITGA5,ITGA7,ITGB1,ITGB3,MYL7,MYL9,PAK3,PIK3CB,PIK3R5,RAC3,RHOC,RHOU,RND1,TSPAN7
Nitric Oxide Signaling in the Cardiovascular System	3.79	0.131	-0.832	ADRB1,BDKRB2,CACNA1E,CAV1,FLT1,GUCY2C,ITPR1,ITPR2,KDR,PDE5A,PIK3CB,PIK3R5,VEGFB
Molecular Mechanisms of Cancer	3.75	0.08	NaN	ADCY8,BMP4,CASP7,CCND1,CDK6,CDKN2B,CTNNA2,FOXO1,FZD10,GNAL,ITGA5,ITGB1,ITGB3,JAK1,LRP1,MYC,NOTCH1,PAK3,PIK3CB,PIK3R5,RAC3,RASGRF1,RHOC,RHOU,RND1,SMAD7,SUFU,TGFB1,TGFB2,WNT16,WNT3,WNT5A
RhoGDI Signaling	3.65	0.101	1.291	ACTC1,ACTG2,ARPC1B,CDH10,CDH20,GNAL,ITGA5,ITGB1,ITGB3,MYL3,MYL4,MYL7,MYL9,PAK3,PI4KA,RAC3,RHOC,RHOU,RND1
HOTAIR Regulatory Pathway	3.61	0.106	-2.183	COL1A1,IRF1,MMP13,MMP17,MMP23B,MMP25,MYC,PIK3CB,PIK3R5,RHOC,SPP1,STAT3,STK38,TGFB1,WNT16,WNT3,WNT5A
Cellular Effects of Sildenafil (Viagra)	3.6	0.115	NaN	ACTC1,ACTG2,ADCY8,CACNA1E,GUCY2C,ITPR1,ITPR2,KCNH2,MYL3,MYL4,MYL7,MYL9,PDE4B,PDE5A,PLCD1
STAT3 Pathway	3.46	0.111	-1.155	FGF2,FGFR2,FGFR4,FLT1,IL11RA,IL1R1,KDR,MAP3K12,MAP3K20,MYC,PIM1,SOCS3,STAT3,TGFB1,TGFB2
PTEN Signaling	3.43	0.11	1.069	CCND1,FGFR2,FGFR4,FLT1,FOXG1,FOXO1,FOXO6,IKBKB,ITGA5,ITGB1,ITGB3,KDR,PIK3CB,PIK3R5,RAC3
Epithelial Adherens Junction Signaling	3.39	0.105	NaN	ACTC1,ACTG2,ARPC1B,CTNNA2,DLL1,MYL3,MYL4,MYL7,MYL9,NECTIN1,NOTCH1,TGFB2,TUBA1C,TUBA8,TUBB2B,TUBB4A
Role of Macrophages, Fibroblasts and Endothelial Cells in Rheumatoid Arthritis	3.38	0.0828	NaN	APC2,ATF4,CCL2,CCND1,FGF2,FZD10,IKBKB,IL1R1,IL1RAP,LRP1,LTBR,MMP13,MYC,PDGFA,PIK3CB,PIK3R5,PLCD1,SFRP2,SOCS3,STAT3,TGFB1,TRAF3IP2,VEGFB,WNT16,WNT3,WNT5A
GP6 Signaling Pathway	3.3	0.112	-2.138	COL15A1,COL1A1,COL4A6,COL5A3,COL6A3,COL8A1,COL9A2,COL9A3,ITGB3,ITPR1,LYN,PIK3CB,PIK3R5,SCHIP1
Role of Osteoblasts, Osteoclasts and Chondrocytes in Rheumatoid Arthritis	3.28	0.0917	NaN	APC2,BMP4,COL1A1,FOXO1,FZD10,IKBKB,IL1R1,IL1RAP,ITGA5,ITGB3,LRP1,MMP13,PIK3CB,PIK3R5,SFRP2,SPP1,TGFB1,WNT16,WNT3,WNT5A
CREB Signaling in Neurons	3.23	0.0688	-0.316	ADCY8,ADGRA2,ADGRB3,ADGRF5,ADGRL1,ADRA2B,ADRB1,ATF4,BDKRB2,CACNA1E,CACNA1I,CACNB1,CACNB3,CCKBR,CELSR2,CRHR2,FGF2,FGFR2,FGFR4,FLT1,FZD10,GNAL,GPR1,GPR153,GPR162,GPR61,GPR85,GPRC5B,GRIK5,GRM3,GRM8,ITPR1,ITPR2,KDR,NMUR2,OPRK1,PIK3CB,PIK3R5,PLCD1,TGFB1,TGFB2
Serine Biosynthesis	3.22	0.6	NaN	PHGDH,PSAT1,PSPH
Ephrin Receptor Signaling	3.2	0.0952	1.265	ARPC1B,ATF4,EFNA4,EPHA10,EPHA2,EPHB1,EPHB2,GNAL,GRINA,ITGA5,ITGB1,ITGB3,PAK3,PDGFA,PTPN13,RAC3,STAT3,VEGFB
Corticotropin Releasing Hormone Signaling	3.13	0.103	-0.577	ADCY8,ATF4,CACNA1E,CACNA1I,CACNB1,CACNB3,CRH,CRHR2,GLI3,GUCY2C,ITPR1,ITPR2,MEF2C,NPR3,NR4A1
Estrogen Receptor Signaling	3.1	0.0793	-1.8	ADCY8,ATF4,CACNA1E,CAV1,CCND1,FOXG1,FOXO1,FOXO6,GNAL,JAK1,MMP13,MMP17,MMP23B,MMP25,MYC,MYL3,MYL4,MYL7,MYL9,NOTCH1,PIK3CB,PIK3R5,PLCD1,PRKAB2,SHC3,VEGFB
Agranulocyte Adhesion and Diapedesis	3.1	0.0933	NaN	ACTC1,ACTG2,CCL17,CCL2,CLDN4,CLDN9,CXCL5,IL1R1,ITGA5,ITGB1,MMP13,MMP17,MMP23B,MMP25,MYL3,MYL4,MYL7,MYL9
Actin Cytoskeleton Signaling	3.06	0.0881	-2	ACTC1,ACTG2,APC2,ARPC1B,FGF2,ITGA5,ITGB1,ITGB3,MYL3,MYL4,MYL7,MYL9,NCKAP1L,PAK3,PDGFA,PIK3CB,PIK3R5,RAC3,TIAM2,TRIO
IL-7 Signaling Pathway	2.96	0.128	-2.646	CCND1,FOXG1,FOXO1,FOXO6,JAK1,LYN,MYC,PIK3CB,PIK3R5,SLC2A1
CXCR4 Signaling	2.94	0.0958	-1.941	ADCY8,GNAL,ITPR1,ITPR2,LYN,MYL3,MYL4,MYL7,MYL9,PAK3,PIK3CB,PIK3R5,RAC3,RHOC,RHOU,RND1
GABA Receptor Signaling	2.83	0.116	NaN	ABAT,ADCY8,AP1G2,CACNA1E,CACNA1I,CACNB1,CACNB3,GABRA2,GABRA4,GABRG1,KCNH2
Tec Kinase Signaling	2.78	0.0925	-1.732	ACTC1,ACTG2,GNAL,ITGA5,ITGB1,ITGB3,JAK1,LYN,PAK3,PIK3CB,PIK3R5,RAC3,RHOC,RHOU,RND1,STAT3
Cardiac Hypertrophy Signaling	2.77	0.0833	-1.213	ADCY8,ADRA2B,ADRB1,CACNA1E,GNAL,MAP3K12,MEF2C,MYL3,MYL4,MYL7,MYL9,PIK3CB,PIK3R5,PLCD1,RAC3,RHOC,RHOU,RND1,TGFB1,TGFB2
Amyotrophic Lateral Sclerosis Signaling	2.76	0.113	0	CACNA1E,CAPN2,CAPN3,CASP7,GRIK5,GRINA,NEFL,NEFM,PIK3CB,PIK3R5,VEGFB
eNOS Signaling	2.73	0.0943	-0.632	ADCY8,AQP1,BDKRB2,CAV1,CHRNA4,CHRNB2,FLT1,ITPR1,ITPR2,KDR,MIP,PIK3CB,PIK3R5,PRKAB2,VEGFB
Regulation of the Epithelial-Mesenchymal Transition Pathway	2.71	0.0885	NaN	FGF2,FGFR2,FGFR4,FZD10,ID2,JAK1,NOTCH1,PARD6B,PIK3CB,PIK3R5,STAT3,TGFB1,TGFB2,WNT16,WNT3,WNT5A,ZEB2
Superpathway of Serine and Glycine Biosynthesis I	2.7	0.429	NaN	PHGDH,PSAT1,PSPH
Clathrin-mediated Endocytosis Signaling	2.69	0.0881	NaN	ACTC1,ACTG2,AP1G2,APOA1,ARPC1B,EPHB2,FGF2,HIP1R,ITGA5,ITGB1,ITGB3,PDGFA,PIK3CB,PIK3R5,SH3KBP1,USP9X,VEGFB
Sertoli Cell-Sertoli Cell Junction Signaling	2.67	0.0876	NaN	A2M,ACTC1,ACTG2,CLDN4,CLDN9,CTNNA2,ITGA5,ITGB1,ITGB3,MAP3K12,MAP3K20,NECTIN1,TJP2,TUBA1C,TUBA8,TUBB2B,TUBB4A
Opioid Signaling Pathway	2.62	0.081	0.229	ADCY8,AP1G2,ATF4,CACNA1E,CACNA1I,CACNB1,CACNB3,CAMK1D,FOSB,GNAL,GRINA,ITPR1,ITPR2,KCNJ6,LYN,MYC,OPRK1,PENK,RAC3,RPS6KA2
Neuropathic Pain Signaling In Dorsal Horn Neurons	2.62	0.109	0.302	CAMK1D,GRINA,GRM3,GRM8,ITPR1,ITPR2,KCNH2,PIK3CB,PIK3R5,PLCD1,TAC1
Caveolar-mediated Endocytosis Signaling	2.6	0.123	NaN	ACTC1,ACTG2,CAV1,CAVIN1,ITGA11,ITGA5,ITGA7,ITGB1,ITGB3
Gap Junction Signaling	2.57	0.0859	NaN	ACTC1,ACTG2,ADCY8,ADRB1,CAV1,GUCY2C,ITPR1,ITPR2,NPR3,PIK3CB,PIK3R5,PLCD1,TJP2,TUBA1C,TUBA8,TUBB2B,TUBB4A
Breast Cancer Regulation by Stathmin1	2.53	0.0644	0	ADGRA2,ADGRB3,ADGRF5,ADGRL1,ADRA2B,ADRB1,ATF4,BDKRB2,CAMK1D,CCKBR,CCND1,CDK6,CELSR2,CRHR2,FGF2,FZD10,GPR1,GPR153,GPR162,GPR61,GPR85,GPRC5B,GRM3,GRM8,NMUR2,OPRK1,PIK3CB,PIK3R5,PPP2R5B,RAC3,STAT3,TGFB1,TGFB2,TUBA1C,TUBA8,TUBB2B,TUBB4A,VEGFB
Protein Kinase A Signaling	2.49	0.07	-0.853	ADCY8,ATF4,DCC,DUSP1,DUSP8,GLI3,ITPR1,ITPR2,MYL3,MYL4,MYL7,MYL9,PALM2AKAP2,PDE10A,PDE4B,PDE5A,PLCD1,PPP1R1B,PTPN13,PTPN23,PTPN3,PTPRN,PTPRT,PYGL,TGFB1,TGFB2,TNNI1,UBASH3B
PAK Signaling	2.45	0.104	-2.53	ITGA5,ITGB1,ITGB3,MYL3,MYL4,MYL7,MYL9,PAK3,PDGFA,PIK3CB,PIK3R5
HIF1Œ± Signaling	2.42	0.0829	-1.698	CAMK1D,FGF2,FLT1,HMOX1,KDR,MMP13,MMP17,MMP23B,MMP25,PIK3CB,PIK3R5,SLC2A1,SLC2A4,STAT3,TGFB1,TGFB2,VEGFB
Regulation Of The Epithelial Mesenchymal Transition By Growth Factors Pathway	2.42	0.0851	-0.775	FGF2,FGFR2,FGFR4,FOXO1,ID2,IKBKB,JAK1,MEST,PARD6B,PDGFA,PIK3CB,PIK3R5,STAT3,TGFB1,TGFB2,ZEB2
Synaptic Long Term Depression	2.39	0.0847	0	CACNA1E,CACNA1I,CACNB1,CACNB3,CRH,GNAL,GRM3,GRM8,GUCY2C,ITPR1,ITPR2,LYN,NPR3,PLA2G7,PLCD1,PPP2R5B
Wnt/Œ≤-catenin Signaling	2.37	0.0867	-2.84	APC2,CCND1,FZD10,LRP1,MYC,PPP2R5B,SFRP2,SOX21,SOX5,SOX9,TGFB1,TGFB2,WNT16,WNT3,WNT5A
Inhibition of Matrix Metalloproteases	2.37	0.154	1.342	A2M,LRP1,MMP13,MMP17,MMP23B,MMP25
Netrin Signaling	2.36	0.123	1.414	ABLIM3,CACNA1E,CACNA1I,CACNB1,CACNB3,DCC,RAC3,UNC5D
LPS/IL-1 Mediated Inhibition of RXR Function	2.36	0.08	-1.414	ABCB1,ABCC3,ALDH1L2,CHST10,CHST15,CPT1A,CPT1C,CYP2B6,FMO5,HS3ST1,HS3ST3B1,IL1R1,IL1RAP,MAOA,MGST2,PLTP,SLC27A2,SREBF1
Pancreatic Adenocarcinoma Signaling	2.36	0.101	-0.707	CCND1,CDKN2B,HMOX1,JAK1,NOTCH1,PIK3CB,PIK3R5,STAT3,TGFB1,TGFB2,VEGFB
Thrombin Signaling	2.35	0.0817	-0.632	ADCY8,CAMK1D,GNAL,IKBKB,ITPR1,ITPR2,MYL3,MYL4,MYL7,MYL9,PIK3CB,PIK3R5,PLCD1,RAC3,RHOC,RHOU,RND1
Endocannabinoid Cancer Inhibition Pathway	2.3	0.0909	1.941	ADCY8,ATF4,CASP7,CCND1,DDIT3,GNAL,MYC,NUPR1,PIK3CB,PIK3R5,PRKAB2,TRIB3,VEGFB
Transcriptional Regulatory Network in Embryonic Stem Cells	2.25	0.13	NaN	GSX2,LHX5,NANOG,PAX6,RFX4,STAT3,ZIC3
Remodeling of Epithelial Adherens Junctions	2.24	0.118	NaN	ACTC1,ACTG2,ARPC1B,CTNNA2,TUBA1C,TUBA8,TUBB2B,TUBB4A
White Adipose Tissue Browning Pathway	2.24	0.093	0	ADCY8,ATF4,CACNA1E,CACNA1I,CACNB1,CACNB3,FGFR2,FGFR4,FNDC5,KDR,PRDM16,PRKAB2
Cardiac Hypertrophy Signaling (Enhanced)	2.22	0.0644	-1.976	ADCY8,ADRA2B,ADRB1,CACNA1E,FGF2,FGFR2,FGFR4,FZD10,IKBKB,IL11RA,IL1R1,ITGA5,ITGB1,ITGB3,ITPR1,ITPR2,MAP3K12,MAP3K20,MEF2C,MYC,PDE10A,PDE4B,PDE5A,PIK3CB,PIK3R5,PLCD1,STAT3,TGFB1,TGFB2,WNT16,WNT3,WNT5A
Acute Phase Response Signaling	2.22	0.0833	0	A2M,APOA1,C2,C3,C4A/C4B,CRABP1,HMOX1,IKBKB,IL1R1,IL1RAP,PIK3CB,SERPING1,SOCS3,STAT3,VWF
Xenobiotic Metabolism Signaling	2.21	0.0732	NaN	ABCB1,ABCC3,AHRR,ALDH1L2,CAMK1D,CHST10,CHST15,CYP1B1,CYP2B6,FMO5,HMOX1,HS3ST1,HS3ST3B1,MAF,MAOA,MAP3K12,MGST2,NQO1,PIK3CB,PIK3R5,PPP2R5B
Glycine Betaine Degradation	2.2	0.3	NaN	SDS,SDSL,SRR
TR/RXR Activation	2.19	0.107	NaN	ADRB1,COL6A3,ME1,PIK3CB,PIK3R5,RAB3B,RCAN2,SLC2A1,SREBF1
IL-8 Signaling	2.16	0.08	-1.291	CCND1,CSTB,FLT1,HMOX1,IKBKB,ITGB3,KDR,MYL7,MYL9,PIK3CB,PIK3R5,RAC3,RHOC,RHOU,RND1,VEGFB
Role of IL-17F in Allergic Inflammatory Airway Diseases	2.15	0.14	-0.816	ATF4,CCL2,CXCL5,MMP13,RPS6KA2,TRAF3IP2
Factors Promoting Cardiogenesis in Vertebrates	2.13	0.0867	-1.155	ATF4,BMP4,CCND1,FZD10,LRP1,MEF2C,MYC,PLCD1,TGFB1,TGFB2,WNT16,WNT3,WNT5A
Glutamate Receptor Signaling	2.12	0.123	NaN	GRIK5,GRINA,GRM3,GRM8,HOMER3,SLC17A7,SLC1A4
Virus Entry via Endocytic Pathways	2.11	0.098	NaN	ACTC1,ACTG2,AP1G2,CAV1,ITGA5,ITGB1,ITGB3,PIK3CB,PIK3R5,RAC3
p38 MAPK Signaling	2.1	0.0932	-1.265	ATF4,DDIT3,DUSP1,IL1R1,IL1RAP,MEF2C,MYC,RPS6KA2,TGFB1,TGFB2,TIFA
Basal Cell Carcinoma Signaling	2.09	0.111	-0.816	APC2,BMP4,FZD10,GLI3,SUFU,WNT16,WNT3,WNT5A
MSP-RON Signaling Pathway	2.08	0.121	NaN	ACTC1,ACTG2,CCL2,KLK10,PIK3CB,PIK3R5,RPS6KA2
Œ≥-glutamyl Cycle	2.08	0.273	NaN	GGT1,GGT7,OPLAH
Mouse Embryonic Stem Cell Pluripotency	2.08	0.0971	-1.897	BMP4,FZD10,ID1,ID2,JAK1,MYC,NANOG,PIK3CB,PIK3R5,STAT3
FAK Signaling	2.05	0.0962	NaN	ACTC1,ACTG2,CAPN2,CAPN3,ITGA5,ITGB1,ITGB3,PAK3,PIK3CB,PIK3R5
Proline Biosynthesis I	2.04	0.5	NaN	PYCR1,PYCR2
IL-9 Signaling	2.02	0.152	-1.342	JAK1,PIK3CB,PIK3R5,SOCS3,STAT3
Semaphorin Signaling in Neurons	2	0.117	NaN	ITGB1,NRP1,PAK3,RAC3,RHOC,RHOU,RND1
Role of JAK2 in Hormone-like Cytokine Signaling	1.96	0.147	NaN	EPOR,IRS4,JAK1,SOCS3,STAT3
Phospholipase C Signaling	1.95	0.0714	-2.309	ADCY8,ATF4,HMOX1,ITGA5,ITGB1,ITGB3,ITPR1,ITPR2,LYN,MEF2C,MYL3,MYL4,MYL7,MYL9,PLCD1,RAC3,RHOC,RHOU,RND1
Paxillin Signaling	1.94	0.0926	-1.89	ACTC1,ACTG2,ITGA11,ITGA5,ITGA7,ITGB1,ITGB3,PAK3,PIK3CB,PIK3R5
Type II Diabetes Mellitus Signaling	1.92	0.0845	-0.816	CACNA1E,CACNA1I,CACNB1,CACNB3,IKBKB,IRS4,PIK3CB,PIK3R5,PRKAB2,SLC27A2,SLC2A4,SOCS3
Role of NFAT in Cardiac Hypertrophy	1.89	0.0748	-1.5	ADCY8,CABIN1,CACNA1E,CACNA1I,CACNB1,CACNB3,CAMK1D,ITPR1,ITPR2,MEF2C,PIK3CB,PIK3R5,PLCD1,RCAN2,TGFB1,TGFB2
Endocannabinoid Neuronal Synapse Pathway	1.85	0.0859	1.897	ADCY8,CACNA1E,CACNA1I,CACNB1,CACNB3,FAAH,GNAL,GRINA,ITPR1,KCNJ6,PLCD1
Proline Biosynthesis II (from Arginine)	1.83	0.4	NaN	PYCR1,PYCR2
IL-17A Signaling in Airway Cells	1.82	0.108	-1.134	CXCL5,IKBKB,JAK1,PIK3CB,PIK3R5,STAT3,TRAF3IP2
ErbB2-ErbB3 Signaling	1.82	0.108	-0.378	CCND1,FOXO1,MYC,NRG3,PIK3CB,PIK3R5,STAT3
Senescence Pathway	1.81	0.0691	-1.147	CACNA1E,CAPN2,CAPN3,CCND1,CDK6,CDKN2B,ELK3,IKBKB,ITPR2,PCGF2,PHF1,PIK3CB,PIK3R5,PPP2R5B,SMAD7,STING1,TGFB1,TGFB2,ZFP36L1
Actin Nucleation by ARP-WASP Complex	1.8	0.0988	-1.342	ARPC1B,ITGA5,ITGB1,ITGB3,RAC3,RHOC,RHOU,RND1
Bladder Cancer Signaling	1.8	0.0928	NaN	CCND1,FGF2,MMP13,MMP17,MMP23B,MMP25,MYC,THBS1,VEGFB
Leukotriene Biosynthesis	1.77	0.214	NaN	GGT1,GGT7,MGST2
Endocannabinoid Developing Neuron Pathway	1.76	0.087	0.632	ADCY8,ATF4,CCND1,GNAL,PAX6,PIK3CB,PIK3R5,RAC3,STAT3,STMN2
Cell Cycle: G1/S Checkpoint Regulation	1.75	0.104	0.447	CCND1,CDK6,CDKN2B,FOXO1,MYC,TGFB1,TGFB2
Apelin Cardiomyocyte Signaling Pathway	1.75	0.0909	-1.667	ITPR1,MYL3,MYL4,MYL7,MYL9,PIK3CB,PIK3R5,PLCD1,TGFB1
Tight Junction Signaling	1.74	0.0774	NaN	ACTC1,ACTG2,CLDN4,CLDN9,MYL3,MYL4,MYL7,MYL9,NECTIN1,PPP2R5B,TGFB1,TGFB2,TJP2
MSP-RON Signaling In Cancer Cells Pathway	1.72	0.0821	-0.905	ATF4,CCND1,ELK3,ITGB1,KLK10,MYC,PIK3CB,PIK3R5,RPS6KA2,STAT3,VEGFB
Sphingosine-1-phosphate Signaling	1.71	0.0855	0	ADCY8,CASP7,PDGFA,PIK3CB,PIK3R5,PLCD1,RAC3,RHOC,RHOU,RND1
FGF Signaling	1.71	0.0952	-0.707	ATF4,FGF2,FGFR2,FGFR4,ITPR1,PIK3CB,PIK3R5,STAT3
Endothelin-1 Signaling	1.71	0.0745	-1.941	ADCY8,CASP7,ECE2,GNAL,GUCY2C,HMOX1,ITPR1,ITPR2,MYC,PIK3CB,PIK3R5,PLA2G7,PLCD1,SHC3
SPINK1 General Cancer Pathway	1.69	0.101	0.378	JAK1,MT1A,MT1E,MT2A,PIK3CB,PIK3R5,STAT3
Role of NANOG in Mammalian Embryonic Stem Cell Pluripotency	1.67	0.084	-1.342	BMP4,FZD10,JAK1,NANOG,PIK3CB,PIK3R5,STAT3,WNT16,WNT3,WNT5A
Arginine Degradation VI (Arginase 2 Pathway)	1.67	0.333	NaN	PYCR1,PYCR2
IL-10 Signaling	1.66	0.1	NaN	HMOX1,IKBKB,IL1R1,IL1RAP,JAK1,SOCS3,STAT3
EGF Signaling	1.65	0.109	-1.633	ITPR1,ITPR2,JAK1,PIK3CB,PIK3R5,STAT3
Granulocyte Adhesion and Diapedesis	1.65	0.0751	NaN	CCL17,CCL2,CLDN4,CLDN9,CXCL5,IL1R1,IL1RAP,ITGB1,MMP13,MMP17,MMP23B,MMP25,SDC3
cAMP-mediated signaling	1.64	0.0699	-0.775	ADCY8,ADRA2B,ADRB1,ATF4,CAMK1D,DUSP1,GNAL,GRM3,GRM8,NPR3,OPRK1,PALM2AKAP2,PDE10A,PDE4B,PDE5A,STAT3
nNOS Signaling in Skeletal Muscle Cells	1.63	0.122	NaN	CACNA1E,CACNA1I,CACNB1,CACNB3,CAPN3
Growth Hormone Signaling	1.63	0.0986	0	A2M,PIK3CB,PIK3R5,RPS6KA2,SLC2A4,SOCS3,STAT3
Small Cell Lung Cancer Signaling	1.63	0.0986	-0.816	CCND1,CDK6,CDKN2B,IKBKB,MYC,PIK3CB,PIK3R5
IL-15 Production	1.62	0.0826	-1.265	EPHA2,EPHB1,EPHB2,FGFR2,FGFR4,FLT1,IRF1,JAK1,KDR,LYN
Th1 Pathway	1.62	0.0826	-0.333	CD40,CD8A,DLL1,IRF1,JAK1,NOTCH1,PIK3CB,PIK3R5,SOCS3,STAT3
HER-2 Signaling in Breast Cancer	1.6	0.0722	-0.832	CASP7,CCND1,ELK3,FOXO1,IKBKB,ITGB1,ITGB3,LYN,MT-CO3,MYC,PARD6B,PIK3CB,PIK3R5,STAT3
CNTF Signaling	1.58	0.105	0	CNTFR,JAK1,PIK3CB,PIK3R5,RPS6KA2,STAT3
Nicotine Degradation III	1.58	0.105	-1.342	AOX1,Aox2,CYP1B1,CYP2B6,CYP2S1,FMO5
Glioma Invasiveness Signaling	1.57	0.0959	-1.342	ITGB3,PIK3CB,PIK3R5,RAC3,RHOC,RHOU,RND1
GPCR-Mediated Integration of Enteroendocrine Signaling Exemplified by an L Cell	1.57	0.0959	-1.89	ADCY8,ADRB1,CCK,GAL,ITPR1,ITPR2,PLCD1
Leptin Signaling in Obesity	1.54	0.0946	-0.447	ADCY8,FOXO1,PIK3CB,PIK3R5,PLCD1,SOCS3,STAT3
Mitochondrial L-carnitine Shuttle Pathway	1.54	0.176	NaN	CPT1A,CPT1C,SLC27A2
Regulation of Cellular Mechanics by Calpain Protease	1.54	0.0946	-0.447	CAPN2,CAPN3,CCND1,CDK6,ITGA5,ITGB1,ITGB3
Adenine and Adenosine Salvage III	1.53	0.286	NaN	ADA2,PNP
IL-6 Signaling	1.52	0.0794	-1.265	A2M,ABCB1,COL1A1,IKBKB,IL1R1,IL1RAP,PIK3CB,PIK3R5,SOCS3,STAT3
Ferroptosis Signaling Pathway	1.52	0.0794	-0.632	ANGPTL4,ATF4,CARS1,CHAC1,EMP1,HMOX1,PRKAB2,SLC39A14,SLC7A11,STAT3
TREM1 Signaling	1.51	0.0933	-0.378	CCL2,CD40,ITGA5,ITGB1,NLRC5,NOD1,STAT3
FcŒ≥RIIB Signaling in B Lymphocytes	1.51	0.0933	NaN	CACNA1E,CACNA1I,CACNB1,CACNB3,LYN,PIK3CB,PIK3R5
Atherosclerosis Signaling	1.5	0.0787	NaN	APOA1,CCL2,CD40,COL1A1,COL5A3,F3,MMP13,PDGFA,PLA2G7,TGFB1
Endometrial Cancer Signaling	1.49	0.1	-2.236	APC2,CCND1,CTNNA2,MYC,PIK3CB,PIK3R5
Dermatan Sulfate Biosynthesis (Late Stages)	1.44	0.109	0.447	CHST10,CHST15,DSE,HS3ST1,HS3ST3B1
GPCR-Mediated Nutrient Sensing in Enteroendocrine Cells	1.44	0.0804	0.333	ADCY8,CACNA1E,CACNA1I,CACNB1,CACNB3,CCK,ITPR1,ITPR2,PLCD1
Hepatic Cholestasis	1.43	0.0699	NaN	ABCB1,ABCC3,ADCY8,FGFR4,IKBKB,IL1R1,IL1RAP,SLCO1C1,SLCO3A1,SREBF1,TGFB1,TGFB2,TJP2
GŒ±12/13 Signaling	1.42	0.0763	-2.53	CDH10,CDH20,IKBKB,MEF2C,MYL3,MYL4,MYL7,MYL9,PIK3CB,PIK3R5
Superoxide Radicals Degradation	1.42	0.25	NaN	CYGB,NQO1
Purine Ribonucleosides Degradation to Ribose-1-phosphate	1.42	0.25	NaN	ADA2,PNP
TGF-Œ≤ Signaling	1.41	0.0833	0.378	BMP4,INHBA,INHBB,PITX2,PMEPA1,SMAD7,TGFB1,TGFB2
Ephrin A Signaling	1.41	0.106	NaN	EFNA4,EPHA10,EPHA2,PIK3CB,PIK3R5
Thio-molybdenum Cofactor Biosynthesis	1.4	1	NaN	MOCOS
Phagosome Formation	1.38	0.0752	NaN	ITGA5,ITGB1,ITGB3,PIK3CB,PIK3R5,PLCD1,RAC3,RHOC,RHOU,RND1
Th1 and Th2 Activation Pathway	1.37	0.0702	NaN	CD40,CD8A,DLL1,IRF1,JAK1,MAF,NOTCH1,PIK3CB,PIK3R5,SOCS3,STAT3,TGFB1
Cyclins and Cell Cycle Regulation	1.36	0.0864	-1.134	CCND1,CDK6,CDKN2B,MYT1,PPP2R5B,TGFB1,TGFB2
Valine Degradation I	1.36	0.15	NaN	ABAT,AUH,SDS
VEGF Signaling	1.34	0.0808	-1.89	ACTC1,ACTG2,FLT1,FOXO1,KDR,PIK3CB,PIK3R5,VEGFB
PXR/RXR Activation	1.34	0.0923	NaN	ABCB1,ABCC3,CPT1A,CYP2B6,FOXO1,PCK2
Nicotine Degradation II	1.34	0.0923	-1.633	AOX1,Aox2,CYP1B1,CYP2B6,CYP2S1,FMO5
Inhibition of Angiogenesis by TSP1	1.34	0.118	-2	CD47,KDR,TGFB1,THBS1
Leukocyte Extravasation Signaling	1.32	0.0674	-1.897	ACTC1,ACTG2,CLDN4,CLDN9,CTNNA2,ITGB1,MMP13,MMP17,MMP23B,MMP25,PIK3CB,PIK3R5,SPN
Renin-Angiotensin Signaling	1.32	0.0763	-1.89	ADCY8,CCL2,ITPR1,ITPR2,PAK3,PIK3CB,PIK3R5,SHC3,STAT3
Endoplasmic Reticulum Stress Pathway	1.3	0.143	NaN	ATF4,CASP7,DDIT3
Cholecystokinin/Gastrin-mediated Signaling	1.3	0.0756	-1.134	CCK,CCKBR,ITPR1,ITPR2,MEF2C,RAC3,RHOC,RHOU,RND1
Coagulation System	1.3	0.114	0	A2M,BDKRB2,F3,VWF
G-Protein Coupled Receptor Signaling	1.29	0.062	NaN	ADCY8,ADRA2B,ADRB1,ATF4,DUSP1,GNAL,GRM3,GRM8,IKBKB,NPR3,OPRK1,PDE10A,PDE4B,PDE5A,PIK3CB,PIK3R5,STAT3
PI3K Signaling in B Lymphocytes	1.29	0.0725	-0.333	ATF4,C3,CD40,IKBKB,IRS4,ITPR1,ITPR2,LYN,PIK3CB,PLCD1
Regulation Of The Epithelial Mesenchymal Transition In Development Pathway	1.29	0.0833	-0.378	FZD10,GLI3,NOTCH1,SUFU,WNT16,WNT3,WNT5A
Systemic Lupus Erythematosus In B Cell Signaling Pathway	1.28	0.0618	-1.698	CARD11,CCND1,CD40,FOXG1,FOXO1,FOXO6,JAK1,LYN,MYC,PIK3CB,PIK3R5,RAC3,SHC3,STAT3,STING1,TGFB1,TGFB2
HGF Signaling	1.28	0.075	-1.134	CCND1,ELK3,ITGA5,ITGB1,ITGB3,MAP3K12,PIK3CB,PIK3R5,STAT3
LXR/RXR Activation	1.26	0.0744	1.89	ABCG4,APOA1,C3,C4A/C4B,CCL2,IL1R1,IL1RAP,PLTP,SREBF1
Rac Signaling	1.26	0.0744	-0.707	ARPC1B,CDK5R1,ITGA5,ITGB1,ITGB3,PAK3,PI4KA,PIK3CB,PIK3R5
IL-17A Signaling in Fibroblasts	1.26	0.111	NaN	CCL2,CXCL5,IKBKB,TRAF3IP2
Chronic Myeloid Leukemia Signaling	1.26	0.0777	NaN	CCND1,CDK6,IKBKB,MYC,PIK3CB,PIK3R5,TGFB1,TGFB2
CDP-diacylglycerol Biosynthesis I	1.25	0.136	NaN	AGPAT2,CDS1,GPAT3
Reelin Signaling in Neurons	1.24	0.0738	-1.667	ARPC1B,CDK5R1,GRINA,ITGA5,ITGB1,LYN,MAPK8IP2,PIK3CB,PIK3R5
NF-Œ∫B Signaling	1.24	0.067	-1.732	BMP4,CARD11,CD40,FGFR2,FGFR4,FLT1,IKBKB,IL1R1,KDR,LTBR,PIK3CB,PIK3R5
PDGF Signaling	1.24	0.0814	-1.134	CAV1,JAK1,MYC,PDGFA,PIK3CB,PIK3R5,STAT3
IGF-1 Signaling	1.24	0.0769	-1.342	FOXO1,IGFBP4,IGFBP6,JAK1,PIK3CB,PIK3R5,SOCS3,STAT3
Role of JAK1 and JAK3 in Œ≥c Cytokine Signaling	1.24	0.087	NaN	IRS4,JAK1,PIK3CB,PIK3R5,SOCS3,STAT3
Prostanoid Biosynthesis	1.23	0.2	NaN	CYP2S1,PTGDS
RhoA Signaling	1.23	0.0732	-2.333	ACTC1,ACTG2,ARPC1B,MYL3,MYL4,MYL7,MYL9,PI4KA,SEPTIN5
Complement System	1.22	0.108	1	C2,C3,C4A/C4B,SERPING1
Agrin Interactions at Neuromuscular Junction	1.21	0.0857	0	ACTC1,ACTG2,ITGB1,NRG3,PAK3,RAC3
GM-CSF Signaling	1.21	0.0857	-1.342	CCND1,LYN,PIK3CB,PIK3R5,PIM1,STAT3
Aryl Hydrocarbon Receptor Signaling	1.21	0.0699	-0.816	AHRR,ALDH1L2,CCND1,CDK6,CYP1B1,MGST2,MYC,NQO1,TGFB1,TGFB2
Apelin Cardiac Fibroblast Signaling Pathway	1.2	0.13	NaN	PRKAB2,TGFB1,TGFB2
ERK/MAPK Signaling	1.19	0.0644	-1.155	ATF4,DUSP1,ELK3,ITGA5,ITGB1,ITGB3,MYC,PAK3,PIK3CB,PIK3R5,PPP2R5B,RAC3,STAT3
Sperm Motility	1.18	0.0628	-1.342	EPHA2,EPHB1,EPHB2,FGFR2,FGFR4,FLT1,ITPR1,ITPR2,JAK1,KDR,LYN,PDE4B,PLA2G7,PLCD1
PI3K/AKT Signaling	1.17	0.0652	-1.89	CCND1,FOXO1,IKBKB,IL11RA,IL1R1,ITGA5,ITGB1,ITGB3,JAK1,NANOG,PIK3CB,PPP2R5B
Insulin Secretion Signaling Pathway	1.17	0.0615	-0.775	ADCY8,ATF4,CACNA1E,CCK,ITPR1,ITPR2,JAK1,LYN,PCSK2,PIK3CB,PIK3R5,PLCD1,SLC2A1,SLC2A4,STAT3
Role of IL-17A in Arthritis	1.16	0.0909	NaN	CCL2,CXCL5,MMP13,PIK3CB,PIK3R5
IL-22 Signaling	1.16	0.125	NaN	JAK1,SOCS3,STAT3
Phosphatidylglycerol Biosynthesis II (Non-plastidic)	1.16	0.125	NaN	AGPAT2,CDS1,GPAT3
Vitamin-C Transport	1.16	0.125	NaN	NXN,SLC2A1,SLC2A4
Antiproliferative Role of TOB in T Cell Signaling	1.16	0.103	0	DPP7,TGFB1,TGFB2,TOB1
3-phosphoinositide Biosynthesis	1.15	0.0663	0.905	DUSP1,DUSP8,PI4KA,PIK3CB,PIK3R5,PPP1R1B,PPP2R5B,PTPN13,PTPN23,PTPRN,SOCS3
Non-Small Cell Lung Cancer Signaling	1.14	0.0822	-2.236	CCND1,CDK6,ITPR1,ITPR2,PIK3CB,PIK3R5
Role of JAK family kinases in IL-6-type Cytokine Signaling	1.11	0.12	NaN	JAK1,SOCS3,STAT3
Bupropion Degradation	1.11	0.12	NaN	CYP1B1,CYP2B6,CYP2S1
Œ≤-alanine Degradation I	1.1	0.5	NaN	ABAT
GDP-L-fucose Biosynthesis II (from L-fucose)	1.1	0.5	NaN	FCSK
Xanthine and Xanthosine Salvage	1.1	0.5	NaN	PNP
NRF2-mediated Oxidative Stress Response	1.1	0.0635	-1.342	ACTC1,ACTG2,AOX1,ATF4,ENC1,EPHX1,HMOX1,MAF,MGST2,NQO1,PIK3CB,PIK3R5
Production of Nitric Oxide and Reactive Oxygen Species in Macrophages	1.1	0.0635	-1.265	APOA1,IKBKB,IRF1,JAK1,MAP3K12,PIK3CB,PIK3R5,PPP2R5B,RAC3,RHOC,RHOU,RND1
Coronavirus Pathogenesis Pathway	1.1	0.0667	0.632	ATF4,CCL2,CCND1,DDIT3,IKBKB,JAK1,STAT3,STING1,TGFB1,TRIM25
IL-15 Signaling	1.1	0.08	-0.816	JAK1,MYC,PIK3CB,PIK3R5,RAC3,STAT3
Cancer Drug Resistance By Drug Efflux	1.08	0.0862	NaN	ABCB1,FOXG1,FOXO1,FOXO6,PIK3CB
FcŒ≥ Receptor-mediated Phagocytosis in Macrophages and Monocytes	1.08	0.0745	-1.134	ACTC1,ACTG2,ARPC1B,DGKB,HMOX1,LYN,RAC3
Macropinocytosis Signaling	1.07	0.0789	NaN	ITGA5,ITGB1,ITGB3,PDGFA,PIK3CB,PIK3R5
Gluconeogenesis I	1.07	0.115	NaN	ENO2,ME1,ME3
Estrogen Biosynthesis	1.06	0.0952	0	CYP1B1,CYP2B6,CYP2S1,HSD17B14
IL-12 Signaling and Production in Macrophages	1.06	0.0677	NaN	APOA1,CD40,IKBKB,IRF1,MAF,PIK3CB,PIK3R5,TGFB1,TGFB2
Dermatan Sulfate Biosynthesis	1.06	0.0847	0.447	CHST10,CHST15,DSE,HS3ST1,HS3ST3B1
Apelin Endothelial Signaling Pathway	1.04	0.0696	-1.134	ADCY8,CCL2,GNAL,KLF2,MEF2C,PIK3CB,PIK3R5,PRKAB2
PCP pathway	1.04	0.0833	-1.342	CTHRC1,FZD10,WNT16,WNT3,WNT5A
Oncostatin M Signaling	1.03	0.093	-1	JAK1,MMP13,MT2A,STAT3
VDR/RXR Activation	1.03	0.0769	NaN	CYP27B1,FOXO1,IGFBP6,PDGFA,SPP1,TGFB2
Pregnenolone Biosynthesis	1.03	0.154	NaN	CYP26A1,MICAL2
PKCŒ∏ Signaling in T Lymphocytes	1.02	0.0645	0	CACNA1E,CACNA1I,CACNB1,CACNB3,CARD11,IKBKB,MAP3K12,PIK3CB,PIK3R5,RAC3
Gustation Pathway	1.02	0.0645	NaN	ADCY8,CACNA1E,CACNA1I,CACNB1,CACNB3,ITPR1,ITPR2,PDE10A,PDE4B,PDE5A
Role of Tissue Factor in Cancer	1.02	0.069	NaN	F3,ITGB1,ITGB3,LYN,MMP13,PIK3CB,PIK3R5,RPS6KA2
Th2 Pathway	1.01	0.0662	0.707	CD40,DLL1,JAK1,MAF,NOTCH1,PIK3CB,PIK3R5,SOCS3,TGFB1
Neuroinflammation Signaling Pathway	1.01	0.0567	-0.535	ATF4,CCL2,CD40,GABRA2,GABRA4,GABRG1,GRINA,HMOX1,IKBKB,IL1R1,IL34,JAK1,KCNJ6,PIK3CB,PIK3R5,TGFB1,TGFB2
BEX2 Signaling Pathway	1.01	0.0759	-0.816	BEX2,CCND1,PPP2R5B,SPP1,STAT3,VEGFB
p53 Signaling	1.01	0.0714	-0.447	CCND1,DRAM1,PERP,PIK3CB,PIK3R5,SERPINE2,THBS1
Triacylglycerol Biosynthesis	1	0.0909	-1	AGPAT2,GPAT3,MOGAT1,PLPPR3
Apelin Pancreas Signaling Pathway	1	0.0909	-2	DDIT3,PIK3CB,PIK3R5,PRKAB2
IL-23 Signaling Pathway	1	0.0909	-1	PIK3CB,PIK3R5,SOCS3,STAT3
Iron homeostasis signaling pathway	1	0.0657	NaN	BMP4,HFE,HMOX1,JAK1,LRP1,PDGFA,SLC39A14,STAT3,TFR2
GŒ±q Signaling	0.996	0.0637	-1.414	HMOX1,IKBKB,ITPR1,ITPR2,PIK3CB,PIK3R5,RAC3,RHOC,RHOU,RND1
JAK/Stat Signaling	0.991	0.075	-1.633	CCKBR,JAK1,PIK3CB,PIK3R5,SOCS3,STAT3
Superpathway of Inositol Phosphate Compounds	0.979	0.0603	1.155	DUSP1,DUSP8,PI4KA,PIK3CB,PIK3R5,PLCD1,PPP1R1B,PPP2R5B,PTPN13,PTPN23,PTPRN,SOCS3
Coronavirus Replication Pathway	0.979	0.0889	1	TUBA1C,TUBA8,TUBB2B,TUBB4A
Prolactin Signaling	0.975	0.0741	-1.633	IRF1,MYC,PIK3CB,PIK3R5,SOCS3,STAT3
Phenylalanine Degradation IV (Mammalian, via Side Chain)	0.975	0.143	NaN	MAOA,SLC27A2
FAT10 Cancer Signaling Pathway	0.951	0.087	1	IKBKB,STAT3,TGFB1,TGFB2
PFKFB4 Signaling Pathway	0.951	0.087	0	ATF4,FGF2,TGFB1,TGFB2
Guanine and Guanosine Salvage I	0.936	0.333	NaN	PNP
1,25-dihydroxyvitamin D3 Biosynthesis	0.936	0.333	NaN	CYP27B1
D-glucuronate Degradation I	0.936	0.333	NaN	CRYL1
Anandamide Degradation	0.936	0.333	NaN	FAAH
Adenine and Adenosine Salvage I	0.936	0.333	NaN	PNP
4-aminobutyrate Degradation I	0.936	0.333	NaN	ABAT
SAPK/JNK Signaling	0.936	0.0686	-0.816	DUSP8,MAP3K12,MAP3K20,MAPK8IP2,PIK3CB,PIK3R5,RAC3
CD40 Signaling	0.924	0.0769	-0.447	CD40,IKBKB,PIK3CB,PIK3R5,STAT3
Histidine Degradation VI	0.921	0.133	NaN	CYP26A1,MICAL2
Dopamine-DARPP32 Feedback in cAMP Signaling	0.917	0.0613	0.333	ADCY8,ATF4,CACNA1E,GRINA,ITPR1,ITPR2,KCNJ6,PLCD1,PPP1R1B,PPP2R5B
VEGF Family Ligand-Receptor Interactions	0.917	0.0714	-1.342	FLT1,KDR,NRP1,PIK3CB,PIK3R5,VEGFB
Dendritic Cell Maturation	0.914	0.0598	-0.632	ATF4,CD40,CD58,COL1A1,COL5A3,IKBKB,LTBR,LY75,PIK3CB,PIK3R5,PLCD1
Calcium-induced T Lymphocyte Apoptosis	0.903	0.0758	-1.342	CABIN1,CAPN2,ITPR1,ITPR2,NR4A1
Chondroitin Sulfate Biosynthesis (Late Stages)	0.9	0.0833	1	CHST10,CHST15,HS3ST1,HS3ST3B1
Acetone Degradation I (to Methylglyoxal)	0.9	0.0968	NaN	CYP1B1,CYP2B6,CYP2S1
HMGB1 Signaling	0.893	0.0606	-0.707	CCL2,IL1R1,PIK3CB,PIK3R5,RAC3,RHOC,RHOU,RND1,TGFB1,TGFB2
Neuregulin Signaling	0.889	0.0667	0	CDK5R1,ITGA5,ITGB1,ITGB3,MYC,NRG3,TMEFF2
GŒ±i Signaling	0.886	0.064	1.134	ADCY8,ADRA2B,CAV1,GRM3,GRM8,NPR3,OPRK1,STAT3
IL-17 Signaling	0.879	0.0588	-2.111	CCL17,CCL2,CXCL5,JAK1,MMP13,PIK3CB,PIK3R5,TGFB1,TGFB2,TRAF3IP2,VEGFB
Chondroitin Sulfate Degradation (Metazoa)	0.876	0.125	NaN	HEXB,HEXD
Adenosine Nucleotides Degradation II	0.876	0.125	NaN	ADA2,PNP
FXR/RXR Activation	0.873	0.0635	NaN	APOA1,C3,C4A/C4B,FGFR4,FOXO1,PCK2,PLTP,SREBF1
Airway Inflammation in Asthma	0.866	0.0938	NaN	CCL2,TGFB1,TGFB2
14-3-3-mediated Signaling	0.86	0.063	NaN	FOXO1,PIK3CB,PIK3R5,PLCD1,TUBA1C,TUBA8,TUBB2B,TUBB4A
Xenobiotic Metabolism CAR Signaling Pathway	0.857	0.0582	0.302	ABCB1,ABCC3,ALDH1L2,CHST10,CHST15,CYP2B6,FMO5,HS3ST1,HS3ST3B1,MGST2,PPP2R5B
CDK5 Signaling	0.845	0.0648	1.633	ADCY8,CDK5R1,FOSB,GNAL,ITGB1,PPP1R1B,PPP2R5B
Circadian Rhythm Signaling	0.839	0.0909	NaN	ATF4,GRINA,PER1
Fatty Acid Œ≤-oxidation I	0.839	0.0909	NaN	AUH,SDS,SLC27A2
Synaptic Long Term Potentiation	0.833	0.062	0.707	ADCY8,ATF4,GRINA,GRM3,GRM8,ITPR1,ITPR2,PLCD1
CTLA4 Signaling in Cytotoxic T Lymphocytes	0.833	0.0674	NaN	AP1G2,CD8A,CD8B,PIK3CB,PIK3R5,PPP2R5B
Acute Myeloid Leukemia Signaling	0.833	0.0674	-1.342	CCND1,MYC,PIK3CB,PIK3R5,PIM1,STAT3
Isoleucine Degradation I	0.833	0.118	NaN	AUH,SDS
Ubiquinol-10 Biosynthesis (Eukaryotic)	0.833	0.118	NaN	CYP26A1,MICAL2
Dermatan Sulfate Degradation (Metazoa)	0.833	0.118	NaN	HEXB,HEXD
Antioxidant Action of Vitamin C	0.83	0.0642	0	HMOX1,IKBKB,NXN,PLA2G7,PLCD1,SLC2A1,SLC2A4
Heme Degradation	0.821	0.25	NaN	HMOX1
Melatonin Degradation II	0.821	0.25	NaN	MAOA
Glioma Signaling	0.815	0.0636	-2	CAMK1D,CCND1,CDK6,CDKN2B,PDGFA,PIK3CB,PIK3R5
Relaxin Signaling	0.812	0.0596	-1.342	ADCY8,GNAL,GUCY2C,NPR3,PDE10A,PDE4B,PDE5A,PIK3CB,PIK3R5
GNRH Signaling	0.801	0.0578	0	ADCY8,ATF4,CACNA1E,CACNA1I,CACNB1,CACNB3,ITPR1,ITPR2,MAP3K12,PAK3
Type I Diabetes Mellitus Signaling	0.801	0.0631	-1.633	IKBKB,IL1R1,IL1RAP,IRF1,JAK1,PTPRN,SOCS3
Lymphotoxin Œ≤ Receptor Signaling	0.79	0.0755	0	IKBKB,LTBR,PIK3CB,PIK3R5
Death Receptor Signaling	0.785	0.0652	-1.633	ACTC1,ACTG2,CASP7,IKBKB,PARP12,PARP14
Glucocorticoid Receptor Signaling	0.772	0.0498	NaN	A2M,CAV1,CCL2,DUSP1,IKBKB,IL11RA,IL1R1,JAK1,KRT18,KRT19,KRT7,KRT8,KRT80,MMP13,MYC,PCK2,PIK3CB,PIK3R5,PRKAB2,STAT3,TGFB1,TGFB2,TSC22D3
Adrenomedullin signaling pathway	0.772	0.0558	-1.508	ADCY8,C3,GUCY2C,ITPR1,ITPR2,KCNH2,NPR3,PIK3CB,PIK3R5,PLCD1,SHC3
MSP-RON Signaling In Macrophages Pathway	0.772	0.0619	-0.378	ATF4,IKBKB,KLK10,PIK3CB,PIK3R5,SOCS3,STAT3
Cdc42 Signaling	0.77	0.0568	-1.667	APC2,ARPC1B,ITGA5,ITGB1,ITGB3,MYL3,MYL4,MYL7,MYL9,PAK3
NGF Signaling	0.759	0.0614	0.378	ATF4,IKBKB,MAP3K12,PIK3CB,PIK3R5,RPS6KA2,TRIO
Interferon Signaling	0.759	0.0833	NaN	IFI35,IRF1,JAK1
Purine Nucleotides Degradation II (Aerobic)	0.754	0.105	NaN	ADA2,PNP
Apelin Muscle Signaling Pathway	0.754	0.105	NaN	PRKAB2,SLC2A4
D-myo-inositol-5-phosphate Metabolism	0.745	0.0573	1.667	DUSP1,DUSP8,PLCD1,PPP1R1B,PPP2R5B,PTPN13,PTPN23,PTPRN,SOCS3
Angiopoietin Signaling	0.74	0.0667	NaN	FOXO1,IKBKB,PAK3,PIK3CB,PIK3R5
Estrogen-Dependent Breast Cancer Signaling	0.74	0.0667	-1	ATF4,CCND1,HSD17B14,PIK3CB,PIK3R5
Cell Cycle Regulation by BTG Family Proteins	0.735	0.0811	NaN	BTG2,CCND1,PPP2R5B
Arsenate Detoxification I (Glutaredoxin)	0.733	0.2	NaN	PNP
Protein Citrullination	0.733	0.2	NaN	PADI6
Creatine-phosphate Biosynthesis	0.733	0.2	NaN	CKB
Glutamate Degradation III (via 4-aminobutyrate)	0.733	0.2	NaN	ABAT
Chondroitin Sulfate Biosynthesis	0.73	0.0714	1	CHST10,CHST15,HS3ST1,HS3ST3B1
NF-Œ∫B Activation by Viruses	0.724	0.0658	-1.342	IKBKB,ITGB1,ITGB3,PIK3CB,PIK3R5
GDNF Family Ligand-Receptor Interactions	0.724	0.0658	NaN	DOK6,ITPR1,ITPR2,PIK3CB,PIK3R5
Cardiomyocyte Differentiation via BMP Receptors	0.721	0.1	NaN	BMP4,MEF2C
The Visual Cycle	0.721	0.1	NaN	DHRS3,RLBP1
Role of NFAT in Regulation of the Immune Response	0.717	0.0552	-1.414	CABIN1,GNAL,IKBKB,ITPR1,ITPR2,LYN,MEF2C,PIK3CB,PIK3R5,RCAN2
Docosahexaenoic Acid (DHA) Signaling	0.71	0.0789	NaN	FOXO1,PIK3CB,PIK3R5
Ovarian Cancer Signaling	0.71	0.0576	NaN	CCND1,FZD10,PIK3CB,PIK3R5,VEGFB,WNT16,WNT3,WNT5A
Salvage Pathways of Pyrimidine Ribonucleotides	0.699	0.0612	-1.342	AK4,AK5,APOBEC3H,CDK6,PAK3,PIM1
UVA-Induced MAPK Signaling	0.699	0.0612	0	PARP12,PARP14,PIK3CB,PIK3R5,PLCD1,RPS6KA2
Role of Wnt/GSK-3Œ≤ Signaling in the Pathogenesis of Influenza	0.693	0.0641	-1.342	APC2,FZD10,WNT16,WNT3,WNT5A
IL-3 Signaling	0.678	0.0633	-0.447	FOXO1,JAK1,PIK3CB,PIK3R5,STAT3
Thyroid Cancer Signaling	0.678	0.0633	-1.342	CCND1,FOXO1,MYC,PIK3CB,PIK3R5
D-myo-inositol (1,4,5,6)-Tetrakisphosphate Biosynthesis	0.676	0.0563	1.414	DUSP1,DUSP8,PPP1R1B,PPP2R5B,PTPN13,PTPN23,PTPRN,SOCS3
D-myo-inositol (3,4,5,6)-tetrakisphosphate Biosynthesis	0.676	0.0563	1.414	DUSP1,DUSP8,PPP1R1B,PPP2R5B,PTPN13,PTPN23,PTPRN,SOCS3
Cardiac Œ≤-adrenergic Signaling	0.676	0.0563	-1.89	ADCY8,ADRB1,CACNA1E,PALM2AKAP2,PDE10A,PDE4B,PDE5A,PPP2R5B
CD28 Signaling in T Helper Cells	0.672	0.0579	-1.89	ARPC1B,CARD11,IKBKB,ITPR1,ITPR2,PIK3CB,PIK3R5
FLT3 Signaling in Hematopoietic Progenitor Cells	0.662	0.0625	0.447	ATF4,PIK3CB,PIK3R5,RPS6KA2,STAT3
Renal Cell Carcinoma Signaling	0.662	0.0625	NaN	PAK3,PIK3CB,PIK3R5,SLC2A1,TGFB1
NAD Biosynthesis from 2-amino-3-carboxymuconate Semialdehyde	0.662	0.167	NaN	NMNAT2
Ceramide Biosynthesis	0.662	0.167	NaN	SPTSSA
NAD Biosynthesis III	0.662	0.167	NaN	NMNAT2
G Beta Gamma Signaling	0.66	0.0574	1.134	CACNA1E,CACNA1I,CACNB1,CACNB3,CAV1,GNAL,KCNJ6
Retinoic acid Mediated Apoptosis Signaling	0.658	0.0667	NaN	CRABP1,IRF1,PARP12,PARP14
Pyrimidine Deoxyribonucleotides De Novo Biosynthesis I	0.658	0.0909	NaN	AK4,AK5
mTOR Signaling	0.65	0.0524	-0.707	HMOX1,PIK3CB,PIK3R5,PPP2R5B,PRKAB2,RAC3,RHOC,RHOU,RND1,RPS6KA2,VEGFB
Intrinsic Prothrombin Activation Pathway	0.625	0.0714	NaN	COL1A1,COL5A3,KLK10
Wnt/Ca+ pathway	0.625	0.0645	0	ATF4,FZD10,PLCD1,WNT5A
PPARŒ±/RXRŒ± Activation	0.623	0.0524	-1	ADCY8,APOA1,IKBKB,IL1R1,IL1RAP,MEF2C,PLCD1,PRKAB2,TGFB1,TGFB2
Xenobiotic Metabolism PXR Signaling Pathway	0.614	0.0521	0.632	ABCB1,ABCC3,ALDH1L2,CHST10,CHST15,CYP2B6,HS3ST1,HS3ST3B1,MAOA,MGST2
Thrombopoietin Signaling	0.609	0.0635	-1	MYC,PIK3CB,PIK3R5,STAT3
P2Y Purigenic Receptor Signaling Pathway	0.606	0.0551	-0.816	ADCY8,ATF4,ITGB3,MYC,PIK3CB,PIK3R5,PLCD1
Thioredoxin Pathway	0.604	0.143	NaN	NXN
NAD Salvage Pathway III	0.604	0.143	NaN	NMNAT2
Role of JAK1, JAK2 and TYK2 in Interferon Signaling	0.602	0.0833	NaN	JAK1,STAT3
T Cell Receptor Signaling	0.599	0.0566	NaN	CARD11,CD8A,CD8B,IKBKB,PIK3CB,PIK3R5
Huntington's Disease Signaling	0.597	0.0502	-0.333	ATF4,CAPN2,CAPN3,CASP7,CDK5R1,CPLX2,IFT57,ITPR1,PENK,PIK3CB,PIK3R5,STX1A
RAR Activation	0.597	0.0515	NaN	ADCY8,CRABP1,CYP26A1,DHRS3,DUSP1,NR2F2,PIK3CB,SMAD7,TGFB1,TGFB2
Xenobiotic Metabolism AHR Signaling Pathway	0.593	0.0588	-0.447	AHRR,ALDH1L2,CYP1B1,MGST2,NQO1
tRNA Splicing	0.588	0.0682	NaN	PDE10A,PDE4B,PDE5A
Erythropoietin Signaling Pathway	0.587	0.052	-1	CCND1,EPOR,ITPR1,ITPR2,PIK3CB,PIK3R5,RAC3,TGFB1,TGFB2
Telomerase Signaling	0.587	0.0561	-2.236	ELK3,MYC,PIK3CB,PIK3R5,PPP2R5B,TPP1
Superpathway of Melatonin Degradation	0.58	0.0615	0	CYP1B1,CYP2B6,CYP2S1,MAOA
D-myo-inositol (1,4,5)-Trisphosphate Biosynthesis	0.577	0.08	NaN	PI4KA,PLCD1
iNOS Signaling	0.57	0.0667	NaN	IKBKB,IRF1,JAK1
T Cell Exhaustion Signaling Pathway	0.569	0.0514	-0.333	FOXO1,JAK1,KDR,MGAT5,PIK3CB,PIK3R5,PPP2R5B,STAT3,TGFB1
Pyridoxal 5'-phosphate Salvage Pathway	0.565	0.0606	NaN	CDK6,PAK3,PIM1,PNPO
Role of Oct4 in Mammalian Embryonic Stem Cell Pluripotency	0.553	0.0652	NaN	NANOG,NR2F2,SPP1
Estrogen-mediated S-phase Entry	0.553	0.0769	NaN	CCND1,MYC
Apelin Liver Signaling Pathway	0.553	0.0769	NaN	COL1A1,COL5A3
iCOS-iCOSL Signaling in T Helper Cells	0.542	0.0541	-1	CD40,IKBKB,ITPR1,ITPR2,PIK3CB,PIK3R5
EIF2 Signaling	0.539	0.0491	-2.333	ACTC1,ACTG2,ATF4,CCND1,DDIT3,MYC,PIK3CB,PIK3R5,Rpl22l1,SREBF1,TRIB3
3-phosphoinositide Degradation	0.539	0.0513	1.414	DUSP1,DUSP8,PPP1R1B,PPP2R5B,PTPN13,PTPN23,PTPRN,SOCS3
nNOS Signaling in Neurons	0.536	0.0638	NaN	CAPN2,CAPN3,GRINA
Regulation of IL-2 Expression in Activated and Anergic T Lymphocytes	0.532	0.0556	NaN	CARD11,IKBKB,TGFB1,TGFB2,TOB1
Prostate Cancer Signaling	0.521	0.0549	NaN	ATF4,CCND1,FOXO1,PIK3CB,PIK3R5
Sucrose Degradation V (Mammalian)	0.511	0.111	NaN	TKFC
Leucine Degradation I	0.511	0.111	NaN	AUH
Folate Transformations I	0.511	0.111	NaN	MTHFR
IL-1 Signaling	0.51	0.0543	NaN	ADCY8,GNAL,IKBKB,IL1R1,IL1RAP
Insulin Receptor Signaling	0.489	0.0504	-0.816	FOXO1,IRS4,JAK1,PIK3CB,PIK3R5,SLC2A4,SOCS3
Melanocyte Development and Pigmentation Signaling	0.488	0.0532	-0.447	ADCY8,ATF4,PIK3CB,PIK3R5,RPS6KA2
Melanoma Signaling	0.488	0.06	NaN	CCND1,PIK3CB,PIK3R5
Myc Mediated Apoptosis Signaling	0.488	0.06	NaN	ADRB1,IKBKB,MYC
TNFR1 Signaling	0.488	0.06	NaN	CASP7,IKBKB,PAK3
ErbB Signaling	0.488	0.0532	0.447	FOXO1,NRG3,PAK3,PIK3CB,PIK3R5
Role of p14/p19ARF in Tumor Suppression	0.488	0.069	NaN	PIK3CB,PIK3R5
Amyloid Processing	0.488	0.06	NaN	CAPN2,CAPN3,CDK5R1
Sonic Hedgehog Signaling	0.488	0.069	NaN	GLI3,SUFU
ERK5 Signaling	0.485	0.0556	0	ATF4,MEF2C,MYC,RPS6KA2
Ephrin B Signaling	0.485	0.0556	2	EPHB1,EPHB2,GNAL,RAC3
Heparan Sulfate Biosynthesis (Late Stages)	0.485	0.0556	1	CHST10,CHST15,HS3ST1,HS3ST3B1
Embryonic Stem Cell Differentiation into Cardiac Lineages	0.474	0.1	NaN	NANOG
Ketolysis	0.474	0.1	NaN	BDH2
Xenobiotic Metabolism General Signaling Pathway	0.456	0.049	-1.134	HMOX1,MAF,MAP3K12,MGST2,NQO1,PIK3CB,PIK3R5
Ketogenesis	0.44	0.0909	NaN	BDH2
Glutathione-mediated Detoxification	0.433	0.0625	NaN	Gstt3,MGST2
Antiproliferative Role of Somatostatin Receptor 2	0.428	0.0519	NaN	GUCY2C,NPR3,PIK3CB,PIK3R5
Dopamine Receptor Signaling	0.428	0.0519	NaN	ADCY8,MAOA,PPP1R1B,PPP2R5B
Pyrimidine Ribonucleotides Interconversion	0.416	0.0606	NaN	AK4,AK5
Sirtuin Signaling Pathway	0.415	0.0447	0	CPT1A,CPT1C,FOXO1,MYC,NDUFB1,NQO1,PCK2,SLC2A1,SREBF1,STAT3,TSPO,TUBA1C,TUBA8
NAD biosynthesis II (from tryptophan)	0.411	0.0833	NaN	NMNAT2
Glycogen Degradation II	0.411	0.0833	NaN	PYGL
Heparan Sulfate Biosynthesis	0.408	0.0506	1	CHST10,CHST15,HS3ST1,HS3ST3B1
Unfolded protein response	0.408	0.0536	NaN	ATF4,DDIT3,SREBF1
TWEAK Signaling	0.385	0.0571	NaN	CASP7,IKBKB
Pyrimidine Ribonucleotides De Novo Biosynthesis	0.385	0.0571	NaN	AK4,AK5
Fatty Acid Activation	0.384	0.0769	NaN	SLC27A2
Oleate Biosynthesis II (Animals)	0.384	0.0769	NaN	PTPRT
Bile Acid Biosynthesis, Neutral Pathway	0.384	0.0769	NaN	AMACR
Guanosine Nucleotides Degradation III	0.384	0.0769	NaN	PNP
p70S6K Signaling	0.382	0.0465	-1.633	JAK1,LYN,PIK3CB,PIK3R5,PLCD1,PPP2R5B
PEDF Signaling	0.379	0.0488	-1	CASP7,IKBKB,PIK3CB,PIK3R5
PD-1, PD-L1 cancer immunotherapy pathway	0.376	0.0472	NaN	JAK1,PIK3CB,PIK3R5,TGFB1,TGFB2
B Cell Development	0.371	0.0556	NaN	CD40,SPN
Melatonin Degradation I	0.363	0.05	NaN	CYP1B1,CYP2B6,CYP2S1
Role of IL-17A in Psoriasis	0.361	0.0714	NaN	CXCL5
Glycogen Degradation III	0.361	0.0714	NaN	PYGL
Urate Biosynthesis/Inosine 5'-phosphate Degradation	0.361	0.0714	NaN	PNP
IL-2 Signaling	0.352	0.0492	NaN	JAK1,PIK3CB,PIK3R5
HIPPO signaling	0.351	0.0471	NaN	PPP2R5B,TEAD4,TJP2,WWC1
Aldosterone Signaling in Epithelial Cells	0.348	0.0443	-0.816	DUSP1,ITPR1,ITPR2,PI4KA,PIK3CB,PIK3R5,PLCD1
Choline Biosynthesis III	0.338	0.0667	NaN	HMOX1
Androgen Signaling	0.333	0.0441	1.342	CACNA1E,CACNA1I,CACNB1,CACNB3,CCND1,GNAL
tRNA Charging	0.331	0.0513	NaN	CARS1,GARS1
B Cell Receptor Signaling	0.327	0.043	0	ATF4,FOXO1,IKBKB,LYN,MAP3K12,MEF2C,PIK3CB,PIK3R5
Crosstalk between Dendritic Cells and Natural Killer Cells	0.318	0.0449	NaN	ACTC1,ACTG2,CD40,LTBR
RANK Signaling in Osteoclasts	0.318	0.0449	0	IKBKB,MAP3K12,PIK3CB,PIK3R5
Extrinsic Prothrombin Activation Pathway	0.318	0.0625	NaN	F3
Glutaryl-CoA Degradation	0.318	0.0625	NaN	CYP2S1
Androgen Biosynthesis	0.318	0.0625	NaN	HSD17B14
Parkinson's Signaling	0.318	0.0625	NaN	SEPTIN5
Phospholipases	0.312	0.0462	NaN	HMOX1,PLA2G7,PLCD1
Mechanisms of Viral Exit from Host Cells	0.306	0.0488	NaN	ACTC1,ACTG2
Eicosanoid Signaling	0.304	0.0455	NaN	GGT1,PLA2G7,PTGDS
Th17 Activation Pathway	0.303	0.044	0	IL1R1,JAK1,SOCS3,STAT3
fMLP Signaling in Neutrophils	0.302	0.0431	-2.236	ARPC1B,ITPR1,ITPR2,PIK3CB,PIK3R5
Neuroprotective Role of THOP1 in Alzheimer's Disease	0.302	0.0431	NaN	ECE2,HTRA3,KLK10,TAC1,TPP1
Œ≥-linolenate Biosynthesis II (Animals)	0.3	0.0588	NaN	SLC27A2
ErbB4 Signaling	0.295	0.0448	NaN	NRG3,PIK3CB,PIK3R5
Role of PKR in Interferon Induction and Antiviral Response	0.289	0.0424	-0.447	IKBKB,IRF1,JAK1,PDGFA,STAT3
Airway Pathology in Chronic Obstructive Pulmonary Disease	0.289	0.0424	NaN	CCL2,FGF2,PTGDS,TGFB1,TGFB2
Serotonin Receptor Signaling	0.285	0.0465	NaN	ADCY8,MAOA
BAG2 Signaling Pathway	0.285	0.0465	NaN	ANXA2,MYC
Differential Regulation of Cytokine Production in Macrophages and T Helper Cells by IL-17A and IL-17F	0.283	0.0556	NaN	CCL2
CCR5 Signaling in Macrophages	0.281	0.0426	NaN	CACNA1E,CACNA1I,CACNB1,CACNB3
Role of RIG1-like Receptors in Antiviral Innate Immunity	0.275	0.0455	NaN	IKBKB,TRIM25
Œ±-Adrenergic Signaling	0.274	0.0421	NaN	ADCY8,ITPR1,ITPR2,PYGL
Natural Killer Cell Signaling	0.271	0.0406	0.707	COL1A1,COL5A3,ITGB1,MAP3K12,PAK3,PIK3CB,PIK3R5,RAC3
GADD45 Signaling	0.267	0.0526	NaN	CCND1
CCR3 Signaling in Eosinophils	0.253	0.0403	NaN	ITPR1,ITPR2,PAK3,PIK3CB,PIK3R5
T Helper Cell Differentiation	0.248	0.0411	NaN	CD40,STAT3,TGFB1
Hypoxia Signaling in the Cardiovascular System	0.241	0.0405	NaN	ATF4,NQO1,SLC2A4
Putrescine Degradation III	0.239	0.0476	NaN	MAOA
Hematopoiesis from Pluripotent Stem Cells	0.229	0.0408	NaN	CD8A,CD8B
Stearate Biosynthesis I (Animals)	0.229	0.0408	NaN	BDH2,SLC27A2
Polyamine Regulation in Colon Cancer	0.215	0.0435	NaN	MYC
Differential Regulation of Cytokine Production in Intestinal Epithelial Cells by IL-17A and IL-17F	0.215	0.0435	NaN	CCL2
Tryptophan Degradation III (Eukaryotic)	0.215	0.0435	NaN	CYP2S1
Ethanol Degradation IV	0.215	0.0435	NaN	CYGB
Tumoricidal Function of Hepatic Natural Killer Cells	0.203	0.0417	NaN	CASP7
Glutathione Redox Reactions I	0.203	0.0417	NaN	MGST2
Fc Epsilon RI Signaling	0	0.0342	-1	LYN,PIK3CB,PIK3R5,RAC3
Mitochondrial Dysfunction	0	0.0292	NaN	CPT1A,CPT1C,MAOA,MT-CO3,NDUFB1
Ceramide Signaling	0	0.0341	NaN	PIK3CB,PIK3R5,PPP2R5B
Activation of IRF by Cytosolic Pattern Recognition Receptors	0	0.0317	NaN	CD40,IKBKB
Role of Pattern Recognition Receptors in Recognition of Bacteria and Viruses	0	0.039	0	C3,NOD1,PIK3CB,PIK3R5,TGFB1,TGFB2
LPS-stimulated MAPK Signaling	0	0.0361	NaN	IKBKB,PIK3CB,PIK3R5
Cytotoxic T Lymphocyte-mediated Apoptosis of Target Cells	0	0.0294	NaN	CASP7
CD27 Signaling in Lymphocytes	0	0.0377	NaN	IKBKB,MAP3K12
4-1BB Signaling in T Lymphocytes	0	0.0312	NaN	IKBKB
Induction of Apoptosis by HIV1	0	0.0164	NaN	IKBKB
B Cell Activating Factor Signaling	0	0.0244	NaN	IKBKB
Role of Cytokines in Mediating Communication between Immune Cells	0	0.0185	NaN	TGFB1
Melatonin Signaling	0	0.0278	NaN	PLCD1,SLC2A4
Lipid Antigen Presentation by CD1	0	0.0385	NaN	AP1G2
Mitotic Roles of Polo-Like Kinase	0	0.0303	NaN	PPP2R5B,TGFB1
Maturity Onset Diabetes of Young (MODY) Signaling	0	0.0333	NaN	APOA1,CACNA1E
Role of CHK Proteins in Cell Cycle Checkpoint Control	0	0.0175	NaN	PPP2R5B
ATM Signaling	0	0.0206	NaN	ATF4,PPP2R5B
Primary Immunodeficiency Signaling	0	0.04	NaN	CD40,CD8A
Allograft Rejection Signaling	0	0.0116	NaN	CD40
Autoimmune Thyroid Disease Signaling	0	0.0204	NaN	CD40
Communication between Innate and Adaptive Immune Cells	0	0.0312	NaN	CD40,CD8A,CD8B
Systemic Lupus Erythematosus Signaling	0	0.0218	NaN	BDKRB2,CD40,LYN,PIK3CB,PIK3R5
April Mediated Signaling	0	0.025	NaN	IKBKB
Hereditary Breast Cancer Signaling	0	0.0286	NaN	CCND1,CDK6,PIK3CB,PIK3R5
Altered T Cell and B Cell Signaling in Rheumatoid Arthritis	0	0.0333	NaN	CD40,SPP1,TGFB1
Regulation of eIF4 and p70S6K Signaling	0	0.0361	-2.236	ITGA5,ITGB1,ITGB3,PIK3CB,PIK3R5,PPP2R5B
Nur77 Signaling in T Lymphocytes	0	0.0294	NaN	CABIN1,NR4A1
Role of MAPK Signaling in the Pathogenesis of Influenza	0	0.025	NaN	CCL2,PLA2G7
TNFR2 Signaling	0	0.0333	NaN	IKBKB
Role of PI3K/AKT Signaling in the Pathogenesis of Influenza	0	0.0312	NaN	PIK3CB,PIK3R5
Role of Hypercytokinemia/hyperchemokinemia in the Pathogenesis of Influenza	0	0.0233	NaN	CCL2,JAK1
Cell Cycle Control of Chromosomal Replication	0	0.0179	NaN	CDK6
Retinoate Biosynthesis I	0	0.0294	NaN	DHRS3
Dopamine Degradation	0	0.0333	NaN	MAOA
NAD Salvage Pathway II	0	0.0385	NaN	NMNAT2
Triacylglycerol Degradation	0	0.02	NaN	FAAH
Tryptophan Degradation X (Mammalian, via Tryptamine)	0	0.04	NaN	MAOA
Serotonin Degradation	0	0.0149	NaN	MAOA
Retinol Biosynthesis	0	0.0227	NaN	DHRS3
Glycolysis I	0	0.0385	NaN	ENO2
Noradrenaline and Adrenaline Degradation	0	0.0286	NaN	MAOA
GŒ±s Signaling	0	0.028	NaN	ADCY8,ADRB1,ATF4
UVB-Induced MAPK Signaling	0	0.0385	NaN	PIK3CB,PIK3R5
Oxidative Phosphorylation	0	0.0183	NaN	MT-CO3,NDUFB1
Toll-like Receptor Signaling	0	0.0132	NaN	IKBKB
Protein Ubiquitination Pathway	0	0.00733	NaN	USP20,USP9X
IL-4 Signaling	0	0.0353	NaN	JAK1,PIK3CB,PIK3R5
Antigen Presentation Pathway	0	0.0256	NaN	NLRC5
Phototransduction Pathway	0	0.0192	NaN	GUCY2C
Chemokine Signaling	0	0.025	NaN	CAMK1D,CCL2
Neurotrophin/TRK Signaling	0	0.0395	NaN	ATF4,PIK3CB,PIK3R5
PPAR Signaling	0	0.0381	1	IKBKB,IL1R1,IL1RAP,PDGFA
Apoptosis Signaling	0	0.04	-1	CAPN2,CAPN3,CASP7,IKBKB
BMP signaling pathway	0	0.0353	NaN	BMP4,PITX2,SMAD7
Phagosome Maturation	0	0.0331	NaN	CTSV,TUBA1C,TUBA8,TUBB2B,TUBB4A
Autophagy	0	0.0164	NaN	CTSV
Sumoylation Pathway	0	0.0388	NaN	RAC3,RHOC,RHOU,RND1
SPINK1 Pancreatic Cancer Pathway	0	0.0333	NaN	KLK10,TGFB1
Apelin Adipocyte Signaling Pathway	0	0.0366	NaN	ADCY8,MGST2,PRKAB2
Systemic Lupus Erythematosus In T Cell Signaling Pathway	0	0.0329	0.302	ATF4,CASP7,ITPR1,PIK3CB,PIK3R5,PPP2R5B,RAC3,RHOC,RHOU,RND1,STAT3
Inhibition of ARE-Mediated mRNA Degradation Pathway	0	0.0246	NaN	PPP2R5B,ZFP36,ZFP36L1
Necroptosis Signaling Pathway	0	0.0382	-0.816	CAPN2,CAPN3,IKBKB,JAK1,PYGL,TSPO
Kinetochore Metaphase Signaling Pathway	0	0.0198	NaN	PPP2R5B,REC8
Role of MAPK Signaling in Promoting the Pathogenesis of Influenza	0	0.00909	NaN	PLA2G7
Role of MAPK Signaling in Inhibiting the Pathogenesis of Influenza	0	0.0267	NaN	CCL2,PLA2G7
