# Supplementary material for: Establishment of Bovine-Induced Pluripotent Stem Cells
Source: Int J Mol Sci. 2021 Sep 28;22(19):10489. doi: 10.3390/ijms221910489 (PMC8508593; doi:10.3390/ijms221910489)
Supplement: Supplementary file 1 [file ijms-22-10489-s001.zip › Supplementary Files/Table S2_Annotated Bovine Genes Homologous to StemCellDB.xlsx]

## Sheet: StemCellDB_Verified Bovine Gene
Gene ID	Gene Name
ENSBTAG00000009076	ADD2
ENSBTAG00000004715	AKIRIN1
ENSBTAG00000013120	ARMH3
ENSBTAG00000013825	BCAT1
ENSBTAG00000006734	BICD1
ENSBTAG00000014598	BPTF
ENSBTAG00000016455	CACHD1
ENSBTAG00000015874	CASP3
ENSBTAG00000052510	CCL26
ENSBTAG00000009586	CDC25A
ENSBTAG00000011635	CENPN
ENSBTAG00000020140	CER1
ENSBTAG00000019459	CHAC2
ENSBTAG00000025502	CNMD
ENSBTAG00000017362	CNOT6
ENSBTAG00000015077	DDX18
ENSBTAG00000014558	DDX21
ENSBTAG00000009067	DDX6
ENSBTAG00000032433	DENR
ENSBTAG00000038103	DPPA4
ENSBTAG00000002534	EEF1E1
ENSBTAG00000014351	EIF2AK4
ENSBTAG00000013126	EMG1
ENSBTAG00000021838	ESRP1
ENSBTAG00000020215	EXOC2
ENSBTAG00000014030	FGD6
ENSBTAG00000005691	FGF2
ENSBTAG00000007605	FKBP4
ENSBTAG00000014041	G3BP2
ENSBTAG00000013422	GABRB3
ENSBTAG00000009393	GAL
ENSBTAG00000023192	GDF3
ENSBTAG00000038756	GLB1L3
ENSBTAG00000019409	GNPTAB
ENSBTAG00000007092	GRPR
ENSBTAG00000012586	HSPD1
ENSBTAG00000001573	JMJD1C
ENSBTAG00000019217	KIF13A
ENSBTAG00000009632	LARP7
ENSBTAG00000002855	LEFTY2
ENSBTAG00000004926	LRR1
ENSBTAG00000001644	MDN1
ENSBTAG00000005476	METTL21A
ENSBTAG00000016430	METTL8
ENSBTAG00000034987	MKKS
ENSBTAG00000000629	MMS22L
ENSBTAG00000000084	MRPS30
ENSBTAG00000004979	MRS2
ENSBTAG00000002742	MSH2
ENSBTAG00000025929	MTAP
ENSBTAG00000009846	MTHFD1L
ENSBTAG00000021538	MYO1E
ENSBTAG00000020916	NANOG
ENSBTAG00000001666	NIP7
ENSBTAG00000016903	NLN
ENSBTAG00000005998	NOCT
ENSBTAG00000013090	NODAL
ENSBTAG00000007435	NOLC1
ENSBTAG00000019501	NUDT15
ENSBTAG00000021125	NUP160
ENSBTAG00000009647	PHAX
ENSBTAG00000018205	PHC1
ENSBTAG00000000500	PINX1
ENSBTAG00000049851	PMAIP1
ENSBTAG00000010604	PNO1
ENSBTAG00000021111	POU5F1
ENSBTAG00000001976	PPP1R17
ENSBTAG00000019918	PSME3
ENSBTAG00000022927	RAC3
ENSBTAG00000023867	RC3H2
ENSBTAG00000015630	RLIM
ENSBTAG00000016235	RNASEH1
ENSBTAG00000007394	RPL22L1
ENSBTAG00000021526	RPRM
ENSBTAG00000011905	RRAS2
ENSBTAG00000008216	RRM2
ENSBTAG00000009838	RRP15
ENSBTAG00000012706	RTP1
ENSBTAG00000017826	SCLY
ENSBTAG00000008821	SEPHS1
ENSBTAG00000046399	SHISA9
ENSBTAG00000004154	SKIL
ENSBTAG00000013562	SKP2
ENSBTAG00000019350	SLC25A21
ENSBTAG00000008135	SLIRP
ENSBTAG00000012997	SMPDL3B
ENSBTAG00000003422	SNX5
ENSBTAG00000021119	TDGF1
ENSBTAG00000032982	TERF1
ENSBTAG00000003546	TFAM
ENSBTAG00000022292	TIMM8A
ENSBTAG00000004240	TMPO
ENSBTAG00000001781	TOMM40
ENSBTAG00000004093	TUBB2B
ENSBTAG00000001768	TXLNG
ENSBTAG00000010241	UNC5D
ENSBTAG00000019946	USP44
ENSBTAG00000018528	USP45
ENSBTAG00000005774	VRTN
ENSBTAG00000021413	ZIC3
